# Supplementary material for: Comparative Transcriptomics and RNA-Seq-Based Bulked Segregant Analysis Reveals Genomic Basis Underlying Cronartium ribicola vcr2 Virulence
Source: Front Microbiol. 2021 Feb 22;12:602812. doi: 10.3389/fmicb.2021.602812 (PMC7990074; doi:10.3389/fmicb.2021.602812)
Supplement: Supplementary Table S1 — Statistics of RNA-seq reads and gene expression analysis of reads mapped back to the vcr2 reference transcriptome. [file Data_Sheet_2.xlsx]

## Sheet: S1-reads
	Table S1: Statistics of RNA-seq reads and gene expression analysis of reads mapped back to the vcr2 reference transcriptome.
	Sample type (a)	Sample ID	Total reads (n)	Mapped reads (n)	Mapped reads (%)	Mapped seq (n) (b)
	vcr2-aeciospores	vcr2-aec-AA5	36533234	26453414	72.4092	8642
		vcr2-aec-AAD	22989930	17067413	74.2386	14622
		vcr2-aec-AAA	42712168	31074694	72.7537	9854
		mean	34078444	2.48652e+07	73.1339	10511
	avcr2-aeciospores	avcr2-aec-AB3	48161514	35742019	74.2128	8542
		avcr2-aec-AB6	33065836	23147299	70.0037	8526
		avcr2-aec-AB4	33449754	24067127	71.9501	8444
		mean	3.82257e+07	2.76521e+07	72.0555	8625
	vcr2-cankered stems	vcr2-cnk-F6	55953718	46496	0.0830972	8406
		vcr2-cnk-EF	51661252	742363	1.43698	13963
		vcr2-cnk-F2	53564142	51449	0.0960512	8601
		mean	5.37264e+07	280103	0.53871	15100
	avcr2-cankered stems	avcr2-cnk-F5	75975818	5826305	7.66863	12163
		avcr2-cnk-F8	89845810	5709867	6.35518	11937
		avcr2-cnk-F3	59693634	5244846	8.78627	11796
		mean	75171754	5.59367e+06	7.60336	12009
	Note: (a) RNA-seq read data of avcr2 samples were dowload from GenBank as reported by Liu et al. (2015).
	(b) Transcripts were counted by a cutoff at RKPM >1 after mapping reads bach to the reference.

## Sheet: S2-ORF
	Table S2: Statistics of the vcr2 reference transcriptome generated in the present study
		Catagories as predicted by MEGAN (a)
	ORF (b)	Fungi	No Hits	Not Assigned (c)	Total
	Complete	5663	641	555	6859
	Internal	7250	1033	795	9078
	5' Prime Partial	3656	1507	966	6129
	3' Prime Partial	1286	361	324	1971
	Total	17855	3542	2640	24037
	Note: (a) The category of 'other' was not included here as considered to be originated from other organisms in the field samples.
	(b) Open reading frame (ORF) was predicted by Tranasdecoder with a minimum length of at least 50 genetic codes.
	(c) Sequences were filtered by BlastX search against the proteome of Cronartium quercuum f. sp. fusiforme (Pendleton et al. 2014 ) at cut-off of E values < e-6.

## Sheet: S3-OrthoVenn
Table S3: Output of OrthoVenn2 ortholog cluster analysis of Cronartium ribicola vcr2 and Avcr2 pathotypes.
Pathotypes	Proteins	Clusters	Singletons	Transcriptome source
vcr2	24037	8498	15793	This work
Avcr2	17264	8063	6324	Liu et al. (2015)

## Sheet: S4-GO-Orthio
Table S4: GO-term enrichment analysis of pathotype-unique clusters detected by OrthoVenn2
GO ID	Namespace	Name	Count	p-value
vcr2-unique 435 clusters
GO:0030245	biological_process	cellulose catabolic process	5	0.000175355
GO:0004222	molecular_function	metalloendopeptidase activity	3	0.000367798
GO:0042744	biological_process	hydrogen peroxide catabolic process	3	0.000367798
GO:0005886	cellular_component	plasma membrane	4	0.000436679
GO:0005227	molecular_function	calcium activated cation channel activity	2	0.00211315
GO:0006123	biological_process	mitochondrial electron transport, cytochrome c to oxygen	3	0.00280001
Avcr2-unique 1,119 clusters
GO:0006412	biological_process	translation	14	7.25799e-06

## Sheet: S5-SP-aa-seq
Table S5: Amino acid sequences of 1014 secreted proteins predicted in Cronartium ribicola transcriptomes
>F_Contig1020.p1
MLFKLFILLSLAAPLLALNPVYTDCRGGSLLSLCQATLDIGFDSPKNDKFHHMSPAHEYF
FYGACKITYWTSAPFLQFSDTLGFKKVLNEIDQTCKEKKLPAQPNIMNLTDYSGVFVGFV
EPYNESVIVVEVNGVS
>F_Contig1026.p1
MFKLMLYLSSISFSFSSSSSDSSQLVLKNLDYSTHSTCPSNPPTSCHLPPNNNQLDTCCT
DSPGGQILLTQFWDFHPATGPADSWTIHGLWPDKCDGTYEASCDSERSYSNITNILKEGG
GNEALEIMNEFWKDQRGNDEQFWQHEWGKHGTCISTLQPKCFGPNYVPQSEVVAFFNRTV
NLFKGIPTYEWLKESGIIPSVTQTYTLKQLQDVANKHFGQDAIWNCRGHSLNEVWWHHNT
VGTTIDGKFVPAKPVGPLSTCPQSGIQYIPKTGGGGGGGEHRPHRPHRPHDPTPKPTNKH
FINVIHSSGERKGCLIGTGAWYTHGTCARYTIKSFENSIEISTRKGNCGFNDKGNFECGH
SGLHSKGFSLNGTFILHEGQQTFFAGEIPNGRTQIKIRKSVSKESVQLELGPAY
>F_Contig1061.p1
MLKFKCIKAIISFILTTLPPQYTALSSFDSNSQITFQSNHHQLHSTYPSYHGLTSAGQDL
WIQSDKELEHITTTCSNSLIFSLAPSEIDRALIYQTSQSNPNLDQWWTDDLSTLLTGLRH
REESHAIEYNQSDCKSTILHFNKTVLLRLPSRSLRSFVSLLPTHIDAIVHQFHSHLHSHP
IKIDSTLQQELGKIRYWPRFDRLISSINPAYFLADTHTLIGSHTNRPRWRTRHSFTDGGI
RASRWIKIQFEQMGAKCELQWYHQTFSPNVICWFDPTNPNSAQKGRVVLGAHYDSRGSFG
VVSAPGADDNALGCAALLAIARSLRRNQVPIRRSIYFLAFSGTEQGLWGSQALARRWASE
GIEVALMINANMVCPSLLFPVNFCAQKLTSKYILNELQIGYRVPGEPMQLGLPIEKPYSK
LSNWFIGNLTNIYVPELLIGSTPRQGGDEQSFGEIGFPSTSIFERAGKIANPYFRSSDDS
LSKPGYDLTQALTIAKALYAAVLHLAGDLEKL
>F_Contig1062.p1
MLKFKCIKAIISFILTTLPPQYTALSSFDSNSQITFQSNHHQLHSTYPSYHGLTSAGQDL
WIQSDKELEHITTTCSNSLIFSLAPSEIDRALIYQTSQSNPNLDQWWTDDLSTLLTGLRH
REESHAIEYNQSDCKSTILHFNKTVLLRLPSRSLRSFVSLLPTHIDAIVHQFHSHLHSHP
IKIDSTLQQELGKIRYWPRFDRLISSINPAYFLADTHTLIGSHTNRPRWRTRHSFTDGGI
RASRWIKIQFEQMGAKCELQWYHQTFSPNVICWFDPTNPNSAQKGRVVLGAHYDSRGSFG
VVSAPGADDNALGCAALLAIARSLRRNQVPIRRSIYFLAFSGTEQGLWGSQALARRWASE
GIEVALMINANMIGYRVPGEPMQLGLPIEKPYSKLSNWFIGNLTNIYVPELLIGSTPRQG
GDEQSFGEIGFPSTSIFERAGKIANPYFRSSDDSLSKPGYDLTQALTIAKALYAAVLHLA
GDLEKL
>F_Contig110.p1
MISLASFFAGFSIFTSSVFSASVSSTYQPSLSPLVYLASQNIDWANGTIYDAQGHVVIQT
ESTGKNTYFRGTDGQASSIPSPTHLCGNQMNSTDSLSVDFNFKKTVDGFYTWSFQQPGSP
MFLWHPKSASHMAEIPIPGYVTKKGYTKSLGTILMDQTDGLSPHVIPGPVFRIELENPPN
DAVTPTYFELVELLYLQTLRARNCFILT
>F_Contig1107.p1
MYLPFRVISFISLTLATCCLVRATAVYQRKSLEARHTRIIGDEIITCNQTPAKVNRNTIV
DFIQSFCAEVIGQEFRSSSNDSIKERYSITTTSLENPTTATYVELGLKTVNGCNFVVDDS
CGRFLTRPTDECNIGDEEKQGGVVTDGCSFWTASPIAS
>F_Contig1129.p1
MHHLFLTLCAVFLCTTTVLGAPSVPEVLPESTQARFALQGRLNMPADGDQFVNQGGAMGD
MQLIYSMPTSLSRTNVQPEATSRTLAIDVILVPRREEGFNPGPHEVVLARGLRAKEGDLS
QIQTNFVPPISTCGDYRVMVMENQILDNAVVQITAGSPGVSVACSPLEYY
>F_Contig116.p1
MFFVSLVLLLCSCTQVVLSESLSSERRSISPVRGFPSRGRHSRSSSELIEQTAASSPTTA
HVFRQKISHFPADSRYAPHVDGTFRQRYWTDTSFYQPGGPVFLLDSGEAEGTMRIPFLQH
GILRLLTETFHGVGVILEMRYYGTSFPTKDLSTDSLRFLDTKQSLADAAYFAQNIVFPGL
ESHNLTAPKTPWIYYGGSYAGAKAAYMKVTYPDLIWGAIGSSAIVKAVVSYSDYYRTIEK
TGDPECIKGLQTVTATVDSIIGSGDVKAIAKMKADFGVAGLSHIDDFVSLLGWLPANYQE
QNWDPSANPQSQTWSKGCAVLKGAGGAKLSSSPYPVVYHTYAEMTTQYVSQKSVCPTPGN
AESCFGSYDLPIVQASDLSQVWRTYFYQTCTEEGYFQHHPPGTDPSVVSRYLTLDYSLRQ
CRQAFPPGNYNRLPPLPEVSIPNSYGGYNISADRLAFISGLMDPWLYVTPHSPLAPPRES
TLLRPFYLIQHGVHHYDENGLPGGLSNPKLPKEVRDVQRFELEFVSSWLDDFKKLGGGLS
KLKTA
>F_Contig1238.p1
MKLVGSHGPFPLFFAWLSLQPVSGHTHDSHELDSKKDFLSAHMDSEHHIQGFDMASAFHL
HDLNRDNILEAEEILKLYGVDHETALDQSESVKHHDSKAERILREVMNRLDVNKDGIITK
TEFVSVTEKEGLPQFPDIPGLGHHYDEEGEYFLHHEETFHSTPETQTEEAYRHKEDLRHF
AHHEEIEAKEEELDRIAQGLPESEQTIAFKVQSAAHAASEAERLARSEAARAQALKYGDL
RREAERRGDWGKDGLGFRRPRDQADRLRRNVPYKYKWKKSIWGEL
>F_Contig1245.p1
MSRAGLTVVLRGLICFLSSVIAIWPAPTTIQQGSHYLTLSSNFTFVYVKDSPSSSWTPPH
DLQEAVEETQKFILTDDHQILVPDRGESLRSVVTSSRSFSKLELKLSANAHLESIASETR
QAPSLRDEAYTLQIKLDPVPEATLTANSSLGFLRGLQSFSQLVYTLPPSLSNEPLVRNRQ
QLYAIPDVSQQFRYLRAPVSVQDTPSFKWRGLLLDTSRNFFPIPDLKRTIDAMSWAKLNI
FHWHIVDAQSWPLQVPNLPLLDQKGAYSPSERYSTQEIQDFIAHANSKGIDVMVEIDTPG
HTSVVGDAYPELVACKNFKPWWDYAAEPPSGQLRIMDDRAVELAKQIYTKIAQEVPGTLF
STGGDEVNLKCYETDKPTQDALASKNMTLTDALFRFVNQTQQALRAEGKTPVIWEELVLD
DNLTLGSDTIVAVWQSSANARSVLDKGYRIIHAASDFAYLDCGIGEWLGNQTDGKSWCDP
FKTWQKIYSFNPYKNVRHSQHNQILGGQALLWSEQADPQNLDTLLWPRALAAAEVYWTGA
EHSIDGQAAAARNSIEALPRIHDMRYRMVQRKIRATPLQPQYCALRIGECDGPPPEDDT
>F_Contig129.p1
MFRTICIVLALQAFSTLSTPITQERGLITIDPLDMVMKFAKNTDWNNGTLYDSKKKTLFT
TKPGKSANTIDVMAPSAGLQTTVNLTPVSGVCDPVTYEIPDEFTFRFQKDSWKLTNHIKI
GWVNFSFRPVTRYSFLGQMRLEESPYRIIADISDQNTEYMIKYSYLFSPYEAYITAFLIL
VDSHKRKCDHR
>F_Contig131.p1
MFRLFFLPLCSYFVVQFVQARIQIKGADISSLLKLEAKGQTFKDTTGNIRPLEVILHQAG
VTVIRQRVWVQPQNGVYGLDYNLKLAQRIKAAGMETYLDLHLSDHWTDPAHQKIPVTWTQ
TSIDELCATVYTYTQTVSNTFARANIYPIIISIGNEIENGLLWPLGITSEPWNIARLLHS
ASAGIRSSALSSRTKIMIHTSNGWDKSKQLWFYKSILSFGTFTLHDFDMIGFSIYPFQGP
EATFSALKDTLEAFENKYPGKELVIAETNWPVSCPKPRSAFPSEAKQIPFSPKGQIEWVK
QIANLLDSVKGGAGIFYWEPAWTANAGLGSGCDDNLLFDHTGKARDSVDMFSLV
>F_Contig143.p1
MILSIQAFISFVLFFGINSAFSASINSVTRKEVAKSLTKRNASPWYFESYKPMSDPFEAT
LLEPHYILANLIYNFEHMVGNQTTQLITWQNNIVHWRNELNVKHIQATDNLPISYSYVGM
VSDLKQKISDYSAMPVEYHWQRTNAGPTKANVCLDFVISDDSQMKSDHELMLWLEVDGGQ
KPIGYGDKSYPVTLYGRAWTLYEGPNHSNNNVMVLTLVPEQPFDGVFIGDAKTWLMKLVE
LGKFSPDARISAANMGMEAFWGHSLFEARSKMNLLWADNNNTPDYIPKNFIKPTPGTRVP
GH
>F_Contig150.p1
MTTLKIYFLFCGLIILLINDRVSSAPSVPDTLTQDLGNQPLSNTGPNSGVQSTGSNFSGT
SLSPLYQGTGTNWGGNWQGGNCDFVSWKQPANLPEVALPGNLWNNAALCGACVEVTGPSG
LKQKAIAGDSCFSCSPNGLDMDPPMWKAVTGNAPPSAVPITWQIVPCGFEGPMQLINKEG
VSRSFFSMQVAGANQPVKSLEISTDGGTTWLPTDRQSSDNYFQVTNAPKDTSTVDVRITF
ADGKQVIAKNVDYTCAGVAASVQNC
>F_Contig1500.p1
MHSRTSLIILLAVALTLSSNISAQSPLSSQLQSSAPSFATPEGSLDSEPLLIEVEGSEDD
QQPPPSIKEGNHHQDGSSSPITRDRGFIDQEFPISGTTNTTESSYDRRVPKEAGHHMVHL
LPDDPDIRNNPQTGSEEEPNAEDGGAVRYTTQGNKHESSHASGEVQVEIVTGTDRNASAV
PFESYVASDPTQSGSSDDAQTGLGGQEDNPPPYGPHEDESSKPDVQHGAYTGSTEADGAG
EDNPTVTYPMTTGSGDNSKKPYTHRRPPVEESPEHEDDDGEYSPTRTVQTPDSGDGGHPA
GYPGVPVGEKVYCQGPLDPETGEGIIDISGRCTIACYNNLVLNQAGDNCICPPTMHLEQV
HARCVCRSPYVLSNAKCVLPPSQRAQHHSSAHRKRSMIQQLPIGPELLHGKYLRTEKDMF
HCPPSEIACPLPSGGFECLDPEFSLDSCGGCSSDGTGTDCWQIEGASGVGCNAGSCLVFS
CLSDFDLVDNACIPNILKKV
>F_Contig153.p1
MWISTLSTFVWVAGFLALSFSKPTQSTSIFRRLEHNSRSLWKRSDHVLNKRDRVTFRFAL
SQAHAEEIQEWLMKISHPDSSEYGNHWTPQQVAAYFAPTPEAKQAVTDWLVNSGVEASEI
QLSKSKGFLMAKLSIGHAERMLKAEYHHYEHQQTGAITLATTTYELPEDVKNHIDFITPG
AILAPQIKLDQGVSTTKKLGSHVIPTVSRTLALSVTAVSGSQESFQPPTQPASVVPSNVN
NSYIDPSVKKPVAPQGVCALRKGRRRRSASSSNSTGLQSHNTTSTTGLQQPHHTPNTPGL
QQPHNTSNITGLQQPHNTSTPKSGLSNTSVPCGTEMSPECLKQLYKFGDYVQKAADKNSF
GIIEITPQTAHLDDFDLFFKKFAPEVVGSRPNVVSIDGGELDPGLTIPDYVTESNLDLQY
AMALAHPLKVQLLQIGDTDQEAGLNNFLDAVDAAHCQVPLTDGIDGIYPNPNGYNKRDCG
TVNSPKVVSLSYGHNEMEASVEFLTRQCQEFGKLGLMGITLLSASGDNGVGGHYSVCLKN
STTETRDGQMFNPTWPSTCPFITSVGATQLPRGGSITDPESACYTRISSGGGFSNFFATP
DYQKKALSDYFTSYKPKYTSKQYNDSQKSRGYPDLSANGAGYVPVVTGHVSVTYGTSAAT
PTVAALLTLVNDARLAVNKSPIGFINTAIYSERFREGFKDIINGTNPGCGTEGFEAVKGW
DPLTGVGTPDFSKLLPLWLALP
>F_Contig1538.p1
MRLMRWFPLRLGCVELLMCWLIPGMIMAQYMNFTPNTSKIDDLNSSTNVTLIEARKSCVK
RPLNKQLWNDLELDDYLRTYTGGSTLTLVAYANEMNVTNLACGIGRSCDVGQLCSGAPAP
AWYILVATQTWNDLMNSMYTSIAFAVGRIQEIAPAMVTDLSPPDSSTAINIATLIGVVAS
STGIVPGWVFPGCGIWVYLTIQGFLYTTVSEIGLYQNTMREPPDVVSGYTKWTDFAWTLS
IMQDQTQQKIANQTLKVLQAGISSESGLYGALKGGTFLEDLQSPPEAEALNGYERIVTLR
LLGAVLKSQNIYITRGSNPCDKAGPGGAFEGPEVLSYCGNDGIMMNIVQADKTKTVTKFF
GSSKIALKYNFTTEFLTKAAWSCQKRYGQYEYDPYVQTGLPSDINSECIFNIPVCDCTEE
RIKKARKKGVRIAKACHKAGVPIYSPKPKAR
>F_Contig1542.p1
MRQSTIPSFSILVITGILSCCFIKTARGALNDSSVSGSTIYAGTAVDKPYLFSNQKYINI
VNKYFQFITPGNAMKWDATEKAPGVFTFTDADAIVNFAKTNSKFVRGHAAVWHQQVPDWL
KQLDAQALTKATQTHIKTVLQHYKDILYSFDVCNEVVGDDGKLRDSFWSQKLNDSFIEMA
FQAAKDAGTHIKLYINDYNVEAPGKKSDMYYEIVKKLAKKKIINGVGFQGHLIVNQVPPL
ESLKANLKRFVDLGLEVAYTEVDIRMPLPASQKDIIQQAKDFTTMARACHEVVGCVGITA
WGVGERDSWIPGQYPKFGNALLFDENYEPKPALESFEKALSGIYTQ
>F_Contig1624.p1
MCSKTILLVLAAVTFVVSNEVAEHHVMHFKRAGNQLLVFPRHELDDEWQDQSSTEPHKAL
TNRSETYQDPMLNDSSEGRHSESTPDSLGPMIAGTYNSIPSTDEKLGKQDDDDDGKVKND
VPGYKGNSVTTPLGQTIGDE
>F_Contig164.p1
MKPCQLVPCALLLLCGLVTRGGCKPVMRRLDTVAHEAMSNEQVKPGITRVTDLLNGESTR
NGLGEEGKDVDLDKMLSSEKKSKAEEDDENEEQFQIPGIDKPQSTGVIRVMEEAALKGYS
DETLHEWANFGQGAPEVGKLPNEPPKLVFSIEQLVSMFDKSRSYAPVSGLPELKTKIANM
YNKFYREGKVSKYTAENVMIAGGGRAAMSRIGQAMKKDSRVAHFAPEYTAYDFMLSEKGL
KDIFPILLKPEHNFEISTENLNEILVKDKIDLLVMSNPRNPTGQAIEGEELKKLVQLSKF
SKNSEENPRTIVFDEFYSWYNMLGPDGESLSAARYVEDVDKDAVVIINGLTKNMRQAGSR
IGWVLAPKATIKAFTAVGSASDGGANHFEQLRAIPELEVERLEQYRLALQKHFRAKREHV
LNRLETMGLKVNVPPKWTFYIWVDLSHLPQPLNNGMGFLQECLEEKVIVVPGIFFDVNPN
HTRDLSNSETQHFVRLSFGPEKKTLDKGLDAIERVLLKHNVKPLTDGHVVNLAKDVDPLA
SSSDLEKSRISE
>F_Contig169.p1
MKTSLFALISIALLLSANLAGARTWPEAQSLASEYVAKMSLDDKIKVLKGQGLLKGPCDG
TTSEVNSDVHFPAICMNDGPSGLRGVDDLVSAFPAGISVAATWNPRLMRARGEALGQEFR
RKGVHVFLGPAADVTRAQGAGRAWEAFGADPYLNGEAVYETIVGVQSEGVQACVKHLIGN
NQEQYRFTSTTKMDDKTLRELYFKPFQRAIDAGVTCVMCSYNKFNGESACKNPAIISEDG
LLRKEGGFQGYVVSDWGASHGLGVGSVHESVNAGLDLEMPGGFIGIGGGVYNNLKIAVEA
NFVSQAALDKMAIRVISGWLKLEQDKAYPPVSFSVHDKSKNEYVNVRTEAHISLIREIGA
ASAVLLKNVDGALPLSPPATLAIIGLDAAPIVKTDCNMNACKLDGTISVGWGSGSNCLKH
VIAPVIAIEATLSENNASTKVVPSLNDNIKSAVSAAQSADVAIVFVYTFSGENLLGFTEV
DGVLGDRPNLNLLGNGEELIKSVAAANQNTIVVIHSVGSVVMESWVDLPSVKGVFMAGLP
GEQTGQAIADVLFGKVNPSGRLPYTIAKNEDDFGVKIIPQALRNGVAPTIEYTEGIWTDY
RRFNKLNITARFCFGYGLSYTTFAYDQLSIVRAVDGNSYNINFQVTNTGTRDGTEIVQLY
LGFPTELGEPEKQLKGFDSVFIPKGESRNVSIPLRIQEMSVYDMQSRKWITPTGGFRVGV
GSSLNDIHLEGSL
>F_Contig1697.p1
MISRWHKIFLMLAGYLVFFHIAEGTQLATHRLDKNIVYEPALNDPLQKLDLYLPLHPSAT
REPLICYIHGGAWRSGDKAGRSSLGLITLLAARFPQYAIASINYRLSRSDNNVKHPDHNK
DVTAAVNYLVQRPHLEYDSNRIFLVGHSVGAYICLSVSGLLSGYPETKIELSEAVAGLVL
VDGIYGLRELVEEYPSYRDFVEGAMGPDHHPYNWNAVSPTHWQLALKTSTIPKILVIHSR
DDTLLSTRQSQLMIDHLHQLFRGSQSIANPSIEVDFDSVKGDHDELLSSPTLADRLLKWI
KPSST
>F_Contig1721.p3
MVHYRKTPSRAQLKLRSTLMLFLALNIGVAVGARPMEPSTSAMARFNQRQEQSYVDFAEK
QEIITKLDGYLYDVNVKRASVKSANQPAREELENQAAKVEALIKKVSEE
>F_Contig1728.p1
MKFSSVALSASFLALTTSAAIVPYHSTVTMNSGSTHEDRHDRYPRDSKASSVKNEPVSKS
VTMKPSKKEIRRSRIRSIMYLDSDRHNHGHDVVVESYSGRHGHNVVEMTGHHHGIAYIGR
HNHKRSTHYEYLPYGSPVVTMVRGSRHSPAVVMAPTMMVKASKYVPGRTHVIHENIHYRR
RNQQSSSNSGSSKRFSIKHGKPGKHSEQGDKPGDDSGKHREQQNSNRSSDPESMHGQQGH
KKQSGKSKHLSERSMSTEPSVTQSGVPGFVEVATPVFKSSLAKTVSGLAYSTNNSPNGTG
FDLGTSDDQSTQFFMSPMNGTDGQVVYQLRVPILDSNTFKTVDHCATFAISPPGPLSLQN
CGPVPGCSQVFSYDAASGQLQPIYGVDQMQPVGSPISTIRNSTLPLPSGKPAIGTLRETN
TTAFRNGTFGSVANSTTASNDTSSSNSTSSQDPTAVQATGNMSLSNGNSSTIPQSGGRPD
NATTTPQSFLAVPSNTSNSSAPGSAPAPSSGSTPASVALYFIPAEGLYQKPATIEQMLNS
TSAAAPSSPAGNVRNVVASSDDGDDDDEDDDDSDDDSDNDSDNDSDDDSDDDSENVLNRA
VIDPVTNASGAAGAPVPTAPQNYSGVNTKQVLGDGRDAGSDASETQRELKSDEAEDTAVI
TSSNQ
>F_Contig1780.p1
MKLKFKLLLSLSVLIIRTHALIKGINPNHPPYRTMKGQSGYNQCGTKASPESQCQNVWIK
SATEFCIFGPPHMAGVSDTERYAVSYCTMDGYGTRLIPHGTFESVHFVQTEHYVQISGRG
NMTKINVIPGNDGGELDPNSWDAKGNPIGGVVFGNGNQFEQWTEFLLTDEYCIRACFNGP
DAWRYCNHIYDLMACRWNIPANYAPGFDTCTGDDVPLPMGEYKQRDGKIHTWHQGEKPTP
APGKPGKIKKCQKIAPPGASYKIHSLKIADSMTKEPETIEPATQPPFVQEVPSVSKPAID
SASASVIETAPATIVESVQTQPQRQ
>F_Contig180.p1
MPSMLLTAAAVISSAILVIHPVAGHCKIVRAAVKLPEDGVFDRPISFGFGVALDNSFPWF
MSQGLDAGPDAPVFWPTIKYVENPPHACGSTEQWGPLNIPAWLGQSEASGVATVGADGIF
ETQIFQVNRDGAGECIAEVNTDATATSWQKCTTLKHPPGIDGMWPVDRVNHTAVFQLPAN
TTCNGGIFEDKCIVRIRCGWKLRFGGCVAIRTAQSPPPKALSVGSCGNSSTDLSSSGDLT
ESDITALAMQVFEALKAKGQLASSCASGNASGTSSESTNAHMKRAQKDTRLSDSNSKTIA
LKVVELMNQEGLRPVR
>F_Contig1812.p1
MLSFTSKPFGGLLALSTLALTSIASQQPEQITFNAPSITSQRPGFKVQTVNTGGIDYQRI
SMAEFPDYAIRLREPDGLCDPSVKQYSGYLDISESKHLFFWFFESRNSPDSDPLVLWLNG
GPGCSSSTGMLFELGPCNVVDGGKRTEPNQHGWNNNANIIFLDQPVKVGYSYTDDDSDGI
NNSPDAAQDVYAFLQLFYNQFPQYAALEFSVAAESYGGTYAPNIASRIHKENSELGLQSL
AGSTTQRFHIPLATVLIGNGLTDPLIQFASVPDYACAPSKYAVFDEQTCDSIRSKVSTCQ
TLQTFCYNNPSRFTCVPATLYCWSSIYGPLQSTGLNPYDLRMKCDQSTNPLCYEEMGWIE
TYMNQPEVREQLGVPSSLKFESCNYDVNRAFQMSGDNMHNSAKLIPDLVHDGIRLLIYAG
EDDFMCNYLGNERWMLALNTTFSEEFGAPHQKYLSKAALPESESEPAHVGMIRSAGPGAG
NFTYISLFESGHMVPHDQPAIANEMFDKWLRNEPLV
>F_Contig1858.p1
MHIGLFLVLAGALVVSISEGRVAPSFSLVRRYGSHAPLYRHLQVTKRQILQRSSSHQKRT
PEPTHTTPRGSETNHQEHRRQYVRTSGLNLKVHFYLSQCYNGLQLRVLNVKGICTGPINA
ENAESIAWKLLAELQAILALCLTCAQAVRGCPNEPTPSGTAGGGQNPSVYDICQMMYQII
ASLKTCFESVNITCNQHSVIQNMCNDTLHQITAALSNCVSISGSVVVGVLPGLNQIMGGQ
NLSAFFGTIGYGWNQVSNVLLNL
>F_Contig1880.p1
MAPMDTFLILLSVSLRAVQPLTPLSPSPVLSLGRAHYRHQDHHERPLLFQTDVYNPSHNQ
LNYNYPAYNFSQLITHRPTSLVNNTFNQRFWFDASYYETGGPVILLDGGETRGEDRLPFL
DHGILAILAKATNGIGIILEHRYYGRSFPFEDLSVDSLRYLNTRESLDDSAYFAKSLCLP
GFQHLNLTAPHTPWIYYGGSYAGAKAAFMMKLYPDLIWGSLASSAVVHAQVDFWQYYEPI
RLHAPQHCIKPLIAITKAIDRVLVSGNRETVGMLKELFGLANVTDDRDFVNTLASPLGSW
QERNWDPEVGGHNFERFCEALRDRPKNSSFGEDILPVSFLTALGGHGFSLNSFLGYVAYI
RSTVTIDCLPFKAQDECFGTSDSERYRAIGLDQSWRSWMWQVCTEWGFFQGAPPIEVKES
LVSRLIDLDYSSRVCRFAFGSAIPRWPNVSMINQYGDFDLTAPRLAYIDGSDDPWLYATP
HSPTRKQIGKGKEHRLIKGGVHHWDENGAGDAEPSNIRKVHKAEVRWVKTWLEAFPYSS
>F_Contig196.p1
MLPLRPFFYLLVAITPILSATHTPKLDLNNETELLNVTTQAIKNLLKYYTPSDLGVFDQV
ETPWWESCVIWWTLFEYAKWTGDDQFTTIATDGLVNASWGTEHDFLGGNATNATDKIQGR
WNDDQLWAAQAVAAGAEFFGPESVMGHSHQSWISLALKSFDEVAAQTDNKCKGGIYWYRD
RQSPRGTYKAVITQLQFISRRQKLPAHEE
>F_Contig1979.p1
MGFSQLLPPLILILSSLHSLKAFPGFGGLGTNVGDYDGSKLSASVIDHVKSKRLLNLNLG
NLLKLIPTTIDLAPIAAVGRKRIPDDDHPFQAPGPGDIRGGCPGLNIMSNYGYISRNGIT
TVAEMMYGMQEMLGFAADLALSVTILGLKTSIDLTTMKMSIGRTDPRTDGALSGLFGTAP
GLFSHEAHNKFEVDGGFSRVDAYWGNGNTDHFTSDHWKKYRQLAVDQFRGLMTMDFVGVG
RSMQYNECRNTNPECQWTLVEQLHSQGALICSTGLYI
>F_Contig199.p1
MKNYSPSCQKFFKCVAILSCLSLAFFNPALTQSVPRPGPVPSSENVPNGIQQHALRLTKC
QGYQLKTISDTASGLKGKLTLIGDGCHAFDEDIADLTVEVVYETENRLHVHIYDTAKAQF
QIPIEVFPLPTDINSSAKDHTGLAFEHSTDGPFEFWIRRTDGSGEIIFDTRKFPIIFEKQ
YLQISSRLPENANIYGLGEYISSSGFRRDPYNTTQTFWTRDAPNPVNENEYGVHPVYYEH
RLGTPNHPGGSKSHAVFIKNSHGMDILLRKGMIEYRAIGGTLDFYFFAGPTPIASIEQYV
QFVGLPQLPPYWAFGFHLLRWGYTTLELTRETVRKMRQANIPLEVQWNDIDYMLAFRNFE
LASDKSNRFPVKEMKEFISELHTNHQYYIPIIDAGIHKVDPKNKTDIYDVYSSGAALNTF
LHNPDGSEYIGLVWPGYTVFPDWFAKNTQKWWSQAFRNFSETQVDFDGIWLDMNEPSSFC
EGSCGSHAILSDFIPGVVTPRVTDYPEGYNSNSSGPSGNLTTFPSLATASPEGQRPSLHL
QKRDIIKSTDAFVQETKPSEAPDKDLNLPGYTIHNGEGGLNVKTVSVNATHENGLKVYHT
HNLWGHMEAIATHKALLDIHPDRRPFIVSRSTFASGGRKTAHWLGDNYSTWKSMRYSIQG
VLQFQAFGIPMVGPDTCGFSGNSDEELCNRWMMLSAFYPFYRNHNTLGAIGQEPYVWSTV
AQASRTAMHIRYKLLPYFYSEMAKASLTGTPPIKALFWEFPDDPSLLSNDKQFMFGHSIL
VSPVLEPNTATIKAQLPGGNEVIWRDWYTLDPITVGAGSEVTLPAPLSHINLHIRGGSIL
LMHLVPAYTTYETQQGPFELLVTLDRQETATAKIYVDDGHSYTPESAWLDFEVGKTSLTG
KKTKEFKINQKLERITLVGEEGAQSPRVFKLNGRPIDPSESKNGTFFLVFDKLQLDLNTY
WEITWN
>F_Contig201.p1
MLKMTRFRSLFLFLASILVCLHGLPNQPSTCSIRHVKCPPGPLIRSSGSHANNNQRLNPT
EQKYIQSRRQQVVGPAYKTYLANVQRSLSNISPRQINGSNSSQNSLPHYVKNIFTSQDLN
VLPRTALAASGGGFRATLFSAGILNGFDGRNQTSAEIGTGGLLQACDYITSLSGGSWMVT
ALAQADFPTLYELALGKSRSQDSKASDFGGFLLQYDLFSPATNETVKDPSKIDEINKAYI
TDVIKKMSEKLKAGFFVTIVDFWSLILRYHIINGTNEQNFFDQSVPHGLDVTFSSIQRVS
TFQGFKQPFPIITVLPISPGQDETKLQPEAIIPLTNTAYELTPVESGSWDANLASFISTQ
YLGTRLRSGKPSGNNGCVEGFDGASYLAAISSDVFPTLNTSEAFFFEDSPIHPIVSLINS
TFSSQQPGISIDTASVPNPFLGLGTDKYLDNSSTELRLLDGGADGAVTPYLPLLIPARKL
DLIIGIDCVSLVNDGQGAPDYATGASLQATFARAQLASGEYSFPKIPNDPKEYENLRAHP
TFFGCEETAAPLVVWLPNAAPLDGSKGVTNTSVDQIQYEPSQVSTMITGASEIAYRGFPS
TDDVKAHNFRDPLWPACLACAVADRSRSRQKIRREGICSKCFERYCWAP
>F_Contig203.p1
MLFFKLITLLLTFVTLSFAQDNLLNPRGLSNLVARNVPVCPQQSDYTTPPSPAFAERRER
ELSANRNATKGRLWRPNLCDLKFWVCVYLLPGVNYTSAGVPGSGVVAETFVLEAGIILQA
IWYWTGTLQYTAVGGSVNIYPAHGTNYICVKGVMAVQVLGYHNFIYEGNSTNPDELVCQC
HWKRKGPPKLSSDNNLMIWPVSPNKRSKSI
>F_Contig2030.p1
MQYRFILQTASTVLLAASLTASQAPNVPSLNVPACPKQAQIEYHKSVPNLTHFPSTTVDL
CYGVSTLELVFTAYNETSFYYNSSHKTNDNLYKYEVMEAFISRGANDPQTYLEIEISPAN
VTYQSFIYNPGKGLETDTAFDNILIPKPVADGFSARTTLDKTKQTWISQFTVPLGLFNVE
KNSAKGTQWRMNFFRTVTNATYFPNQFLGAWSPPNKPNFHTTPDFGHINFV
>F_Contig2050.p1
MRLHRSFSKMHPTLIFPILITLSLHIPSVISNFVRPVDVASDAKLFPENAARHEQSPHTA
YQNADSLHNEAGGSANLDGHEHSSQGESDDDRQEGNQRAAMGQGSEEGSEKKQRVHERYI
FSVPGNEEHPVHKDGPPEDRDKSKTEALLSKDDRARSENSAEKEQPQRVSVFHKMKSALM
EAYNRFLDYAIDIRDRIRALRKSPPIPLFNELDVYNSRWDKFYKVLDGLDKDGQDKFFNR
IAHEMSAKKNKDPHRFYTALYKKQAQEVEEEENKGSVQHLKEKLVLFFRRHISAHSAGIV
QNFEYTRKNLESAQEAFQEVLRKSSDKLGLEDYAKRIRKSTQKLNELKLKDSHLLVFLDL
FGPATIGAPRKSFHLEEPTPKIVYGEQRDWNEVKKHSLEWDWEPTSETRLKVLEWDLPEQ
KVDAIFKVFWPIHDALMKLYEVREIENSALKAGEELPQYWKKERFDAMRSLESANSHLLA
VFESPEELKKELLSIRKKIKSQGALADKKKSPLEWTLLPLMEPAGRGRLLTTITDYSNLA
DALGFVKTSQFSTEYEEAVEKVIHAFSAHYESAQQLRGLRLELEVVFNEKGRRRFWKTLQ
KAEATEKK
>F_Contig2165.p1
MLCSSTLIVLALELNLALASPAPVPAPQTNESLYFPTEATLGYAGPTQYGAEPSLIENAV
QPILNSHFPILDFNSDHPFIPLNQTQQANQTQHVDSNEVPRPPIYEWGNLSPMYSLSPQT
FSIQHGPGSVGGCKVEQVHLVHRHGARYPTGGTSLPAFGRRIQAAQTNHQLRAKGALEFL
NKWNYELGAEVLTPFGRSQMFQLGVSYRQRYGSLLKKMAGRLPVFRTTTQDRMYNSAINF
AAGFFGIPADNEYHQSILIENKGFNNSLAPYYVCPNSDKPGIGDLGSKISAKWVDIYLQP
AVQRLNKLVEPFKFNTSDLYTMQQLCSYETVAFGTSNFCTLFTQEEWLDYAYANDLNFWY
SSSFGNPTSAALGLGYAQELLARLSGQRLPLSTSSVNTTLYNNPHTFPLDQSIYVDATHD
TVLSSIVVALNLTSLASRGPLPTQHRDPHRSFRVEQIAPFGAQIATQVLSCPVNGKSQHF
VKIILNDAVVPLNGLGNCGSDQEWGLCRIENFISSLKIRVNEIDFKKACFGKYNYRIPSS
GGGITNGRIL
>F_Contig2225.p1
MNLVSVLLTCSLLGLFELINSTSSSYASPPKSEYVLGHEFEINARASLRRYELVITNTTA
SPDGFWRTVLAINNQIPGPLIEANEGDSLEITVINHLDSPVTIHWHGLYQNGTNWEDGVT
GVTQCPIPGSGGTYIYKFTLTGQFGTFWYHAHHQNLMADGISGPLIIHSPRDPLKRGIDF
DEDIVLMLADWYHNTSSQIVEHMLSEPGYFHSPAAPSPNSALVNGVGEWDCRWATTTQRC
EKTSPPEFRVLAGHRVRFRLVNAGAHAMFYWSADEHTLNVTEADSTAVYGPSDIHRIKFH
NGQRYSVIVKIDSKEAGSSFYLRGTMDSDCWAWVAGDLQRTALAIVRVVESRLDSLPKRT
RPTTKDWSDQLDGLCQDLDPNLLSPILPVNVPRTVAGSRTLANAFGFEVISTGAFIPRGG
DSSSISPASTARARTRRQIEVGESEKIPALGTSSVPPPFTPIGGPPPTPAGARGLFYLDN
STDFENPVTWSTFPYQPVLHDLTPGGTGFIDSTRVTNVVYPSADWYDLILVNMDPALSHP
YHLHAMDMHLVAFGKGLPNSENLRNLTYRTENPLRRDTVVLEPASFGIVRLLADIPGVWI
MHCHIGWHLAGGFAGVVVVQPDKIKNFQIPDENQRLCASRIGPIDQIEPGQRRRSLPKSR
KTIKFT
>F_Contig2238.p1
MEYRSIKQLLMPCLAFFPIILLLSNLGLTQAQVTDGASTPNVDTNITDPIAIQASITPWY
ILDPFQQDHIRFHCYLSMAAYGDYASSCPSTFAVQGNDFEILETFSTDAGQAGFTARVPL
MDKIVITFRGYQSTKPLSWDTVPIDFGHPTPDCNETCTTGKGILDLYNSARIATNDWAIA
KAAVNRTGHKFSVTGHAIGGAVAQLAALDLGAQDFVHYAHSQAAPRCMSAAASSILARIF
QGESSQHVVANNDFFPHVFPPSPAFTRPPTSVWIFGNRTQYLQSCPYYSENSACLGNGTS
FQDHFYYFTPMGTCGSADKGF
>F_Contig225.p1
MRLLYNFWLVLFFQLLPLYGLVGLVEGAEDSAKHLIVTLDPRYSPSLQAFEAHLKEEGIA
YKLLQDISKIAPEVFYGLSLELIDPADVSKLKNSLHVQGLSPVMKLKQAVAVKREVSSAP
SSLPLSDYPPHLQTNITQLHKMGIFGKGIKIAVIDGAVDCTHPAFGDGFGPGFKLGYGWD
FVGDEFDGHYGLKPGPIPCSSCTDHATHIAGIIAGGSASNVDVGFDAVAPSVAPNATLGI
YRVFGCSGFSTDDIMMAAILRAHRDGSDVITISSGYPGGWSEGSPLLDTVNKLIELEGAT
IIYAAGNQGEEGLFYPETGASARSVISVGSVDSTGAAVSHLVTSTGQELIYHFERSWDEF
NASYPIYVTSNSTQVTDDACNPLPSSTPNLKNYVVLIRRGTCWFSTKAKNAQAKGANKIL
VYMNSSEMAEMGEEPPGFRVGGISEEDGKFLYDQSRKDPNGFTVRFPPMRSTFVSSPGGK
VNRWSQYGPSLDFTSPQPTLCGVGGNVLSTISVRSGSYGYMSGTSMAAPQLAGIAGLVMS
VRGKEVRGLALRARLVSTAQPLIDSVDPTTHHTVAQQGGGLVNALCAVLANTSLSTFALS
LNDTSNFNATQTFSISNSGKKSIKYTLSHLPSATVYTYSASNQYSRPNPTPEQDKMAAKI
NLSIESFLLAPGDSQTVQVVFEPPAINSKLLPVYSGFITLTTDEFCESHSLPYYGAFGSL
RDQKIIDRGPTTDDYNSTFNLPHIGFKTLEETKRHTNQTGDLIWSQRENNSTFISYRTNF
ATPSLRLYLVPESNNTSSNETLEIPKNCAIVEQKFPRKLCKGRTLLGEIPRGVLLDGSDD
EDGPQLVRSAASETWVTTWNQTLITDKDAPHQLVPKGRYHVYMRALRMAGDPMNDDMYED
WISPILSIQD
>F_Contig2281.p1
MKFATLATAVFIAACAVTARPSFEKRAATLTDGDILNFALTLEHLEATFYAEGLQKYDQE
AFVSAGFGQSVRQSIQQIADDEASHVSFLTSALQAAGATPVQACKYSFPYTDLKSFLAVS
QVLEGVGVSGYLAAAASIKNANYLTAAGSILTVEARHNAYIRFVNGLSPFPAAFDTPVQP
RGIVTLAGPFFDSCPTGSAPALQGFPSLNITGNLIPGSTLKISANNTTGATYCGFLSGLN
STFTTYANEECKAPSDGKVGEGQIYVFLTSANSVTDATTIAGPCIIETQNATENATENAP
ENAVINPIETLTSNSASQEPAQGAGALLNIGL
>F_Contig232.p1
MKDKIILLKLFLLTLFIGNVSMNLVEEGNVVVDASIPSYGWLTYGEAISYLNRRPDLKEY
VGVGPYQPGYTDPKNMARWALHCVSLQSARATIEFYGPNFDEQYFNALVWLIGVADGRLK
AWNRFARTWNNHEIPEGKSRVVGFRSNAAEHYNWYDQAQSEELDGQGSPKHAIAALWQRR
MLGHQVL
>F_Contig2337.p1
MSFSRTFTILALVATLAPLSLSAPARTTEFVPVSTSKTIVTEQLCASLGLFEYQVSEFLV
KACEEAKFATNVHLGRRDILDATAKLHLTVILNLFGNVNGLVGTLTHLISGVVSTVGAAV
GGLVVPTLVQVTHQLDATVIGLENAVACTDATVAETVYEAFKAFAVIQQKVFVFITANIN
VLTKLNLKAAIHIALVNLNKSLEAYLGSLFKFISTDLDHLNIRASLMASLQAAIAACA
>F_Contig2356.p1
MVPSRCFTSLLALSILTFHAIGQFAGKYEKGVALGGWLLLESWMYPLRWQQMGGERCDSN
AASCVTSEWALVHKLGQAQANEVFLNHWKTWFTQEHVDRIKAVNLDHVKIPLGFWIIEEL
VQGPGEMYAQGGWMELKRGLRQLKTAGLNVVLTMHALPGVSASNQLFAGNYTEEMHFYED
PNYQRALTWIVILTAMSHLDPDFERVLGIFFINEPNSDADKTPGLGTYYRDAITTVRVIE
YGLGIACDVNLEPALERMAAAKNVLPGLQAAIPLLAIYAAKADPPLDVSALTDFLNSHAH
NPISSPPDEPSNYSSQINGEYSFNSSSATIREISQTSPSSLESHTVVPSPLADGSSENPN
NPLLSLPLNSLNRSRHSLSSLSRRQVRHGLRSLPKLSQSQASEQSYKDRQRFCLTTIAMP
KRWQYKGPAESMAPHVLGPRAYDDHLYFSFGGIADASYDSYLDHICSWNGYEISQNNSEI
PCGTGEFSLATNFNDTPSQLRDWGDAQKFLHAKESFWTFWTFRIEEPTDKDRVKTADQWS
YLRAVDQGLLPNHPEVLFNASICAGRTEKKNV
>F_Contig2381.p1
MLFNKAFILPVAIVASSVFTSAHKSRVAPKVESWDLLNAFALFEVAQRDLINDQRQLSTI
VKAPAPSTAQVVRELGKISQVMDNLKHDLANPPEIDEPEMFEVSRSALTQANCSYALGEI
INVLVTSVTTVYQLETVEKPMHDDLSHISDATLQTLKYSTDTLRVTSRELVKSHIANYKQ
LAVALDGFSQIAVYLET
>F_Contig239.p1
MNLTIKFTIFTLSILLFCGLIRTNDRISTRRLSRRQYKPDHPDWEYLNGIPWYKLDPTQQ
DHARFHCYLSMSAYGDYKSKCPQTFLKGFYVLQEFEGGYIAQIPEMDKIVIVFKGSGNYQ
SIDWTPTSIEDLVSDCPGCQAAKGIKDLYLQLKSLTNDFAVAKAAVAQTGLRFSVTGHGI
AASIAALCGFDLGARDMIHYVHTQGMARTFNPASIVRYDNLFQVLAGQSVVSRDDFSVQI
VPPGPLYHVGSKLHITGSKTQWLTNCFGNNENATCLGAGNNFDDHKYYFTPLGECGSADK
GF
>F_Contig24.p1
MRKTCLHSLLIVLITFWSHPGSVYAAPNWSPTTSLRVSRKVLASDCTQRDSVVINGSSPG
PQLRFRAGERVWIRVFNDLEKDNTTVHWHGISQYGSPFSDGTALSQYVIPAGSFFDYEFE
LPLSSAGTYIYHGHIDLDIISAYGALIIEEREPPPYHYDSEITLIFGDYFHSSDHEISSK
LTSRPFKALTKPSSILVNGNALGECQPNGTITQCQAGCHHHVIEVEPSKTYRVRAIGITT
LSFLSIAIEGHRDLSFIEVDSHYVEKIDSDHLEIHSGQRYSFLFKTKSLSELEANPKQGN
SFWGRIETRWRPERDKGAFLIKYKIPESSTKDAVSCRTPAPKDLDRRAPLPDESVDWILD
DFSPLSKADVPPCASLVTRRLFFSGQQSKTARGGIEWLVNGVAYTESSQLVPYLVEAYQK
NTPLHPDYKTAALNHGFDPKTTAFPIKYGEVVEIVVLNLASFAGTTEAHPWHIHGQSPYY
IASGTGEFTRRSLRRALAKRKGKPYQRDTQMIFSGRGATWKKPTSLVPAGTVSGWFLMRM
KATHVGAFLIHCHIGLHMLMGMAATLLIGLEHLPKIPQELFQEYMTFNPKRNHAPTSFFD
NVQHSKKSSRFRKSRH
>F_Contig2409.p1
MYLALRILLLFSIASMVAAEGSNSFTIGPDSDSGGHNTTSDQGNNHNGNGGKNGNGGKNG
NGGQNANPGQNDTSDQGHNPKGNGNDPTGKTSDPQSSLCLDPSVIQQNAKSDGILDKANP
DHFAPSLTSPNNFINLCVGATVSNGIQVKEGSCNPTPMGMIPSQQKMPSVKIKSPTPSQK
IEANVDFEVKIAVKNLETGHFSSPSNTYFLAPQQLNGAGIILGHLHVVIQVLSEEDDAPD
TTVFKFFKGISDVANNGILTTTVTGGLPDGRYRLSTITSSVNHQVAALPVAGRGSVEDGI
YFSVGNAQGSGNKKGNGGAGGGSGKNGAQ
>F_Contig2460.p1
MFSKSILVSLCLFGMLFSTAAASELERRGIPQGLYHSCRGGGLSEVCRSAIEEAWASGRS
RTVTREHQFYTSSDGSCKITFWTDGGYIQMQNVDQYKAAVRQVDDFCRQSGLPSVVTPHS
HVPGYKNVFVGRLSGNYMVVMLEAYPR
>F_Contig2569.p1
MIQRYLLSILSFSFVCFPHQSHAIDQLVLSSNSISPTFEVSSPTGYRGWSSWSLQSFKGP
GYGFFWLTEEHVKRQADVLADEFSALGYDHINLDSGWQDPELDEHGRRQMDRLRFPSGMD
GLRSYLARKGLKLGLYYLPGVESFAVENRIKILGSEYTADEVIHCPPIQPGGSRPPNCRR
PLANAFHVGYALNYSHPGSQLYVDSIVDGLYRWNISFVKLDGNVPGSSFPAASGDLCDTR
PDLLAWRKAINRGYEEWRHAGREKIWLAASWEIPPVEVGPVLDVAVDSWRVAIDIEAYGY
QMTTFDRVVRNARKAAPWSCIDAHRAWDGLLDLDACLVSDMTLAESRSVVTIWALLGTPF
YLGDDLELLTTERKELLLNPEVLDVQRQTGNNPARLHHFNLTRYDQDQKLGPQLTDCKVW
EEKRRLVRMSMGVDEVLEPESYCSTIASSSRTERRTRKYVRDNRNEEEELEWRQQIWVSE
LDDGRIFLGIVNAGDQAWWDMPIEVEINLSMMEDAMNSERKILRRDDMTYRVRDIWKRTD
IGFISYSSRFKLRLDTHDSILYVLSPVEN
>F_Contig2606.p1
MLQLRNFFQPKSTHLLVVLLLPFLLASNSIVEAKKARRGRDRHQGLEPDAVVSAILKNGD
VSLKDCSLTEECDRTISLGVDIQVDSYSATADGLTKWKSLGLSSSNLHVNKIAVGFVAAF
NEKLSPNSPADINAKLPRPMSIVGDYVEMEPWSSKMANLDWHLPTLQKLDGNPVWCIALM
PTSGLETITWQVAHNIAKKMKHINEQGFTVWLRFGHEMNGDWYNWGMKPELFKQKWNLIA
KEVKAVTDRTYMLWSPNALFGNSVDDIHGGYTQYWPGDDSVDIVGVSFYHWGRADKRINV
IPTDDEVVGKIYQLNELYGSKGVGKPLVIAETAASYTYNRWSKKPVIGGSSEYEIKMRWL
HLLLDRYIKRAVPNLRAMIWFEVIKDENATGNTPVRTEDFRLVLGNPNLSSAASAFLKNT
QT
>F_Contig2631.p6
MTREGLFFLLFLGGLPRRSSFPEKVISPIIDAAGRRVWGPRFEDELMQNLSAGRSSLGAE
ERRGSL
>F_Contig2655.p1
MFFFMRSSWFLLRHIVFNPSHARQLSTKNINLSVQPSSSTQFAMSDSKARGYELYHNILK
SPKFVVAPMVDGSELAWRILSRYYGAQLCYTPMIHSALFAEPKNVKYRLEQFDLDSNEEG
SPELDRPLLAQFCSNDPKTFLEASKIITGSADNPCLKVDGIDLNLGCPQGIARKGKYGAF
LMDHLDLIENMISHMHQHSTVPITAKYRCFEDSKQTADYTRRLLRAGAQILTLHGRTRDQ
KGQFTGLADWSQIKCMATIAHEHQIPMLGNGNILVAKDNLNMISQTEVDGVMSAEGNLYN
PAIFAPLNPHGLKLYRDNLPQKFKDALKRVEDEYDLPDEILGSPKSLEHFPNCTKVASEY
LTICRTLKTRTATSAIKGHLYKLFRTVFDTGRYNDIREKLACISWTSTKSTTSTFASTSS
SKGRDKETYLDVLTRFQEVVDAVRAKLQDDRKAGLLNETMPDTALDFRSDEKSDEYLRRL
NIPYSRCQPYIRPLQASSLSSKQHLNPDSTTSAPADLTHASETLGSDPSNLRVPDCVTSD
GPGVFYGPVQCASSQGCSNSGATKCRWTLCKTCCAKKTESQRKDSTKVFDNDRHTNQNAD
LKEEVCEVHAARAKLELERKAFKAEKRKKKVSMIQERNVKHRSVACPPTMISTESA
>F_Contig266.p1
MFPSTFLATAALLSSLLSSQVAANWDPATGYIYDVRPTCEWQAKNQPAHTTQAIQVAECY
SNTRLHFPEVQLFAWFKVRHECDHYHGCPYGDCLAYTTFPQPDELEVDFTNSDVFFWHDT
GGVPGPGPNPIANPQTGGFGYESSLDGVFHDGKVIRTTEQIDHDSNYPGFKLNDLQKWSI
TARELYASLRSPGYPKHPKCGLAEAKNTDPGSVPGAYGHYIPAPASQYRAPRPYPGTQVH
NSVCSSNASTTVPPPQKGNHTQTPIPKHHGHHGCTTYCKCIAGCSQGEASCVSNCQNKHP
SCSSGSCQAVDSSQTKTASQPVSHVRRHAKRAALH
>F_Contig2663.p1
MLWKAYILLSTLNFLTLIAADTTSVIVASSNYGTWDGWGVSLAWWAKTFGNHDELADIFF
TTKTTKFKQVALPGLGLNIVRYNAGASSKKTYLGKSMVVSPKILASRQMDTFWEDWSNTS
SSSTSWNWSVDFNQRSMLIKAKDRGADQFELFSNSPPWWMLYNHNPSGSRHGSSDNLQKW
NYDQYATYLAEIALHAKDHWGINFNSVEPFNEPSATWWKGTSARQEGCHFNIATMATVIP
YVRSALDSRGLSSCIVAATDENTYDAAITTWNGLSSTSKSKVGRINVHGYQGAQGQRDKL
YKIASAAGKKLWNSEYGDKDDSGKNLASNLILDLRILHPTAWIYWQAIDSGGWGLIDGNS
EERTLNTATQKYFVLAHFTRHIRQGMRILDGGSDNVVAAYHPTEKKLIIVAVNWANPQYI
SFDLSKFSNSGKDNQQIPRWSTRIGSENDQYVFKPSETNQKGHKFSSYFSSNEIMTFEVP
NIVI
>F_Contig267.p1
MPSLTRALLLVASFASFIFVHAGQPKPFGFGAQTTGGGSAQANTPQSLNQLVSWLEDDVP
RVILLDRTFDFADSQGNATGKGCAPWPQCPGGNQVQHAINALGWCAQHCESKQNIEVNYR
VAALNPISIGSRKTIRGIENKGVIRGRGLLVFRTSNIIIQNIHITDLNPHLVWGGDALMI
NGGQNVWVDHCTFSDIGRQMIVVDIGKNIGITLSNNHFQGFTKWSSTCLNKHYWTVLLTG
SGDTITMANNCFEKTSGRSPKLGGSGNPHVDVHYYNNVHTQTLGQSLEISTGGRMLAEGN
LFKEVYPVDPDQALTEIGGYAYVPFTSAETDKCRAYLGRSCVGNQESNVNGGGQYGPIKF
GKSLSVLQDFKGVAYIRTANIRPTSELINGPPGGCGHGLI
>F_Contig268.p1
MLGTPRRMMLLAFIFISVLNCSNIWVGASHEPVLRKMHKRANGTTQNETSAAHHGPKKLP
RMNGVNMAGLEFGIGTNGEQNANSNVRPPIDQIQHFVQEGVNLFRFPFGWQYIQPIIKGP
LDPTQLAALDEYVNATIEKGAFPIIDLHNYARRDGKIVGQSDLGADALVDLWTKLAQHYK
DRSHVIFGLMNEPHDVESKTWISVVQELVTAIRKAGAHNRILMPGNNWSHLKTFADDYNG
GMSSIKNPGGSMKGLLFEIHQYFDSDGSGTAKECSQDHIDELTSVAALLKKDNRQALITE
MGGGNSQSCADILTKFVTEVDKNYPAIAGTAIWSAGAFAADYPLVITVKEGDTWKDQMNF
NAVQAARSAKNLAPQ
>F_Contig270.p1
MMTFNISKLLLCVVFALSIQLSTIKADKAPNDQLQIGVTKKPISCPIKSQKGDKLSMHYT
GTLLDGTKFDSSRDRNSPFEFTLGAGQVISGWDQGLLDMCIGEQRKVRIPPHLGYGERGA
GAAIPGGATLIFKVELLDILNRKAPGTPSDDYVERKEL
>F_Contig278.p1
MHTHQPHTMLLWVTLLSGLTLSLANHFPTSHLHRQLARSTAAESAEGPIRVELRKRDYAM
SSSFNYAKDKIRGVNIGGWLVAEPWIVPSLYNTGNPKIIDEYTFGQYLGRAEATKRLRAH
WNSFYQEKDFQTIKSYGLNHVRIPIGYWAFDISAGEPYVQGQYAFLLRAVQWARRSGLKV
MIDIHGAPGSQNGFDNSGQKGPINWPNKQSNIARTKAVLSILAKEFSQAKYAGTVTSLEA
LNEPAGFAGQNVLNAARQYYFDGYEIVRHPVAKGPESDLLYAIHDAFQPLSTWANTFPPP
KYQNVALDTHIYTVFETSSLKMDDNARVADYCSMADGLAKSNSQIWTFVGEFTPAPTDCA
PRLNGQGTGARYDGTFMNSPRIGSCQGKSGSASTFSQEYKNSLAKFFEVQTTVYEKASGW
FMWTFKAENADDWSYDAGVKGGWIPRNPASKTQGNPCG
>F_Contig2852.p1
MKKMFTLSLIIAIAATGYTREEVLGRNIRFLHGKHTDPLSLARIQESFQRQESCTEILLY
YHKDGSPFHCLVNIIPLFDIQGDLTYIIGGQVKVSGDFELFQHLASTTPPKGHLRKHFYD
EKRPTQSLNIRNLRFSWDTLAESSSSANIVSNCGSALHLIHACRCKSRSANSPLGLITEG
IGKHGHGRIDLLETVGAERLLGSRADPVNQQVKHFEAVYSRIIIFERKSRQIVFATGDAL
AYLGVPVGDPSQVYSSVLLQTDFLNLVVGADGKDRKRVYSAISRIVKKSISASFSCHLHF
ELAENAKSPCLTVLHLTPLFDSSGRCKAYSVTMEPRHLSHAG
>F_Contig2873.p1
MPSLRSLRLAFIIGALALVAVKAQDEIIQPVQGPLPYELVKAKPILDICKDTVKTHGEKV
ENISSMYFIPEETYKVAGRIHDELNAIAGSLHILDTGLVEPPPWWTANTGPGKIPTVAQI
AKDFSEILKSLKKTYDIAVGFMAPDTHRTLSADLFNISGWMTESLNVSIYTLDFDISEDV
RGEVDIEAFSQLDYGFPRIATILSDQVTS
>F_Contig2889.p1
MGLGLGAMFSLMSSSFAYEDPLRRNPHLDSMKFGNKASLMFKEMGKGMWSTGKGFGKVGA
LYAGLECCVESYRAKNDLWNSLVGGGLAGGVLAWQSGMKAMLFGAVGFAAFSGAIDGYMR
KELPDED
>F_Contig2904.p1
MNFSSFSLRLRIFFGFLALVSLGRTYLVTQPVDENEIWYFGQRRMIRWTSVITDPAEITI
AIVNNNVGTYPTALSRIIKVGLPKEQGQYVIGSWAFDGLKEGEGYQINLLTKEAGSILAQ
SPLFTLSSWDVTDTDIPSNSGEEKGNKKKNGESHQKHPSNPDNDEGPTVRIHYNKTTADQ
ILDRTPRYDGKRTRCSVSRRLGHGVVRIVRRAY
>F_Contig2905.p1
MRSVFFCERWGLSIATIMLICCGIQPGLISSTPTAPTGTLVRRMVGVGDASKLKPLTPSC
NFIDTPMDQMEKFGKIDEHLKKLPAEEQVPFRNWLYKQAEDNNVPIEEQARYHWDDFSKH
LEAWRTSKEETRRASSAFLDLEVFENSYLHELKIALPDFFELYLPANAEFRRTFEDTLPS
DFKTPQIKTGAEFLKKYQSYAKDLTKNNRQMAQYSFIEEYLPEHQRLRTAFLGHLQDIFK
TINGVSDPQTEAPVTDLMSAYLLWVMEFDVPQLGVPETAHYVNKRLVRASRENDDPVAYQ
NYYRPPFLVIKPDGNIETIPERLFSTGLGDPKLQHAFYRTLPKIAAIWEKRQTELNLGEV
HDAFRQFATRRRKANPFKKVYYKIIDLMHRFKDCWKKMSFYEKLSTSLNGMTIGALATVV
F
>F_Contig292.p1
MNSFALIGLLCISIARATVTPTTPGPGQSFAEGSDCSIQWDLDSTGKWNSFSIDLMSGSN
TAMTLVTNVASGLDGTKGDKSHTWKCPQVTPNSAIYFYQFTQTGEPTTWTTRFTITAASG
ASTPPAQSTQPDGKSIPWGTGHLADGSSPSTTANATTSPSTTNTTTNSSSASTTPGNSTL
NTTSTDPIANTTGASNISTVSSSTTSTSPKASSGATSGTSSTSGTKLGSSTSRNQSTAAP
TSAAPRSLTPSSSMALILVAGLVIFA
>F_Contig2994.p1
MKQSNLLSFIQTSIFLLSISTLNIKAQSIRSGKTSNTFEIVGHSGASAQQMFLGTPTKVY
VVDKVENNELKLNGLPVWGTSYDTESNIATPMKINSNTFCAGGNVLGNGTWVNIGGNQGI
SYGGVNIVNNVNPYQNADGGKSIRLLDPCSDDSCGWTETKAMTTRRWYPTLETLEDGSMI
VIGGDDWGGYVNDKGQNNPTYEFFPSKGNGNPMGLNLLTTTLPANLYPLTWLLPSGNLFI
NANLGNAILDYKTNTEYALPNVPHAVRTYPGSAANAMLPLTPANNWTATILFCGGTNLQP
DQWVTTWNIAAYPTDSSCVKITPDVDTTWRDDDPLPEGRSMGNLIFLPDGRLFLLNGINT
GTAGYGNTSWAIGQSFGDAPIYQAAYYDPYAPSGSKWSRPSDLGVSTVARLYHSVALLLP
DGSIMSAGSNPNADYIAPGTPGYPYYTEYRVERFYADYYNLPRPQPTGLPTTIGYGGDYF
DVTLSKSDISAHNALEETKVVIIRTGFSTHAINMGQRYVQLNSTYETKTDGSAVLHVSQL
PPNPAILVPGPAMIYIVVRGVPSMGKMIMVGNGQIGQQTINPTKPLPGIVPAIVKNPQTV
DSIKNGETVAANNTSGGNIAKKKSVANSLYPQFTFVYSLLIVVLLSMCLY
>F_Contig2999.p1
MSLFSALISVLPFSFGGPSRAFQKIATDKQQQRHNRLIGPLNAPDNFFNGLSVFEITLLS
TPASRIVEYIGQRRPQWTASNILKAFIKAAIRAHVETNCLTEIMFESALEQAAALDDEFA
RTGVLKGRLHGIPISLKDQFDIEGLDSSVGFSRYTNQPASQTCVLAQRLMDEGAVIFVKT
NVPQTLLAFECSNPVFGITQNPHKRGFTCGGSSGGEAALLASDGSCIGIGTDVGGSLRIP
AHYSGCYSLKPCGGRIPQTGMRVANPGYTEIVAAVGPMARCVDDLALAMEILTDNPDHLR
RSLGLIPLKFRPELIQASTERPLRLGFFTNDKLIRASPACQRAVFETVERLRARGHECVE
IDVDRLNVLQGVEIFVGLSSADGYHTIQSHIGPDPFESAMFLTTLGPRLPAFLRYILATI
LRYGLREKVLARLMEASRKKQVAEVQQWRVKKQAYAEQVRRYLWEEENFDALLCPTQAMP
AVPNGSTWNKSVLAESTFLWNVVDSTVGQVPVTKVKSEKDRSVTAEDVKLGIFEKGVQDL
YDVDRMAGLPVGIQVVGGAWEEEKVLGIMKIVEGCWEDSENRFKPGSFLRSKETGINRGL
EIERSN
>F_Contig3012.p1
MSFLVFYFLFFYRDLDCWITNNCHSSQSPYGSLTISISPVVRSSTHPPSQSQYLNSHEIY
HQLSPFRSSNPTLNEFFWASQYSEPDTRVDMPADLLAVHEDDRLYFQVGQPIRFRIEEEH
FYDVGPKEAPKAPDVLPEGTELSALEQQLRQDRQEGIPPYSLVASCDGPGLGILSWWHGE
EENGEPDAMES
>F_Contig3046.p1
MCLERIMNTSNPRPLTLTFFSILSIIPSARSGALQSNGTRSELVDCKYNAPDGARYDFTS
LIAPPTWPLNVTTSRPTPPTLTIETLLISLCTALKPVEEGCPAGTTVCLSIFNEPADKGG
ADRRLISRIPLAGPSRAMVEGGGHINRDPVRITATGGTYNGVQQLVVFNLACATSAAAPR
QPKTQYDSLKGLLTIEWPTPLACASTADSSPENPSTGSGWFGSFITL
>F_Contig3058.p1
MLYLTIFQTSFLALSTFIAATQAVEHSSKSSSHLHASRNHRRHHARRGAGHRRARKTSCT
TSYKQNSSYPSNTAKSEDEETTTPLDASQANASDTSSEETETYTNSTKNSSTPSSSTFNL
VPTNLAIDGVALGFLPDDGDAGGSRTTMAQTNAAIGAKSAAYGWYAQAHSGTLFDGSQLL
SIMDDVKACNCVFQPAVMPVGGWKGLTSSDNSQAVAIAKVMKKFTDEGIPVWLRFAHEVN
YYQTEGTYQGNAADFKAGWAAVAAACKQIAPEVKMWWTPNVAAASSYDQYTPDDMSTVSL
VGIDYYPKSISKGTEFVTTMKAFHDKFAVNGRKFAIGETGLGYAGSQEDRISWLKQVMSS
KSQLPNMIAASWFNYEKEYDYRIVSPSTSSGGVTAILKTYLAL
>F_Contig3059.p1
MLFNSASILAFLACASFTSALQIIPPKQTVIANAYSLINVTAESAINHQIIVENLLDQND
ANVTDEVDEQLIDMYDEITVLYKGLRGGPTSNLTPHDSSTFTVTDCSVRFGDLLNSLKVT
GFRLLKTKFVAEKFHHDFQNITQETLAVLRYATDTLHVINRLWLRDHVNTTELESLPDGF
AEIAIFLEIYI
>F_Contig3066.p1
MADFKLLMTLLLLIYPLITSAISFLDSNPTWHLNLIGQPTLKQTQLSPSLNFFRHSNSTV
RLSGRLPSLLITATQSNVLAALNPRNGSLIWRVVLPITEPIIQHVTDLENGLLGLVSGNG
GTTVRLINLADGRNLWERHLNESHEPNQTDSDAYSSGISGVDVIFSTDRLSQHTSRPDLI
IASRGKAVYRLAGDGGVVRWIWLPSPSLGSVARLLEYPTEIPNIGVLTVKPSTSDTYATH
LVTISGSLGELQYTRHQPDHKCRNTQGGPLIIKLAPDSNLPTPQHSILCTTSTGQIASLR
ISPDQSEPLQLSLYAEPEQTGTTPVIEDVGLARHGILVARFESGQATVLRLAEDGSLQSA
WKFTEQNKAAVFTGCIDRDGLPYVSRASYSAVLGLGSLEILSLTSTQYTPGGMVTGQTFG
HNQALNGQIIHIAVEVLQITNYIPFSRILVVSDSGTLQLWQGTDLQWERDEDLASVGALV
PYQPIGPRLSGLSSNLAQYLLHQAWELVAGFLDLDRSSTSIKVGSERVWYIGTTTGRLFA
VAAGGGSGKVLWKQIVVPSIAGPVSWTRLTVLPNEKDCILATSLSRDGEHPLTITAHFDL
MGGLIVGSSEDQDVPISELEPQTLGTKILAVHDKDLGGSPARFLGNRGALFKYHNPNLAV
RLDQGVVEVYDHRLGSLVWSFEMGRAVEQKSIIGALTENWLVLASREEEASGMTRLHSIE
WYMSSKADVRLDGSKVNLTTCSRAYMVPYSVKALGFSKSRLGVASRALLVVNELDQIVSL
SRRLLDCRRPLGKPSKEDMEEQLLAYDPVLSLDPKSVITGDRRTAGLEKVYSFSTAFEST
SAVIGVGLDLFGSAVAPSRRFDQLGDEFNKLQLVLTAFGLLAGVLGLRPMVKNKQLTRQW
YS
>F_Contig3097.p1
MIWSPFTLWFWTLLLHTRAIKGALANILEFDELDERLPSKVLNAFLQQPSTQGASQVPMD
LFKPRSPSEPSTVLAATHQNANLGPESYEAPANFPVSYFKKYYHEPLDPMTQPQPIITDP
ITHVVYRMNLTSPDEVPTINLRDPISLPPISLRGIDARQLADNISFQITSIINSSNLTQA
CQSCLTALETASRLARQAPQLIPALAVSLCKTFKYKKDCEIQYGLHSQGPIIAQLLVYAD
TAAYDGQYICYNFFPKSGCLQPPLVHLNLTRYFSKPKPSLAHQSPPQQSTKVKRRLKVLH
FSDFHLDPRYATGSEANCTTSGMCCRMPAKVTNNSSATMSFSVPAPQFGYFQCDTPISLG
MAAVQAIPVLTGTNVSDGNGFDWTIYTGDLVAHDNTNQLSREYVEYVETLLYDVWKERLG
GGPLYAAIGNHDSYLQAQDAPHSLMPERLSKQFSWNYDHLSRLWTHNHWISDDVAKIARA
HYGGYAVNRYEGLKVITLNTDLWYRANLFNFINMTDPDPSEMLAFLAEELQKSEDRGQSV
WIMGHVLSGWDGTNPLANPTNLFYQLVERFSPHVIKAILWGHTHEDQFQIFYANNATNMT
VEHALATAWVGPSITPLTNVNSGFRMYEVDPDTFEILDAHTWYSDVSSYQSLDSEPRKGP
TYKYEYSTREAYGNDISWPANAPLNATWWHRVTEQMLEDGGTLIKQFTHFQGKSSVRSPN
CTNEDCIKNKVCYMRSGSVPIARENCKTGYGSVQGS
>F_Contig3118.p1
MNLFRSSKPTQLITLILSLATCRISGQIQKPGLQQSPISKQRAELVKSEFLSAYSDYLKY
GYPSDEILPVTKKGLNTRNGWSATLVDSLDTLFLMDFKNEFNDAVQKTLKINFKKSQTWS
TVSIMETTIRYLGGILSAYELTGANNKGLLDQARQIGETLSIAWKSDKQQLPYSRFYTTL
NIPSSDQVSLAAAGSLIIEFDRLSHYTGDPKYRLLAEKAERFLMTTPGMLPGMPGLLYNV
KDNSMIEDWVTWGGGADSYYEYLLKYAIFTHNLDPIYSNSWTTAVDSSIEHLIVTSTYHN
LTYLADFSRSQGIKDLTFSHLACFAGGNWMMGGKWLNNQQYLQYGLKLVETCMKSCTTTK
TGLGPDIVRFDDPTSEPNADPKSSAQNAQSLKERGFYITDPKYILRPEVFESVFYAWRIT
GDKRYQEFTWNAFGALQKYCKAPAGYSAIDDVDSAKPQLANNCESFLYSETFKYIYLTFA
PPELISLDEFIFNTEAHPFKYTASTSNSKQENLIMNHP
>F_Contig312.p1
MSRLIQDRLRARSLFLIWLSLSYLSLSSATLTVDSPMPDQVPQSLFARSNLPSSDVRRFD
GSTQLTDKTHEPSDSADHENSSHITYTLLVGGYAGLISVIQFDERTRKLSNVSSLSNEIV
GHSPSWITLSTDGKYFYSSNEVGTKDGRNATGSIGSYKLAGHNTSHSTKTFGSVGIVINP
ITQAYTSPDPVFIDLSPDQYNLLVASYTDGTASRYELNDDHSFKSLDTPSQLFSYNATGP
NKSRQSHSRIHQARYDPTGRIAAFVDFGGDRVYIHSVNSQTGKLSPMHTIELQPGIGPRH
LSFVVVDRVRTDIYLICELSNEMVYIELTYLTDQSIHTEIRQTLSTLPVGISTNNTYGAG
EVIVSTDGRYVYGTNRQTDMSQPATDNSVVIFTRDLTKGQLTPRPRFVPLVVTGATPRHI
CLSPDTEDRWMVVVGQQANKLAVYERESGGGGLELVDSIDIALPAVARFLPLSHLGHHHN
HRRS
>F_Contig3137.p1
MNTRSIPRRFILLFSLLALASLGSSFFISEPKDENEIWYFGHKKVIHWTSVETDPPKITI
SISNNDAGTYPTSFNRIIRRGVPKERGNYVIRKWAFEGLKEGSGYRINLLTKEAGAILAQ
SPLFTLSSWDPSDTGPSISADSNDKSEEGHHKGLSDSQKTAADQILTKSAPDDRKRIGCA
SGAASGPGVVPSKQRGH
>F_Contig3150.p1
MHRHSKSTHSQLFKISILVTSILQSIGQPDLNNVMNSKNQIILQKNISPPPLTTTDALEE
SKKIIPNLTGALTLEPTISLFYDYVRDVGSINRRTLDNDQKTTIFAPINLSIMRLERKPH
QGILDTPNQTPFPEMTASAKIARENSNLAYLSRWVSSHVIPQLISLPFESKSLKFQNLDN
HTLEIVCESDDHQQENWKHCKIFPGNIQIVGFIPASNGLIYIIDNPIPVLDN
>F_Contig3420.p1
MFCATLFISALLLTPIRTQAKFQFQKPGLEQSALASSRAEAVKEAFRLAYHDYLRLGYPM
DEVGPLAENGTNTRNGWGSSLVDALDTLFIMGLHDEFEQGITRTAEIDFSRSYINQTVSI
FETTIRYLGGMLTAYELTGATRKDLLERALQLGHKLAYGWSRPSQKIPYGFLNFTTNQPI
IDLSNVAEAGTLILEFDRLSHYSGNDTFRALADRAMKRIMDLPDHFPGLPALDIAPQNDS
SVGDYITWGGGTDSYFEYLLKYAMLTDNRDPRYLEEWKKAVYSTITHLMTISNGHTYLAS
FSESQNGTIYMFSHLACFVGANWLLGGKLIGDKKVIDIALQLIDTCMHSYTSTETGLGPE
VFRFLGPNGEVTGPKMNYTDVEFNKKHGFYTSDPEYVLRPEVLESVFYAWRMTGDQRYQD
FTWGVFQSLNKYCKAPASYAAISNVTDARNVTQLNDSESFLFAELFKYTYLTFAAPSQFS
LDDHVFNTEAHPLQYTYHTNTYGDNN
>F_Contig3441.p1
MISSTRSPRLALALGLMSATAAYGCHQDLVRRQRTDTWQSAANVSNPAQECAPYSYAPVQ
AVVKTYPVIWEIANLSQPGIDPLAQTLFNQISPKIPNIKVKGTPTGDFSATTPSYSRSDP
DCWWTFSNCTTPKLSGLAHDISTCPEPNTWGLSIDDGPNCSHNAYYDYLRTVNQKATLFY
IGSNVIDWPLEAQRGLADGHEICAHGWSHRYMTGLTNEQVFAELYFSKRIIKEILGVTVQ
CWRPPFGDVDDRVRFIASALGMSTILWDNDVNDFRFATLGQGAVNAKYQAVIDLASKGGF
STKGTIVLSHELNADTMQTSQNFLPKIGQAFKYITPVAVCQNNTQPYVETNFTYPNFAQW
AAGTRVVTLQAPMAIPNSFVPLPIQAGSSNITALPNAYATATATASPNTAKKSASSSKVG
LNIALLAPAAFLCLVMLI
>F_Contig3480.p1
MLPVLCLSYPLLFLLVVKSSPSPAGFELDRILSAVPALLDGASDSSRTTLSIGNSLPRSA
ERSEELNQEKFPRTNIVANEEIEKEASSWYTLLKIVQRILDGITSVMHFWRGDQALLQVA
EAHQDLAYQMSKVDTRLKGIAQHISSLPFENMVSSETARSAQATNIKDIVDDGIELLNSG
NLPISSRLCIHRIIEWLSDFSVLDQKDLLMQKPHEAELSRVQLERYLLQDILLQEKSYSH
HDLSIGDSDESFRSARVEVMERVSLLKKLKDKVPSLFTHTAYSSFQNMFEALMVVKSVKE
PAFESTRQLLETIYRSILDNIDKAPKAEKILAYAVLQHMLKFVPELSPRLDKLLSDDRVL
TQNLQNVQITAILDSILSSTITEKLRTIIEPLEISEASATRLS
>F_Contig3504.p1
MLARLKRRFFHLWLFTISHFHYGLCLSPLANPQPPLSDLPTLIPPSSTNTSLPKKTLPPT
SNASIPTPRASPELILSHSRSHNISETKSQCTARPLTPELWKELKLDEYLRTYPSGDSLP
LEAYAEKVGAMNFVCGIGKSCDASQICMPVSAPDWYILVAVQNWNSFSNMMYDATGFAIS
ILQGLVNSIVNDIVPHEPDTLAIQSTLLGLFAGLCGAIPGFVYPQAMSFFGSTVWPFVQG
GVGFMSGIAWTYHNLYASLPTDELSKTNDISYLLSKAQASTQTMLANTTETATKQGISSQ
SGLYGILKDGIFLNNHFSGSEMSEGEIQTAISRVARARLLAAIWKAKGYFVIRGSDPCTQ
DGPNGAFPQDDVMSHCDQEGMMMQLVSSNEGKLVKNFLWAHLISAKYNLKIEYFLEHSWN
CQQKYLKYAYDPYLNSFLPADPDAECIVSLAVCDMTRKDIRKYRKRHGTLAACRDVGMLP
NI
>F_Contig3505.p1
MLARLKRRFFHLWLFTISHFHYGLCLSPLANPQPPLSDLPTLIPPSSTNTSLPKKTLPPT
SNASIPTPRASPELILSHSRSHNISETKSQCTARPLTPELWKELKLDEYLRTYPSGDSLP
LEAYAEKVGAMNFVCGIGKSCDASQICMPVSAPDWYILVAVQNWNSFSNMMYDATGFAIS
ILQGLVNSIVNDIVPHEPDTLAIQSTLLGLFAGLCGAIPGFVYPQAMSFFGSTVWPFVQG
GVGFMSGIAWTYHNLYASLPTDELSKTNDISYLLSKAQASTQTMLANTTETATKQGISSQ
SGLYGILKDGIFLNNHFSGSEMSEGEIQTAISRVARARLLAAIWKAKGYFVIRGSVSRET
ADHKKGGSGCGFDEVWLIK
>F_Contig3598.p1
MLLWLSLICMIPFDLSRFDQIPCNHEQSLKTSENIQINSSIFLSSAGKEREAAALVLARL
MLRQDMASTSITPFLESILGRLDSQSPCDIFEVTGILQTLCYLTKLARPSQLQTVIPQLY
RTLAIIDSLASTSRNITVRKLRVKLAGRIALLCLSAAHISLIGDGVSEEVEVIIQELLSS
LQDKDTIVRWSGAKYLARLAKSLPTQLATQVFDAVLDLFEESQSDTESTLLAVSEHTWHG
ACLASAEFLRWKIFPLSRLERLLKWTVRALHFEQRKGVRNIGSGVRDAAAYVLWSLGRAF
RPSDLGPFGDRLAIQLVLQSLFDREVHIRRAGSAAFQENVGRLGVFPHGIQVLQIADFFT
VGLRRSAFLTAAPEVAKYEVYQEPILNHLIEVCICHWDLDIRELASRSIGKIASHSMEKI
PQQILGRIGSDVNSKDVNKVHGTLLTLAEIVKLFDYDKTLLCAPTVREQIFVAITSVKET
YLTAYNSNLLLIGICEGLIYTFSTDQPASAEFPASPYWDQMMKIALKRPDDTLHTAIQRV
FLKFSTLGSGLNHVPRLSKVLKSGQSVAKQAAARFLGGFILKAEHNKALFDKTFELLLQY
ADREGPVTEVGIEVRRNAIESIVALLVNLDESFDDFVSPTKFSSVISVLINGLNDYTNDE
RGNVGSWVRSSSLKSLAVLVEFCTLLPNRVPQYLPKKETRGILAGILKQTVESIDSLREL
AWSSASRIVSKVLTMEIDAYDCLATTFDPTCSANWRDLSWTFPRTLNVLKLSAEDESGSL
THYLDSMVEGIVLLVGGKGNSAARQAAQTLCTYLSTTDQNRLTRELVSRILQLTRTRTKE
PKLLLSALETVAILLELPSTLAVLEVEPTDQKLLKNVLVMATHGLDRPNFPLTRVMVGMK
IVIRLTAFLSTRSQAGQSVARYLAHHLPRVRALAADMLANQPHLQTENMTEVTELLTRTN
WYVQCLINAVLTDAQKQQGRTENDKRRLMIHTHTTGRET
>F_Contig36.p1
MFRVQTMLKFIALCVVIQLVDVGPRMAYGKPLSTNSQDNYNKELKIVRRADYDPNYIPQT
PSCDLYSTPGPNIKDCNRAFYNLGFVDGMLNSPNSGVSMTYGHCRMDVLCGRAPLKVSAG
RLLNDVDSHKSGGYKSLSNTCLAKGLFGSVYVYGGCKIEVFHTQ
>F_Contig3615.p1
MRILHPPKLLIILQALLFGTVIRAGSNRSVDPLIERLSVQKLEPLGWLKKSRREVEEKSR
EWLPASSGLVKSYHNLEGKHKAYISLQVRAPSKNKLLRVNKRAAPFTEQQLHQLNQEQSE
FSPSQPNSIADNHKKWSTLAPDSSTEKMTDFFDSSGESWSTTSFTQQGAQDNETQVLPVP
NSSPQANVEVESYDGLPETELSRAEGAIEALGQEAHFVNTLVNSLVSNVSLEGSQDFFNI
KSVDGDENKSIEFDSRDSDIPFNSHTVEKNPLSPLSSRVKPHRIVNEIIPKSEQVSSIRS
IGDVKNESIPVIIIIPCQSNTTYQDHLGS
>F_Contig3648.p1
MRPTTLVFNFLTTIFWISWINAHDLQKRQTAGLSSLFGGGGGGGFGGGAGQAQSKGPPLN
PSTPVNESCKALPFTKETWNKLNLDHYLKTYPGGANLSVSAYAASKKSPNFECGVTKKCH
AGQLCEPVMPPDWYILFAIQQWNAHVNGLVEAISFGVNFVQATISLLLASLFPAVDLAVL
EHFKLDLSVNGAFMMVSNTVLIDIMALFNSFQGFTGNLINIISNIITAGFEFGGGLIRFP
PGPERDAFTFWSHIADSLAAYEKHIIGAFSEAISETLEKGISTDDGIYGAISNGTYIKPE
QSVFLPLLADDLKNVTSVLSLVQILRAMDSFVTIGTDVCNGRGKNGALEGRDVLSYCDPE
GTMYNIVRVSKHDKEERTFQNAYVIEEQFGYSTQFLTNASVSCQNKYGGFGHSPNNTINL
PLDPTSDCVVNLPVCDCRDKEIRHHKKKHGVVSACRQAGLPI
>F_Contig3782.p1
MKSTMRSDGLSYWFLIAMCLSLLHITTPHPRSNTHSTHPLYRRDLAISNSPSGGYTPSEV
NCPVDLYIRLANQYPWSLSPGESAYVSTKANLSLPLWSDFLSRAGMVDFKIDSFLEKAKI
LGARTGETLPNVAFALSGGGNRALLYSASILDAFDSRNPEAMKARTGGILQLSNYATGLS
AGSWLLGSWATSNFERFPSLNQTVWGYTKKNGYLSSRNLKKYPKYYHVVRKKKKAGFPVS
FVDVWARIIGTQFIKDPNGGKGVLFSSVRDTPAYRDHLFPLPILVSLSRPGVGKNITLTS
PMYEFTPSDFGIWHPNLNASIPMEYMGSRSAAVTGQAVSCVKGFDNMGFLMGASSNVFSF
QDGSDPHPTFWKKLLNLFIKGEFFEALVPNPFQGQESGIFGDNGFVDSNSDTLLLADGAM
AAENLPLFPLLQPSRKVDIIFAVDGSVNGKSLNDANVHGYPNGTSLFLTSLKLNSPEYRG
YQFPKIPDAMNGSFALAGYHRRPTLFGCEDNNVPLILYLPNYFISSLTNMPTRQTDYTWQ
ELDGFFENGFFIATQSNSTYADPQWPACLACAMIDKQRARNQQDRTKQCTACFHRYCASS
>F_Contig3820.p1
MIKSRPNIKLSLSVIIFCSLIFTSAHPTSNKSQSIKQQKRAFEGNLLGLSPMNLQRNGIS
IGFLPAFGERISPNDPKSINARLPVPMAIVGDYVDLASWDDKLTKIDFHIGWFSSIEGNP
VWELALMPNEGLEMVTQVIADKIGKKMKWINEQGIIVWLRFAHEMNGDWYKWGQQPKLFL
EKWKLVFEAVKAQTDNTYMLWAPNSRFAEVNEPHGGYNLYWPGPEYVDIVGLSFYHYGGH
GRTNVLPPTQHAISVLKNFSDVRVSLIFKHVNRHMIDENN
>F_Contig3965.p1
MRFSSFFAILACLALTKISLPATAMKVEGGSKAFEVSELSINEKRDYQGVEVVKIDMPKW
IQVQIFSLLSTYADVLSKSMDKMNHFMGKAPTTQGGITFEYSIEIGKELEFILKFSYTTL
SSLQQIGTDKMPDQLPEKIPEVADIAGMLFKIGELLKGFWAQASETDSPNYQKDCLPKLP
KIAGCFVEIIKYCFKLIKALIPEVFKHFLPEFDDYNDIGLGLEKIVKMLKSFYPNH
>F_Contig3970.p1
MLSTHAIGLLISLYRLSGKVDATVAWSTTIKGTIGTLDTLLDTLVSPLWNESVIFSEANA
DGHRLAPLDIPLQSLLSSASGADVERDQLPINQIPLLLERLNRLVRVLINMLSEPTERPV
SVPIGELCRLAWRLLSIGKAGVKDRSDVSWKSAWDCVGATAILRTLGCRLIAQIVTTTSH
AFIPFSTPTLLIIASAVDAMNTIEFGDLDVSVLYLTYSRITTCCPSNPDTIKSTLEPILK
VIFRDIKNICGRESYTSGPEPDAMKSCKSKSKAKRYESDQAWARPKVVDQLALVQGERAL
KALEVLSSSVPHFFPSPYLTVLVGHLVLLASHVSFFSPLSNVSTTATTALTGLSAPSATS
PGLAFASRPSLRPAILRCLISCIPIQRTSAQSAMGLNLAESMVGILSQLLICSDNETGEM
VDLTRTGMRQIGLLVRPRVPPISLTQAQSRTEEDAEMEEDEEDVPNDCADNIDPPSAPLP
SDFPQSLPLFNPQAPYHQNKQTDLNNVSISSTVFHTTIPITSQPALEPPAPILSTNVTSP
STNVSVYESFEKTATAMIQTKRKSDEMGSLPTVHEPKQKQPRRLTTEPEVDDSDGSEIPQ
LNLDESEGEE
>F_Contig4016.p1
MRCDFKLYILLLSHSLLHTPFQAADLQRRDRAFVTCPSGSYKPVRTQCPNDYYLRGEIPK
EAQWSAAEQSYVTEKSAQSIPLWREYLQRVNLTDFDIEQFLDSAVRNGGRASETLPNFGF
ALSGGSMRSLCLGAAVLDAFDGRNEQALAAKIGGLVQLGTYASGLSGGAWLIGSWATSNF
PRLPSLNQTLWKLYEKHGLGDWNNVKHYPHAYHEVKKKKKAKFPTSMVDAWGRVLSKQFI
DDPKGGAAVLWSSIRLTESYKNRTYPFVITLSLSRPGTHQPVSILSPLYEMTSEDWSVFN
PRLNASIPIDFLGSPPDSLKFGSAPCVAGFENAGFIMGLASNFLSFEDSPNRKKGILARF
MNLFIDDEDYEGKVPNTFKGLGQHPEFPFADTDRDTLLMGDPGLASENLPLFPLIQPFRR
LDLIIAVDSTADGKDPEHTHQRKYPNGTSLYMTYRKTQQPEYTGYRFPRIPNSLDGTFSK
LGFNEHPTVFGCYDDDSTPFVVYLPNYKAVADTDYETSLTTYSGELVDQFFANGFAIASQ
SDGPTKDAEWPACLACFLVDKQLKRDLKSQTLQCQECFDRYCAKF
>F_Contig4152.p1
MMLRLESLVILLTFVFLSKSASVDYLSTRSQQAVLFETHRAPSTFSRLPSPPPKDHRLDL
RIGLKTQLADRIEELLGKISNPSHSSYGNYLTDVESDELTKPDEDAIVAVNDWLLAYGFE
EESLKWSRTKDWVTVVDVPLPTAERMLDTSYSIFQHQDGEHIIRTESFSLPKHLHRHIDV
VQPTTMFGRLSKQRTTIKVVDSLPQVEVVSLLDIGSPNDCSNPSSVTNDCLRKLYKTYDY
QVKWSQKGNSIGTTGFLSEAANFADAQMFLKTQRLDQMGQKFSVVPVNGGQNLQTVTDEQ
ARQGLGIEANLDTQTALGFTAPTPNIFYPVGGNPPFVPDSFTPINSNEPYLAWLEYILTL
NNSRIPQVISTSYGDDEQTIPLSYATKVCNAFGQLGARGVSVIFSSGDNGVGPSGHCTAN
DGTKTSRFLPSFPASCPYVTAVGATQNFAPEVAVSESGPGGYTSGGGFSNYFERPSWQNA
DVNKYLSSIGNISQGMYNKNGRAFPDVSAQGAKYVIAWRGKFIRVGGTSAAAPTFASVIS
LLNDYSLSNGGKSLGYLNPWLYATGRKGLNDITSGSSAGCDTDGFPAGKGWDPVTGLGTP
DFKRLQTVVPTWLTGMGTPDVEKPQTAAAVTGMGTPDVKKPQTSAPVMGMGTPDVKKPQT
AAPVTGLKTHDVGRPQTATPVKGPGAPGFKKNQTAVAS
>F_Contig4154.p1
MMLRLESLVILLTFVFLSKSASVDYLSTRSQQAVLFETHRAPSTFSRLPSPPPKDHRLDL
RIGLKTQLADRIEELLGKISNPSHSSYGNYLTDVESDELTKPDEDAIVAVNDWLLAYGFE
EESLKWSRTKDWVTVVDVPLPTAERMLDTSYSIFQHQDGEHIIRTESFSLPKHLHRHIDV
VQPTTMFGRLSKQRTTIKVVDSLPQVEVVSLLDIGSPNDCSNPSSVTNDCLRKLYKTYDY
QVKWSQKGNSIGTTGFLSEAANFADAQMFLKTQRLDQMGQKFSVVPVNGGQNLQTVTDEQ
ARQGLGIEANLDTQTALGFTAPTPNIFYPVGGNPPFVPDSFTPINSNEPYLAWLEYILTL
NNSRIPQVISTSYGDDEQTIPLSYATKVCNAFGQLGARGVSVIFSSGDNGVGPSGHCTAN
DGTKTSRFLPSFPASCPYVTAVGATQNFAPEVAVSESGPGGYTSGGGFSNYFERPSWQNA
DVNKYLSSIGNISQGMYNKNGRAFPDVSAQGAKYVIAWRGKFIRVGGTSAAAPTFASVIS
LLNDYSLSNGGKSLGYLNPWLYATGRKGLNDITSGSSAGCDTDGFPAGKGWDPVTGLGTP
DFKRLQTVVPTWLTGMGTPDVEKPQTAAAVTGMGTPDVKKPQTAAPVTGMRTPDVKNPQT
TAPVMGMGTPDVKKPQTAAPVTGLKTHDVGRPQTATPVKGPGAPGFKKNQTAVAS
>F_Contig416.p1
MISNSFISFLLILNSIFETAISLSSQSPQDLLAYPKYTVNLADWDSAILNSTATALLSTE
QQLRPTSDDGGLSILDKTNPDLDQENDRIFRQRLMRSSNGQAFLCSVPPLPLPKPIIKKS
TTSSSLTTSSNDQLKQKIKLEEEGLKKGLMLLESLKDRCIYTRLGWFTYSFCYGTGEIRQ
FHAVVIPGHNHPHEDPDQDVYVLGLHLSHPQHPHHQSSRVEGTLPSPTASSGELTSLGRN
RFSSQNPVIGLSEVMADETNSLPKSDMTWQEEEFEQKRYLVQKWEGGTICDLTGKARSVE
VQYHCSTVGTDHIALLRETSICEYLLIIHTPRLCSEPLFLDGGNRRKSEIEEIGKIDCVP
ILSEKEMKRLKVEKEEKVRRLLEEEEKERERKQKQKAIDDQVDTSTDQQTLETSNPTEHE
KSDPPAYNEENPMASSSTESDTSTSAKKEDSDESKPLVMDPITVFFDTDTGKIYMDEGSK
PTTDPNQAPPPAETRTTTNEPPPSLEELTKALRDSLGAVLRDLRDVEQDGQPQRPQQPLS
DILAALKESSTSTKTRSKKKDRLPKKKIKIDNSKVLKNQQQDNHHQKLLNMYEKKFGVGN
DDDENNKKEN
>F_Contig4175.p1
MPRSASRPVRYGALSFVALLVGLWLRSSSKRSLSDGPTWKSFSATASCEVFNHTLEPDKE
GLKYCEDIVHWESARLVIASCDPGRRDWNTVMGPLRNPNPRGKLYIYHLDRPQPTATTSS
LPNLYTLTLRGFPANQDFHPLGLELFVHHSQAARLFVANHRRDRSVVEVFELSVPDGQTE
LVLTWSRTLTHPLLNTPNSIVALSPTSLLITNDHLINRRTGWPLGALLHTLETLTRFPGG
NVISLDFNDNNGEEKGAVKIRWLTFANGIVLTRDRTTLVIASSTTRQLFFYHVKPVSGNR
LSFEYASARKLSFGPDNLSLDEDDELVVAGHPSAPKLFLWVYDETHFAPAGSGIAHLDLK
QGKEAEVRMVFEDTGDFFASSSTGLMLKEQGGRRRRLIASGLYHTGLLECVEEDVKV
>F_Contig4255.p1
MDIPSLLALLGVLYPSPSTPIHLFPSQAQQAQAQKAVYDYMADPSAWSLAGQILDSLGTA
EWAEDTNTRFIAAHTLAVKISRDWDSLPSDQYLTLKNRLLHWLQQSALRVSSSFSTSFNS
SAQKTLFPGEKIVLRKLAVAVSALSLRLVPAPLKFWDQWLLETITTVSSSGPLTESLLVI
LTVVAEEAARADLIGPRRVQYDQSIQDGCSLVVRTLVDSLTSDSLSTKISALICSQAWLS
ASHFNIEGPMTLWPILLDLLQNSVYLKAYVSDAGTDHLPSEEEDITQRTAECIEELVSGS
NGGLNCGSGFVTSTRVVPLLDLYAGDLMDAVIGQAVMTRDVPDAILAIFKLFVSLTEHSI
SHIAVTLPSPRSLILLRRLLNVTLFPGYYGIDEQVSALPLPIWTLLQEEITDLGYLGNLD
DAFQDNSDLPVELIENNKQLKSLANELFKALSQGLKVKATWPKHSELTSVWTKDRVITFQ
NQTRVDIGEALLACYYVRRDEMLKDMTNEIKYLVEKPQGFDECYEKRLCFAFEPFKRAFH
QKKKPVYLLYSIPLYYRNYPKDSPLHSQD
>F_Contig4275.p1
MTILFSVFIVQLLTVQAIWPQPKTIEQGNTPIILSKDFQIIPSKRLINQFNFSKDLKLAI
NKTLTFIKNDHHRPLKIDRDESVKKLIKNDDKMVLDTLELRITDSKSNNWLMNSFKNYYW
SWKNDDETISLNEITDEIRKPLNDRDESYEIQIGNDQFETPDCVTFHGFIEASNALGLLR
GLQTFSQLVYATNITTDHQEVNKVVNQEETPKENVDEEQKSEEIEQEEGEGEVNTFQYLY
GPITIKDSPSFPYRGILLDTSRNYYPIPDLLRTIEVMSWSKLSTFHWHIVDAQSWPLEIP
HLPNLSKKGAYSNKEIYTINDVKNVIEFANSLGIDVMIEIDSPGHTSIIGESFIDLIACK
DFQPWNLFAAEPPAGQLRIADENALELIESIYGFVCDQFPGTLFSSGGDEVNHKCYEEDE
ITQNQLRLKNLTLNKALEHFIKKSHIKIKQSGKTPVVWEELILEEDLNLNNKETIIAVWK
SSNNVKKVIDLGFRIIHAASDFAYLDCGLGGWLGLSGNSWCDPFKTWQKIYSFDPYANIT
IQQRKLVTGGQVSLWSEQADRQNLDSLLWPRALAAAELYWTGLPDDPSITINQRLLNALP
RLHDMRYRMVQRGIQATALQPHWCALRPGQCNMP
>F_Contig4301.p1
MFQLHPSYSTSARGLLGWTVVTWLVSVINAANTRGPPLPNAHISFSDLDWTLSNANKSIA
IPTSFVNQAHLALIDAGVIDEPNIGLNEGTTRWVGQEKAWIWQSTVNVSEIAEWDNVDEY
FFVFEGLDTFCTVQLGSQHIGTADNAFRSWIFNATEAIHNLKNETHTNLTLRFNSPWEEA
TRLAQDPSHIWYPQKPPGTNKADTLVIYEYNARNWARKQQSDFGWDWGPAYLPSGPLKPG
YLIGLPRKAPSASSRPIKPLVTRAGDQTIVALNKPHGMSKKPHGNYSDDPSSLQPYWVQK
TGIDIHRQGQRNNLAPNQKAPWVINITIPLVTPHPPSAFASATLSGTLHGTQIKFDPVRL
HALAVPQYSTHSPNVLLTGSFVVGADAVELWYPATLGNPKLYELGLSFDSGLSPQLSWSE
RVGFRTIILDQAQYSKEEVSRGITPGTKFIFEINGRPFYVQGSSMIPIDNFPARANSTTI
TWLLRSAVLAHQNVLRVWGGGAYETDEFYDLCDEIGILAWSESVMACGAYPIEPKPILDN
MLAETAENVQRLNKHPSFALWAGNNEGEGYIEWINATWSNGSVYLDQYDYLYNRAIRDVV
IENTRSISYVPSSTTNGYLTLDPYVARYKNKTEGEIYGDQELYNYNTAVSFDTETYPVAR
FVNEFGFHSMPSIYTWDRVLTNTEAYAFNSSEIRAHDKHNPAGSLVYPWPADDGQSQMTT
GVTDWYPKPNITGNPRELLAQWAYSTQVFQAAYMASEIAYYRLGASRGENNMGALYWQLN
DVWEGISWSSIEYTGRWKIFHYIAERVQDRVIISPIFNRKNQTLDIYATSDLWNPVTGHA
RWTWYDFQGKKLDSSNQTFHIGPINSTHLFRAVGLDNMVPGSTPPADAWLHLELTATDES
GKQSYSNEQFFHPIPLKDATLRASHVKVVGIGNNQYTITAQGGVATWVNVEPPPGVTGYF
TDTKTKKPSNCFFLRPDEVRVLEFVVYEDTTNGKFADQMYARTLWDNYDKPRSQKQAPRI
VLR
>F_Contig4412.p1
MFCVFLMTLMSFLDLQMQRALNKLEKVAIKYHEKNQRPLVLIFNNIHHLRRDDDSHSLLL
QLQQRAESWSQAGILTMVFTSDDHWPYCTLRRKASRMSVLTVRDLTRSETIKAIHAERKA
LWNEDRAEGDTEVETVYKIVGGRIGHLSWCMKHKDMVHAAKIVLDREKQWLLSRIGLIVD
CDDDVMDEQKWSSSSFLLLRALAEQAQEEEETGTTTDGSPFQGGIAYWQARQIMTRADFL
DQLDHENMISIDIDYVVRPDSLVVLNAIKEICSEPGFDEKLEKVMERIGDIESLGRTREL
TWKTGKDGDGIMNIKLERN
>F_Contig4467.p1
MKFYSLLFCTCYTITITHTQANIGFPKHPQHSRAAGPRRGSVSTPTLPVTAIQGIVPIDS
TANSTAINRTPIPSGTVSALQVFTATVNVSSLAHTDPNNTTVQEIHRGVVAVPFRLPIRP
PVPQSSGPLFQPIDTNPPSSFFGPAVRHPIRPINLLPASGRRHTAASDVDDNVPIGTNKW
YNQFLLPASQGTDPVFSLPYAITYLNGSSVLSMPDSAALLGIGVSHASVSQRIYGYPINR
KSTSSVQYYTYPLNATISMGAHEFNPTTVRAELSNWSELTASLTLTAMGNVHDYTSSLTI
GRPQLTSPLSRGSAFLTFIYQDLTPCIRSSFEITSFGPIEIENGASFAPDHEEIFASDES
DHEGSPMGFNKYRISYSDDSTWLIYTRAALTSGQRALRLQKSETSPSKLVSLDGPWTGVI
QIVKLGDDRGTREEEEALYDSSVGVWVVGSTIHSGSLGSGSYGFDWGMDQFNPTSARAGH
VFHDTASLTTKHHPTLLPVLRVIRLFSDFGSSEYRYTSTDFCASPPCGFYGILHTTSQPS
RGPELPSKWRNGFVRVEDVAIYRAGDQHCQAL
>F_Contig4501.p1
MFSNAWLRLQLGCITLFWLSINCQNLTVKGTETNNQITPIGAANISVTKVLDSVPDVLKM
LISGYGKSIMACDFDTKKGTFTVTGTTSDLGENATWLTLDRSKKILISTHEVADFESKNK
TGGVVTSTILPDGTLKKISTGLTPERPIFSEFSPDQSLIVVASYTGGSLSTFRVDPTGKL
SPQPSQTFLFKGSGPVQDRQTAASAHQARFVPGGNLVLVPDLGSDRMHVFLVGTSNQLTA
GDDIIFKEGSGPRHLEFGRSNSGVLFIYVVLELSNELSVLEMLPDSKKPNFIEKQTISTL
PTNSNKTTFTAAEVSITPDGRFIYVTNRQKDPQGRVDDNTFAIFPRDPSTGLLKPPTFAP
TGGIDPRQFTFSPDKVASFIIVACQDSNLVIVHRRNTTSGELNMMAAVPAEAPTMILVRN
>F_Contig4586.p1
MNFIALIGLLCASITLATITPTAPGPGQSFAEGSNCTIQWNLDPNHKWTSFTIDLMSGSN
TAMSLVTNVAKRLDGTKGDKGLTWKCPKVTPNSAIYFYQFTQTGEPTTWTTRFTITSASG
ASTAPVQSTQPDGQKIPWGTGHLNRRSTSSTKDAHPKF
>F_Contig4612.p1
MTPIRRTHSQVCHVKPACACVILFLSLSTLGQEPISAVPLSSLQKRSSNFLFSYEPSGSN
THQDPCQPFEISPQTWTDMNIDEYLQKYPNADKITLQDFAREQNMPNFNCGVGMQCLAGQ
LCHPAQGINWLILYAAQQWNNYMNSLYKAVENAIQIVRDTASSIVADFSPNEPIDKSLWW
WSLGNVLCGVVSTFTALAVPAFLPADAIMVSAALASAPPAIANQARQKTKEEMRRGDNKK
SVEEEGKVAYETAKKAAKDRNLRELERQKASEDVRAMKHFFLDDSYKSSPTAIHYQPPPR
VAGEIQRVFSTEDPSLGGGVVHDVPHPPPTSPVHSTGLERRSKLWKRNRPSPYAFTRYTH
IEPHLNSLQNRIQGFVALTLKLGTMAPILADGGIASILSQGSYLIPNPSENKLQEGGRKL
AEILVLGQFFRSVNYFVTIGSDPCKFKGPNGAKDKPDELSYCTPHGLMMNIIRANQDKAI
NEIPHGHLLKEKYGYSVEFLANSAWECQKKYGLFTTARAPPPSNLKSDCIFQIAVCDCTL
PEVARLRSKKKSTVVACRQGAGLPI
>F_Contig4629.p1
MVLIIARHMFGRLLFSYLTISIVSSQFAIPLGPRSHNGALNMVVKRSPTEAVVDWDSLKS
AASRTQSRYTKKEIPNPNHSHHRRWIASTSLPQALRDLQAMSNHQSTNSYTQQTIPQGLG
LVRVSPEPTENSASYSSLELQKGTAFARLGLSRGTRYIHHQHGTGRFKKVKRPLNGTDRL
QKNSARTTGGHFTGLRNASETKSNMANKPSVTSGDQRRSSLLSPSNSHSSNSHATQLIDS
TSDKGDIEFYGQIQIGTPPKNYMIDFDTGSSDMWVKSSMCKKNCGRATANKHMYYNPISS
STSIAMNQTFKIAYGVGGVSGVMFKDSVSVSQFNVQNQAFASCDMLSEDWINDPADGVLG
LAFEAIATSHAKPWFYNAISQNPTLAQEGSKMFSFAMGRFATGSYGQSELFIGGQNPQKY
RGAFQWVPLISQTYWQIKMANLYCNNGANSKFKVPIAPTTAIIDSGTTYIAAPGDQAKAF
WDSIPNSSTNPGDGFYTFPCDQKIQMTFDFGNGLELLVNDLDMNLGKVSPESDRCVGAVF
SGETGGDWILGISFMKSYYTTFDFGASRIGFALPSYH
>F_Contig4632.p1
MLNNTRISITYVGILSLCYFTSLVHSRTFTIQNNCPFTIWPAYFTNPDSPAQIDRNTSPA
GWEAAGGNQRTITVPDGWAGRFWGRRNCDFGSGSSLPSTCAVGGCNGGLVCDASSGTGVP
PVTLAEFKLNGDGNTDFYDVSNVDGSDLPVRISNTKNCPAPACGVDLNPSCPDDRLKIRD
SNGVTIGCLSACQANLDGNRSDSANCCTGSHSTAATCPSSGVQYYGYFKNNCPNAYAYAY
DEGSESSLWTCSANGGGSDYTVTFCP
>F_Contig4811.p2
MSSMKVIFLLTTVLSIMGLDFGLSRALVTLLMTLPNSRKSETEADQIGLNIMAKACYDPT
ESVRMWKRMEEHEHQLKNSAHVTEFLQTHPAHQRRIQNISGWLADAERYREAHCGFTTQA
AMRFNRWQPS
>F_Contig4839.p1
MTAQSFILILVGLFLTTGPVTLVSSQLAPYAPKAGPLDTDWTKKVGLKPWPEHPRPQLQR
SEWLTLNGVWEFKTANSTSDLNSPPFGGLDFEREILVPFPVESALSGIMESHLQFWYRKT
FKIPPTWQGNVLLNFGAVDYEATVFINQKQVAFHRGGYFKFSVNLTPYLKPSGQENEVLV
FVYDPTNSPGSVIPSGKQTLKPTHIFYTSSSGIWQSVWLEPVPETYVTKLDVNANMYGLV
NITVWASDPQTRVPVKVTVHPQTESSNSSLTTASAPLLTAEGVSNTKFQFHVPSPNLWSP
PTPNLYYFTVQLGNDTVISYLGFRSIEKRKDASGVVRPFLNGQFVFHMGTLDQGFWPDGL
YTAPTYEAMKSDLQMLKDLGFNSIRKHIKIEPDLFYHACDTMGLLVWQDMPALNPTNPPS
AAQIAEFERQLYQMVADLTSVPSIIVWIIFNEGWGQTDGADFRYTQQIMEKDLHRLIMSV
SGWNDHGAGLFSDNHHYSSPQCGSPFFSKASSAYDPTRIGSQGEFGGVGHIPDQKNIWQV
QNAKDGMNSTYEITANIDIWNYRALRVVQELREQVELFSCSAGIYTQTTDVEGEVNGLVT
YDRRIMRADVKKWNTMLNSIYEVAEARGGNSTPQTVLGH
>F_Contig4879.p1
MKSRLRGSFGTRTRTTRCLLILLTSFLQVTISNPIARRDYHNKGKDYTSLVIFGDSYSDD
GHPRKPEYQHSFSSPPAVGGRYCNGPVWDEFLSISLSSPTKLVSRLNYAYNGAHINNRLT
SNSVPDTSTQISDYLNELEAFQQTEDPHAIAESRALHIIWIGINPLVYMWRDTELIDSKP
DTLNKAFIGVSKRIDQQIVELCRQVNELVKNPHVNRLSPQFIVLTPPLLHTTQLVRIESR
RRSGTDDRLTNSYIELMKKMCSYFGQTLFKSINLKAQSINSKRRKLTVFDTVQFWNEVQN
KPSQFGIISTEACLSDINQPPCQDPGHFEYWDQLHTTTSFHSEFSLIMHQFVQELKNS
>F_Contig4881.p1
MKSRLRGSFGTRTRTTRCLLILLTSFLQVTISNPIARRDYHNKGKDYTSLVIFGDSYSDD
GHPRKPEYQHSFSSPPAVGGRYCNGPVWDEFLSISLSSPTKLVSRLNYAYNGAHINNRLT
SNSVPDTSTQISDYLNELEAFQQTEDPHAIAESRALHIIWIGINPLVYMWRDTELIDSKP
DTLNKAFIGVSKRIDQQIVELCRQVNELVKNPHVNRLSPQFIVLTPPLLHTTQLVRIESR
RRSGTDDRLTNSYIELMKKMCSYFGQCKTSQVSLVSSVQKLVFPI
>F_Contig4897.p1
MRYSTSILTLACVLLTLSTVIFISSGSSLESDQEGVGEPKRLFERAFDRQHSSRDVPEAA
SPFDYEDHMSNMKSNSPSTPSSLSVSPQGGFVEPSNIHLGKHVRPVKPLAKHTRRRKENN
VALVPRGDQSSDLAINSVKTETSSESPSSGPKVTEEKSKPSTD
>F_Contig4911.p1
MWAVVIPRAVFLCVFFTTKFKVVKSASKPNWPDPKHLPKTTEPGQFGYNNCGPKSSQNSN
CQTLYVNSLTDFCIWAPPSGQQRIGDSEEYEVAWCTKSGHGTRQIPAGALRSAHFLSTPH
YIQISGAIDGPALNIQKNDAGGELDPHGATGLGNPIGSLVYTTAFGKGVQQVKEWMNFIG
DGEFCFRICNPSDPNAWLYCQHIYDVMGCTWVMPGNYEGGFDSCLGDSMPPPGVYGASTF
HQGDAKTPAPHRQANSSSCKPIKTVSLLQITGSGTPSSASISTITRNGTDIINATSTANT
SSVNNVLAQGFTPFPSHAHQHPQI
>F_Contig4912.p1
MWAVVIPRAVFLCVFFTTKFKVVKSASKPNWPDPKHLPKTTEPGQFGYNNCGPKSSQNSN
CQTLYVNSLTDFCIWAPPSGQQRIGDSEEYEVAWCTKSGHGTRQIPAGALRSAHFLSTPH
YIQISGAIDGPALNIQKNDAGGELDPHGATGLGNPIGSLVYTTAFGKGVQQVKEWMNFIG
DGEFCFRICNPSDPNAWLYCQHIYDVMGCTWVMPGNYEGGFDSCLGDSMPPPGVYGASTF
HQGDAKTPAPHRQANSSSCKPIKTVSLLQITGSGTPSSASISTITRNGTDIINATSTANT
SSVNNATNTTNGANNITFAARTAPANGTGILTSPAATAYSLNVGMGTFLMPAISTTLALL
FMSFF
>F_Contig5019.p1
MAWLRLCLLALGSFAVRAAEVNIYWNITYATGNPDGLFERTVIGVNNTWPPPPITVQAGD
VIRMHAYNGLGDAPTTLHFHGMFFNRSNFYDGAMGVTQCGIPPGKEFVYVVDTTTQVGTY
WVHAHSLGQYVDGLRAPVVILPVRSSTLPAYTDEYTIVLSDWYHSKHSDLMTTFMSKSNP
MGAEPIPDSAAIYITHNSSYLPNFNENSTIPFVPGRTYRLRIINMGAFGMFYFKIDGHKM
SVIEVDGTDVQPFAIDSLSLSVAQRYSVLVTARNDTRSNWHMHANYDSDMFDNVPDKLVL
NYTSSIIYEPTAPMAPDEPFSSYDMTNDTAFQPTIVQRILKPTRPIELNAFFATFENGIN
RAAFNNVTFVPPLVPTTMTVDSAPTDSLTNPSIYGPQSNVYLVENLDVVELKVVNWDAGN
HPCM
>F_Contig5042.p1
MFTSNRFVMTLLAASLFAYVTASTKGGWGIPHCNNTATCSYDPKDCLKALDSFFPDPSGV
YTSRDSSVNGSAYLDLDKKKCSTCTIGIGNKVSGCQAHREFFLKGLTEQSNSGLQGLLDT
CAPKKQCGLISLLADPSYIQSGLKCRWVIEVVQD
>F_Contig5057.p1
MLLSSLTGARLLLFAPSFMVFSHPTGSEESTDQGSAILNDTTIRSSGLSLGITNTTGTGS
DPYTSGPTSYLNSPNNNTITGTTSGGSSLGASDSTGNTSTPYNNTATSYLDNPDSSNSPS
AISGGSSSPGTHSTGDKSSLYSTGAVSDPYSDDTTNYLDSPSNYSLGSNPNLTDYSGKSY
PSSRSTTGSSATYLSNISPSSSSSSYLSNDTTSGNSLKDDLNSTLTTSNNSTTSQETAVL
QNVASFQRKSQVLGARFILLASFKLGEEGVTCQHKRFADESPVNYPVAGLNGAGSGAISS
AGNQASGIGSQTGNGRTYMNPSDDLNLTPQTGSTKPGEIYGILKDGNDEDETPSLQPGGW
FSNSTSVEKVGNTGVSYGSSQTQSQQYVSQIDAGRITNLKKYPCEVECFPSTYNPPSQKH
CNHIFRALNRERRKKIRVPPLTWLQLSYKDCLLIFENPRRGNPTVDYTWGQVAYEAMRVQ
TECSGEEGFADKQVKIGSDGFNLKKSIVLSDNFEIYIYINNRVDRVLLTQSQDCQRARTR
MFRNNLHSLTSGKVELL
>F_Contig5060.p1
MLLSSLTGARLLLFAPSFMVFSHPTGSEESTDQGSAILNDTTIRSSGLSLGITNTTGTGS
DPYTSGPTSYLNSPNNNTITGTTSGGSSLGASDSTGNTSTPYNNTATSYLDNPDSSNSPS
AISGGSSSPGTHSTGDKSSLYSTGAVSDPYSDDTTNYLDSPSNYSLGSNPNLTDYSGKSY
PSSRSTTGSSATYLSNISPSSSSSSYLSNDTTSGNSLKDDLNSTLTTSNNSTTSQETAVL
QNVASFQRKSQVLGARFILLASFKLGEEGVTCQHKRFADESPVNYPVAGLNGAGSGAISS
AGNQASGIGSQTGNGRTYMNPSDDLNLTPQTGSTKPGEIYGILKDGNDEDETPSLQPGGW
FSNSTSVEKVGNTGVSYGSSQTQSQQYVSQIDAGRITNLKKYPCEVECFPSTYNPPSQKH
CNHIFRALNRERRKKIRVPPLTWLQLSYKDCLLIFENPRRGNPTVDYTWGQVAYEAMRVQ
TECSGEEGFADKQGGSCAFNTISGLSTRQNQDVQEQSSFPHFRESGIIITVQGTHYDDGA
IQVQENHDGSGEGSSSSFSGQF
>F_Contig5089.p1
MGAIATHTALILAIITFHTLQWSAVRGESNRLGHAARNAFRQLEIPSPSPTTPWIEPTVL
ATPQARHQSDRREANGLATSSEPLPTKAPTPFKQDQCQAHELVIHNKKATPTKCVGTYHH
SLATTVSGTSGTLGTPRAFIRREGTRLRAGSRIYRPVGPNIYWLGLDENDGRKISYPSKN
RVREAFAIAAAMGANTVRSLTLGVSTGHPLSVWPSKGETNDDAFEPIDYAIGTASQYGIR
LIIPLTDNYKSACHILDFTMGCA
>F_Contig5091.p1
MGAIATHTALILAIITFHTLQWSAVRGESNRLGHAARNAFRQLEIPSPSPTTPWIEPTVL
ATPQARHQSDRREANGLATSSEPLPTKAPTPFKQDQCQAHELVIHNKKATPTKCVGTYHH
SLATTVSGTSGTLGTPRAFIRREGTRLRAGSRIYRPVGPNIYWLGLDENDGRKISYPSKN
RVREAFAIVSDDDGQRWM
>F_Contig5155.p1
MRSSSPSCLRQIAIVALFFIFSLHVEAMPESYQTQNQSTEKRPDFPQNAPAYNLSIPEGL
HLKYLAVGFGTQNYTCSLASGTPLWKPVGAMADLRDITKITTDPITFARAGIRRDAEHVL
ANYPQLAIHYFVARGAGLLPGFFFNPKTVPNSQKGSFVIAGKVGMMPSPHRPTRNVPWLA
LKVIEGDAAKYVFRTNTHLGVAPPPEYCTSEGEEANRRYSALVSLTNLIHSKKIFKVALC
SPQLYPLELETIC
>F_Contig546.p1
MAFFRFILIALLAALPHMCTARTPSVGHATKVSSCTPFVEKFANLNGWRSLSGRIDTVSL
VRGKGVQLVMQPPQNRRPSADGKTNQAVGNGATLNSTASFLYGRLTVTMSAAPVPGIVTA
AVLIGTQTMDEIDIEILGGDRNHWQTNVFKPAPEETEPLYGVFGGVEKYPGNGSVDGMHR
YTIDWNADRIIWSVDGRVERTLSRQATNKNGYLHFPSQQSRVQLGIWDASSPQGTAEWAK
GPVNWRRQGNRKVSALIKSIQLECPY
>F_Contig5466.p1
MQRTRTYTLLLRYCFILSASQLWLLTTCQLSTTQTLVNTWNRFINQSKLTLPQIISGQSI
GQKNESPNVSPSSRYDYEHPTHLRVEETSDNLGEMGFMAQACYPHPSQADGEEFCIFLNL
EFNDGRGLSILIQPSTLPELVWHHAVLDSRRRVFSAPDRKTNPWKSGDIRGKNRGGVTAT
RKLGISDLVFYAHPLLIVTGEHSWPAEIWGKVLQNMVDVLPYESRQRISRMYGVGETTSE
WFRSVFDLSGFDLEIGPDDFGATVIIPEAAAFRHNCRPNVVWHIDAQTLEFHMYPLREIL
KGEELTISFISVVAEWEERQNALKEFYNLSCTCAQCRLPPPERERADNQIRRILHIHDVL
ANWNKGSNASIEMAEELLTLHKIQNLDQDLPEAYCLAAREYNAVGNVRKARQYASLALSK
AIYIHGNGWRMAQDAKQLESFPENHWLHQRRLQV
>F_Contig547.p1
MRSPTLLNAIIASLISSVLSNPRTLDSVPLSTNLSLPLTQNVTSSCFTESQVSQGPTVDQ
WGHGLYYGPNEAVKKTKGGFVKPGSAVWGQPSIKLSDGSTCCDKLEDARAYINYLDSTII
AYLALRQQFVVEAGRFKESRQAVRAVERAVEVVKKAESLASEHGLAPWIANVTYTATLNS
FTELELCTFEEEARKS
>F_Contig5533.p1
MELNLRSIAFIGLSFASTISYSLNVTSYALKQGPLDTEWTKTVGLNPWPEYPRPHSKRSV
WLNLNGIWQLKIGQSSLDLNSPPFGGAEFNQEILVPFCVESALSGIMENHTHLWYRKTFK
IPESWNGKKVLLNFGAVDYEATVFLNGQQITFHRGGYDKFSIELQNLKPTGEDNELLVFV
YDPTDTGGVRPVGKQTLQPSHVFYTSTTGIWQTVFLEPVPETYVTKIDVNANMHGLVNIT
VLDSKPNAHAPVKVTLHSPTESTQETSASQSPLLTATGTSNKPFTFQLQSPKLWSPATPI
LYNFTVQLGDDIVTSYLGFRTIEKKADSNGIVRPFLNGEFVFQFGPLDQGFWPDGIYTAP
THEAMEYDLKLLKKLGLNMLRKHVKVEPDLYYYACDRMGLLVWQDIPSLNLNPSPSIEDS
AEFERQLYRLVSALSSFPCIVTWIIFNEGWGQTSGSPEIHLTEQVRVLDPSRLVMSVSGW
NDHEAGDFSDNHHYASPQCGVPLFSRPNIPYDRKRIGSQGEFGGIGQIPQLANLWKVTAA
MNDINSTYEITDSISTWNYRALTVIGELKDQVERYSCSAGVYTQTTDVEGEVNGFVTYDR
RVMRPDVQQWNTLIASLYASAKSKANSKQKPQQLVLGRDGHH
>F_Contig5579.p1
MLSQSILATVLSASAVFAATSPAPLAAGGKNSAPANIPQCATLCMNTKLSEAATWYGAGD
LAQYCTHPNFLVAYNTCLKDHCTGDDLTTGQQVGATACGTDLSALNATLPAATNGTLATT
TNSTSPTATNSTSPTSTNAALETTGSGNTSAPLTGGNSTTTTTTTTSPTGLNSSLAASNH
SSPTTNTSTTRFGNSSNNSAASGASGSPASIIRADFALLGSSLILLFTSFFF
>F_Contig5644.p1
MIAMTTPRGHLCLVYAVALFLHQLLQIFASQAYGEVYSDGFIVEIYDDDALTFSNVSEQL
HSEGIDHEVINDMSNLVPEVFKGATIKLQHSQQLEQLKRSRHIKRVTPVQRIHNLKPVTS
QILDHPPAREAHSHIDSFGPHIQTRVADLHLRGWYGQGIQIALLDSGVDCYHPALGGGFG
KGFKIARGMDFVGDNVDWKSSPSASNNPCTQCAIHGTHTTGIIAASSNAYGGGVSPNSSI
GMYRVFGCRDEGGTRSDILVTALLRAFKDGANVISASIGGPGGWSMGDVLSDCVNRLTER
GVIIVLAGGNEGSEGLFFAERPAAATGSISVGSVQASTSIVTTLLTSTGKNLRYHTAGRL
EGEAIPVYVTATNATESDVCKPLGDETPDLSKYVVLVKRGTCTFQLKITHLLAKGARRVL
FYMRQSDMITLATYMQGVEVGTISNEDASYLIAQTRKTPRSFTLTFPKAPHTYVPASDAG
KISVFSQYGPSYDFKNLQPNILAVGGNVVSTVPRDSGNYASFSGTSMATPQLAGIAALVL
SIRGKNVTPQFMKNILTTTSQLVMTGSKGDEISCET
>F_Contig571.p1
MLGKPGSVGRRVAVAGVVVLAGSVCGQDSTQYWHERYHGILSMAAYGDYETLCPQQTFTQ
ASLLKSYPNSTEAPWTLLSQWGPTASGISGFNVVIPEMDKVVMVFTGVYGWENVNMSVAS
LDPLGIGSGCVGCTANAGALQAYLEAKEATNDWEVVKTSVNTTAHQWSITGHGFGGMVAQ
IAALDLGWRGLSHWSHNHGSPRVFNPAAANLYNKMYAGEAGQRCVANEDSWPEIIPASAD
YQHTLTGFHIYGTNSTYGMNYDTCLTDPQDPNCLGGTVESDHYFYYTAYGSCGGDLTYST
NETEGAAASLSAEYVATALSIFNTSAYYATASTSSALSSSTLLSTAAPTASAGRSAAPSA
SVTAATSAAPLVRWSLGSTALACLVALFS
>F_Contig5833.p1
MCLFILFPFFITAIAPLGWISSLSCDLRDEDLKLQLQALEKNGLKKIGFNSFILGCGWYH
RIIESGKFEVDDGKFKGGMLAMGKYLKENKMKFGLQLDSVGSECPAPPKHRKRGLFPIES
NPKVPYRYTSRGRLRKRMPNKPEKETKSSSALISVDTSKIGLQFQQIDEWGVEHLEYRPC
VNLGTLSSYPP
>F_Contig5834.p1
MCLFILFPFFITAIAPLGWISSLSCDLRDEDLKLQLQALEKNGLKKIGFNSFILGCGWYH
RIIESGKFEVDDGKFKGGMLAMGKYLKENKMKFGLQLDSVGSECPAPPKHRKRGLFPIES
NPKVPYRYTSRGRLRKRMPNKPEKETKSSSALISVDTSKIGLQFQQIDEWGVEHLEYRPC
LYISANQIQTTDQAAALNKNYIEMGNAIKKSKHDIFLATGQWGFPDTERKKTADSWKIVN
PAASNWQSFRQTVNALVPMANRSTPGKFNDLGPIEFEHPHMDPFEVSTQIVFWAAAKSPL
IISGDMTKKNSSITKLLMNAELLGINQDRLGKSISFNRRYLDNKDIWSGDLYDGSKVAVV
INWKPEERNLSLLLPDIGLDTAHGYDILTGEDLGQSNMSFSQTVGGHSFMFLKLNQTKSC
PERNWKEIPVTQKVDCRSMGTATLRKISDTVSAMTNLKSDYQGSVQWRNVDGGDKGGKIL
VGIDYINPLIDDLLPDARCPNCRHILVKVNEKETKVELPISGFTPNDIFEKFLVELDGFE
VGASNKLTITGTNGNVAPDIVKVSFFTGLPLEEPTTQEPTSQEPTKEVPTEEEPTVEEPT
EEEPTD
>F_Contig5876.p1
MAMFWIFFLLFLQSFVARTARLSPSKSHSSYSTVVVFGDSYSDDEHRPEPAHNPYAALTR
IGENSTGILWPNILVKEMSPRSPLNLYDYSYNGAHANEHLTNFGLNIPDTRTQIQQYLSD
VDGGKISSGEGDILYLLWVGINPIDAIWINACDPATTGVHHARYPTDALFVNATHRISQE
VEEVRFQVQSLRANVAANRGPASYMIITVPNVELAPLQRRYAQQWAGNDKDQQQDILKLL
RVLIEQYNQVLST
>F_Contig5879.p1
MAMFWIFFLLFLQSFVARTARLSPSKSHSSYSTVVVFGDSYSDDEHRPEPAHNPYAALTR
IGENSTGILWPNILVKEMSPRSPLNLYDYSYNGAHANEHLTNFGLNIPDTRTQIQQYLSD
VDGGKISSGEGDILYLLWVGINPIDAIWINACDPATTGVHHARYPTDALFVNATHRISQE
VEEVRFQVQSLRANVAANRSLVLSTFLPRTFPNVTIC
>F_Contig5960.p5
MVSSLLFALLCVQDISFRPETAEKTRKFWAERIGRISFQRMVIDPTKRMKHVNLDNLFQV
H
>F_Contig5971.p1
MTKITVATLLLSALLVSPIGSAFGADNTTWAKTNVNKEPYRNSTTNSTTEGVQDFQQQII
LQTQTSHLSGSSVTYTRPNGQPFPNPTAAQRIGQNGPLLLQDTHLIEVLAGFVRERIPER
VVHAKGGGGHGVFITTTDFAKNFTMMDVFSEVGKKTDLTVRFSTVAGESGSTDTARDHRG
FAVKFRTKDGIWDLVMSNSPGFFIRDPAYFPLLSHTFKRNPQTGLKDPDAFWDFLGSNPE
SLKEYMRQFTDLGTPDGYTHMSGWTGHAYRWVRKDGSWVYVKLVAVTEQGERNFTASAAT
QMAGMNPDHDRKELYEQIKSGQFPSWKVFAQILTPSDAEKFRYNVLDVTKDWPSDLVPRH
EIGRIILNQNPENFFAEIEQLAFSPSNMVDGWEPSQDPVLQARLFAYPDAQRYRLGANFM
QIPVNCPINPVANFQRDGIGAHLGNQGARPNYLSSFQSINLPQSSYDIANHTIWVGGAVH
ALSEVTDIDFEQPRMFWESLDEQQKNNLVSNVAENLSKVTIDRVKSNVLAVFSRADPNLS
RKISNLMEKSP
>F_Contig6076.p2
MTVSFITFTMTADAVLALVPSLHVINVLADVPDSLSFPSAGKPMMLRVIPKIKTSTNPVR
QYNEPDTAAAVVPQSCPAKDATRKADKGPIMIMNAIG
>F_Contig6153.p1
MISSPQRLVLLLPVLFSLASCRAVCRPRSQTPTISTSPLSSPNISTGPPDTTPDQNGTSS
TPAGKLPFLSGVNMPGFEFGLTPDGSLTGGGNVPPPLEQIEHFLGEHMNVLRFPVGWQYI
QNKVNGELNDTELAVVDKYVQETTKQGGYFIFDLHNFARRDGQIVTADVMVDVWTRLAKH
YMNQPMVIFGLANEPHDVVTATWIDLVQQVVTAIRKAGAQNYILLPGNNWCHFKSFVEDY
NAGMGKVKNPDGSFIGLLFDLHQYFDGDESGTSKECSVDHVDKLTEIAALLKKDGRQAVI
SEFGGGNSESCKEIITKFVTAAHDNYPAISGVAIWAAGSFAADYTLIVAIKEGNEWKDQI
NINAMKAALGES
>F_Contig63.p1
MYWAPATSVFFALIWTVYIAQTLAKATNPSWKKFVIEYEHIEATDVHQDNVGANPTDKEG
DHALFFEHLKADLEQHGVAYQNVRYLDSAPDIFQGISLSLSDPGHEKFLKLARKVKAVYA
VQTISRPTFVKPPTIVTSDKNPTGDHFVPHLQVGVSRLHDKGYFCEGIRIAVIDTGCDCS
HPALGAGFGIGHKIDKGYDFVGDSYTGADAPVPDGNPCTKCALHGTHTMGVLAANKNHMG
FSGVCPKAQMSAYRVFGCQEGTSDDLVVAALLRAYNEGADVISLSVGVPSGWGGGSIASI
VASRIAAKGRTVVVSAGNTGEEGMFYANSPSTGANVISVGSVQAESIIAYSFTTSATGSR
MLYYFGTFALRPGNLSVYPINPSPNSIDDACQPLPSTTPNLTDFFVLIKRSSTPNCTLEN
QAVNLLDKGAVKVIWANNNSYPEYVPSGTAVGMSIGVVTQEVGRFLLDEAVKDPKGFTIN
VPSERLVSQVVAPDSGRVSPFSTHGPMYDSLSPQPAVLGVGGNVLSTYPVTAGAFAIASG
TSMSAPQVAGIAALVLEVRGKGISSQEMRSRIITSANPVTNYSGSSILESVCHQGSGVVD
AWCAAFTNTILSTYSIALNDSTHFNGLQSIIISNQGNATVSYEVEHNPAGTALTFPMGGT
LPYPWPVPLVSNAAQVSFSQSKFTVGPSEQIELKLEFQLPVGLSAEQMPIYSGFIYLKSD
TECESHNVPYYGAAAELKARPVLDTGMGYQDNYTIPALDSGVTSLPIQKGQVFTLNGTDV
PIVEYRLAFGSPLLLFHLVHGDMTLDSSLPKALPFGTRLSQLMGRSNIPFPSAWKNGLAA
SGSNKVLRFFNALQKSSPSAEISVKEESAFPGPIPNLFRGLTLLGSIASSDTLPRWNARH
TVIDSSSFQFNGSVFDITSDANNDTKGKQVPDGNYKILFRALRINGNPLVDEDYEAWLSP
LFSIKRFPRIPN
>F_Contig6300.p1
MQVKMPMISKLISSTWLLFLGVAHSTKARTIHDNTTITLSSNPAHEIPKLYGMMFEDINH
SADGGLLAQLLRNPALQTKNANDQADALEAWQAIGSIKLKAVDLSKAKPLSQALPNALEI
TVPARKTGALSNLGYWGMNIDRNWMYTASFFAKLSKVGGTKCGPKLAVQLISRDQPGTIF
GEKEVDSPCLNQDWQKFEIAIQPTLSGTNANNAFAIKFTSESEIDEVIHITLVNLFPPTY
KNRPQGVRMDLAEVTADSKRSFFRLGGNNMEGLSAHDRYFWNKTLGPIQDRPGRLGNWGY
VNTDGFGLLEILQFCEDLNMEFIGSVWAGLSLSPTKAVPESEIDQYVQEAIDMINFIVGP
VSTASGSLRARLGHPAPFNMIWCELGNEDFKDSESYGYRWRHLAAPLMKAFPQLKFIATT
LQPNLSPTPHAYDIHSYQPAQWYAQHTHDYDTWSRNGPKVFQLEFAANTKTGKGPLFPTQ
EGAVAEAAYMTGFERNSDIVEGIAYAPTYCNTQVAEASQWHPNLINFDALSVTKNPSYYV
QQMFAQYLGERYLPSNIPPKPGALDWSATITGDTVFLKLVNSGGLPHTLNIVLPWTPASQ
VVIHTLKNPNNSNNPPVTDNISTGSKNTFSLTLSLQTVAVMIISKS
>F_Contig6390.p1
MPCGFSLLIIVLALSPLKFADGGYNGYEITQIFSTAGFLLLIPLPDGIVRLIATEHKSTA
ETQKNNAVRSGGHREDHRVPTQAELQAVLNVRGPKPVAACDDHNTITEVTWASRFRISRR
IVPTYTKGAVCLIGDAAHVHSPAGGQGMNTGVQDGITLGLTLSGFFQPSSVLTPSASASL
SVQLHAWSTKRHGVGMQVLGLSDQLMRLIQIRNPILIWIRCRLMPILAFFPGLLRRQLRK
LTGLNYR
>F_Contig6415.p1
MIPKCFWLVVLWFNVFETAICEHRPKACAPGNQYILSNKFQITSERQVRKFKLVVTNTTA
ALDGFWRPVLAINGQIPGPLIEANEGDHVEITVVNQLDSHLSIHWHGLHQNGTNWEDGPS
GITQCPIPPFGGRYTYKFTLKQYGTYWYHSHFSNLKADGVFGPMIIHSPRDPLKRGVDYN
RDIVLIVADWYHDISSVIVPQLTSNQGYRNHSTAPSPNSAIINGVGTWDCRFATTTQRCR
KTFPPQFSLVAGSKTRFRLINAGSHAMFYVSADNHTLNVTEADATPVYGPTGVHRITFHN
GQRYSIIVDTPLAEAGTSFYLRAKMDLNCWAWVASDVQDTGLAIIRVVRPGQQRNRRLRK
DLPTTQDWVDRSDEQCMDLDSNLLVPIIPVRVPKTVTGSQTMAAAFGFRSIATGARVPVA
PAPAAPAAPVSPAALSTPASLASSQDVPTSVYVRPQGKFHPIINKRQVKIPVFQRPPPLG
RNRTSPSIIDQGGPPPTPAGTEPRFFVDNIAGEVLLCVLHKKPLSIFLPAYFK
>F_Contig6418.p1
MIPKCFWLVVLWFNVFETAICEHRPKACAPGNQYILSNKFQITSERQVRKFKLVVTNTTA
ALDGFWRPVLAINGQIPGPLIEANEGDHVEITVVNQLDSHLSIHWHGLHQNGTNWEDGPS
GITQCPIPPFGGRYTYKFTLKQYGTYWYHSHFSNLKADGVFGPMIIHSPRDPLKRGVDYN
RDIVLIVADWYHDISSVIVPQLTSNQGYRNHSTAPSPNSAIINGVGTWDCRFATTTQRCR
KTFPPQFSLVAGSKTRFRLINAGSHAMFYVSADNHTLNVTEADATPVYGPTGVHRITFHN
GQRYSIIVDTPLAEAGTSFYLRAKMDLNCWAWVASDVQDTGLAIIRVVRPGQQRNRRLRK
DLPTTQDWVDRSDEQCMDLDSNLLVPIIPVRVPKTVTGSQTMAAAFGFRSIATGARVPVA
PAPAAPAAPVSPAALSTPASLASSQDVPTSVYVRPQGKFHPIINKRQVKIPVFQRPPPLG
RNRTSPSIIDQGGPPPTPAGTEPRFFVDNIAGEVFSYQPTLNDLAPGGSGVVNTSRMATV
FYNTSDWQDLYLVNLDPGLDHPFHLHGMDMHIVAIGNGTPTPENLRNLTYRTENPLRRDT
FLVKGGTFLVARILTDLPGVWMMHCHLSWHL
>F_Contig65.p1
MNTFSFTLVFLLFGAVTIAQARHRHHIRSGSYPDSPCVATLKKPDGDDDKYINWIKPWEF
VDHNWQRSWPAGSVGSQNVTLFEGSGKVCRVDFTVDLKTCGFDGLLYGKNFTGVELHHSQ
PSPLPGTPLQLQPSPIKWGDCGPGFMIHLDF
>F_Contig6552.p1
MKFLLYLTLASQSTDQIAWLFLSLDYGWDGTSFDRMSAALQAIQDDPDSLRKNMSKKDIE
RGNIKITGTSLRQPLLFTSKNQSSDTEPNVTIADSPSPAFHLFTRDQRINSWAKRHLRYP
PLKMAGDPDLGHLNEPQTRAIAMAISSPMSLIQGPPGTGKTQTIIQMVALLKIHFQVSQP
VAICAPTHVSVDNLVVGLLEAGLKPVRCGEHLRVAPEVAQYSLESLELGHALTPAIENKS
RRLESLTKDLDAIEKRWRNYRPSVKSSAKKPDNSKQAKVVETLKSEYKKLSYEVYMLKRR
RQLQIIASVDVVCCTCLGAGASGLEAVEFASVIIDEAAMCHEPTALVPLTKGSAHTVLVG
DHKQLPAITLSPAAESRGFGISLFERLQNQQNVPSILLHKQYRMHPIISAFPNAEFYHQE
LVDSIKPESIRPVFFHCDTFLEPNQRSKAVSFVTHNHSETKIEKTLINQLEAEIVLSILR
DVLITNPKLTGHDIGIIAPYRGQVSLLQSLQRQPQKASLIGNLEQSYRNEVEINTVDGFQ
GREKPVIILSCVRGNDDQQIGFLADLRRFNVAATRAKQKFIIVGNLKTLKFAKVLQKFKF
GGEHYNSEAWRRWVNWAQKEHLLINSEKFRGR
>F_Contig6597.p1
MAITKMLGCAVVLCVLGLAVASPANAVLSLIAATYGSVCLYKNDPAQGCLDGWKDCCRRC
CTYVVQDEMPGTADRGVWNQACNCNVQVDDPSQGNSTSSATPVDNKSSVTQANNTSSVTQ
PQPLPPTQPLPSTQPQPPPPALQAGSSYYVDSATPQGTPSIWTGSPPPNVITFYVRNPYP
QTGSLAYYVSGLSSNATPTYYSGPPPSNVITYYVPATTSPPAGTSSLAQSITSQIPPINV
NIGGHSTGN
>F_Contig6625.p2
MSISVQIMLKFIVLCFVIQIVHLGPKLAHGKPFPTLLNINNPTTIDPVKTPSRYVPSDNK
GVGFSQFTNLVYLLILLD
>F_Contig6629.p1
MSISVQIMLKFIVLCFVIQIVHLGPKLAHGKPFPTLLNINNPTTIDPVKTPSRYVPSDNK
GVGFKYPIITGEMLRSSPAIYSVTLELRILVVIVYMFILPLPDYSPPLPTCDLSGGRAPT
AYDCNRAIYNLGCEDGILRSPVSVARTYGNCRIDLTCPGGPVTVSSGRLLHDVDTSKSGG
HQSLSKTCLATGKGGSITVKGGCMLSASRV
>F_Contig6680.p1
MQSFICLCLLSTSLLSTCVTSLPQSLTVISDVNFDLQSLGSSESRDPEEPRSAHLNPFRH
PGLLHTTSDFERIKRQKNGGWAASRAYRQFVTERHSRSDWKLLGPYRRIHRDHAEDSGSV
LAFTQDSEAARQLALLWAIDGNEKAGRKAVEILEKWGSTLKKADGTGAQLFASLSGSILI
QAAEIMRYTSNLWDSASIAQFENMVRTVLLPPIIQSRKNTELPFPFSGNWGTSAEKGMIA
IAIFTDDHELYNTAKNAILYSPCANVTGIISPTGQSSDSGRDQQHTQLGLGSFAESFQML
WNQGDDFYSYGNNRLLTGLEYTAQYLSGNEVPYDPKFVTCHCNIVGGPWKSISPNGRDRV
RPIFEMAYAHYTLVKGLQMPWTQKLIKRHTPDGAAPDGSATDQSSFQTLLFRDQRSTELN
TA
>F_Contig6730.p1
MSTTDRLPVFRLSFFWLLFAVLDNVQPLDNGLAVTPAMGWNTWNKYGCSINEDIVIKAAK
AIKAHGLHKLGYKYINIDDCWQAPNRGPGNIPLADPQKFPRGIKDLADQIHGMGLKLGIY
SDAGTYTCGKRYGSLGYETVDAKAYAEWGVDYLKYDNCYNEGLSGTPQLSATRYRTMRDA
LNATGRPILYSICQWGEDNVWNWGWTIANSWRMSGDIYDNFDRFDDRCPCQDSLTYCALP
GMTCSVMNILEKAAGLGQKASPGGWNDLDMLEVGNGGMTYDEYVTHFSMWAITKSPLILG
NDVTNMSKETLSIISNKEIIAISQDKNSGAGSRIWKKEYKEKNQGNLQLWKTGYDNGAYA
MAFINATPKNLTYVVPFADFFFDFTPDINADWEIKDLWNVNRTIKVIKNDIENFEKEGEI
NLFRIQEEVGDKVDEGKINTGKKKKKNKVGKGVLLENVPAHGVRVLKFTHPKTDRIEML
>F_Contig677.p1
MLRVSPRTTRPGFSISAMVFLLPLVVSRCISKKSVVKHFIIYSSLSFDGEGRQLGFHCQV
PLIFCVCFQYFSQDDVITFRKGLWRKGEVPYQANDRLAIKPSPSRIVATVFSHIRLTLQQ
VLNAKRPGGLVEYPTARPTSPIRKYRIHFWQDRGLWLEAVTKLVLRD
>F_Contig678.p1
MLYIFISFISLLAFATTQAKIVNIQWNIDYVFTNADGLYTRKVVGVNERWPPLPIMVSSG
DLLRLHVRNRLDRPTSIHHHGLDFRGVGMFDGAMGITQCGIPPGGEFTYQVDTTGQSGTY
WIHAHSNGQYVDGLRAPFIIQPSLRATPTYFSTPSQRFLDTQMTMQTVSQLYDDEYTVIM
SDWYHEQHADLLEKYLSPSNPEGHEPTPNSGLLYFSRSTTYLPGFNNVTSIQFKPNQRYR
LRLLNIGALAMFHFKIDGHQMHIIEVDGTDVVPYEVESIPIDVAQRYSIVVTAKPDASTN
YLIQANMDASMFSKPPSTLQLNYTSTLVYSPAAQLHPIEPFSLYNMLDERAFTPQVAQAM
LTPTRTIELKAAFMMSSDGTNRGFINNVSWVPPQTPTIMTVESVQQDMLFNPQIYGSQTN
VHILQYMEVIDLLVTNLDSGGHPFHLHGHKFQVIERRQGAMSSMGSSSTPTLGSINVENP
MRRDTIHIGAQETVRLRFQADNPAVFLFHCHIEWHLQAGLGITFVEAPDRLQQETQGRIP
SVMRRHCAQTGHPSSGNAAGNSGDRLLDLTGAPQGPYPQP
>F_Contig6806.p2
MGGFTAVLYALLYQTPTVSVPVISVEGPTPKVLGIVALCPMLAISRDTLPNPAVTVFAKI
VKLFLGRLPLIEGYKGKATEDRFLDDKFKADPQTYHGNVRIATGLAILKALAFTDRYMAE
ITLPFRVMHGDCDRVTSVEGSKRFFQVAKSVDKEIRVYPRTEHIMLRVGRDESDDRKRQE
VLSEMIDWIERIRKTYT
>F_Contig6852.p1
MNSLRLIIPLFLFITFSVKGAPVGLTPEESQGNNGEGSYHGKATWFIPDTGACGESNSEN
DYIVAMNWAQYGGGGPCYKWVKITNKSNGKSVKAKVTDECPTCGWGSLDLSPITFKQIGD
MDTGVLPIDWNWA
>F_Contig6874.p1
MFLKVSILLALSLVFDGPTQATAADLTINYPSLYPENGASLEGTGMMYFGRVYQASVVKY
DSKHGTLKEIQIPTITGNRKAHITGIENDRTGKLIWAIANAAAAIETFGRDLSGPSAIAS
IDSTDQVVDFIDLTPALSQVRELNGGFPAGGTQDITTDQRGNVYIVASYGQAILKLDRNT
MKPSVFFASKNPTSATMSYTGIELADKNKLIVWNNEKSRLETFDITSRNPKPILPKGGNL
NAGSLPLGDAIFIPSFSKGSCLLLTNNIPPTVEVFTTKDKWKSVKHTASIDANKFNATVS
FTFELNKRIYYGPTFFADSQPGSRSVFPQGDITEEVKKACRHV
>F_Contig6879.p1
MCFHSQKRLGYSTFCLFFFSFHLDHAASLTYIMENTNFKEGHGKVFMTHPTKAVYRFLMQ
DFVRMSSIGTDSELFNEEQMALSYESINAIDYHQEISLGSLRFTSYPAGHVLGAAMFLIE
IGGIRVLYTGDYSTEEDRHLIPARVPNWTERPDVMICESTYGVQSLEPRAEKEERFTALV
QMILKRGGRVLMPVFALGRAQELLLVLDEFWSQHPELNMIPIYYISNLAAKCMKVYQTFI
HGMNEEIKQKFNKGINPWTFYREGKGLFKKGYVTNLKTLDKFDDRGPCVVMASPGFMQNG
ASRELLERWAPDRRNGLLVTGYSIEGTMAREMLKEPMEITGAKGNKIPRRIEVIYISFSA
HVDYTQNAAFIDQVMPTHLVLVHGELNNMTRLRNALKDKYLLQKNDMQIHTPRNVETLRL
KFQASRIARAIGTLAEINPIAGESISGILVSKDAAYTLLAPSDLREYTGLSTSTIFQRQT
LVISVGWETVRWHLKGMYGGIEEGVDLDGRPTFRVMETVDVKMIEEHQLILEWVGSVNND
MIADSVLALLLGIDRSPASLKRLSFPLLFFFFVCLL
>F_Contig6881.p1
MCFHSQKRLGYSTFCLFFFSFHLDHAASLTYIMENTNFKEGHGKVFMTHPTKAVYRFLMQ
DFVRMSSIGTDSELFNEEQMALSYESINAIDYHQEISLGSLRFTSYPAGHVLGAAMFLIE
IGGIRVLYTGDYSTEEDRHLIPARVPNWTERPDVMICESTYGVQSLEPRAEKEERFTALV
QMILKRGGRVLMPVFALGRAQELLLVLDEFWSQHPELNMIPIYYISNLAAKCMKVYQTFI
HGMNEEIKQKFNKGINPWTFYREGKGLFKKGYVTNLKTLDKFDDRGPCVVMASPGFMQNG
ASRELLERWAPDRRNGLLVTGYSIEGTMAREMLKEPMEITGAKGNKIPRRIEVIYISFSA
HVDYTQNAAFIDQVMPTHLVLVHGELNNMTRLRNALKDKYLLQKNDMQIHTPRNVETLRL
KFQASRIARAIGTLAEINPIAGESISGILVSKDAAYTLLAPSDLREYTGLSTSTIFQRQT
LVISVGWETVRWHLKGMYGGIEEGVDLDGRPTFRVMETVDVKMIEEHQLILEWVGSVNND
MIADSVLALLLGIDRSPASLKLTSGNHSHHHHQQEQPHHPKVEDEGWMTRVDRLIGFLDG
HFGNVELLNEPPRLKVWLDDDFAEVWLDDLRRESKSEAVKNRVSSVVELAIELVTPLSEF
>F_Contig69.p1
MHFLELLTIFTTCINFLIIEASPTKSSRRISRLVARDVPNCPQQPGYTTAAPPSMLHRRI
DEIAVDRNASKSAGWTPSVCNFAWWICILT
>F_Contig6963.p1
MKRQIILAGLGLIGSVLAAPCTDNLISRRWSDMTKAIPRARFGLASETSVLTKRAQESSD
PAAQYHPRPRLGFAYKALVDAFPSRPSLSRRWTPETSGIDALKKLLCNFVMPFGTTVNTP
VAVRKLSLNAFDLHHSKVILPLKRIQDLRVTQNSSSNQSLHPYISFQLRVNRALRRHAYF
LKRTISDQDLIHNLRKRANAIGFDLELRHEPTMHQPQKRGLHLRERHNTGHSSQLNASTN
LEVMPDTVSTSTSTGFNTKKLNALIDNVITSPGKPTAANSVGFSIEANDVAYFITIEVGT
PPQNFNVIMDSGSSDFWLAGPKCTNSNTGENTCGHKSLTTDSSSYKPTSTPFQVSYGTGQ
VSGVLVQEDVNLAGLTLAGHTFGAATSESDDFAAATVPFDGLMGTALSTLSSEKVLTPIE
SLAKSGKISGAFMGYSLGRSADNSNMGQVTVGGVDANKFEGSLTLIDNVNTKGFWEGAMT
KVTVNGKTVLENKTGILDTGTTLIICPPDDAIAVHSAIPGSKSDSQGGFTLPCNTQATVA
LNFGGKDFSILASDLAVQPVNTDDLEGDCMSGISSGQIGGANQWLLGDVFLKNVYLATDA
TNNQIGLAVIKSGV
>F_Contig6974.p1
MKSLNIFTIAALSTLISPSSASYQQHVLQFDEDDSLPSSPSIAEAPEAAVPVPKPTGFTA
KVIQRVTGWNDTVVAKLTGQISPRALHPFVVSITDENYDDVIKSELDEIQPGWGSADDTI
WITVVSATDRVSSVFDDTFDELALNSSQAIHPPPKKLREDQVTVRQLAPDDPFLFPPKLR
FGRFDYMGKTDVLLTKWMIFKCPVMVIISKRGQELRFFKIGGLPPTLEHLAQFIREEGWA
YKPVWNSSYSPGGSKEWIVELLGKAFKLFHDVTDQIPGWLMMMVSSVLGTSLMQCLHRPS
ASKSRKRPPAKETGTTELKAELAKAAIELAHTTSRRTQGVAETEKVAPDQEPVGARRRKA
AS
>F_Contig6979.p1
MKSLNIFTIAALSTLISPSSASYQQHVLQFDEDDSLPSSPSIAEAPEAAVPVPKPTGFTA
KVIQRVTGWNDTVVAKLTGQISPRALHPFVVSITDENYDDVIKSELDEIQPGWGSADDTI
WITVVSATDRVSSVFDDTFDELALNSSQAIHPPPKKLCGDQVTMCC
>F_Contig6987.p1
MSSSLLFVLILQLVAAGPTPFQPSTKSVATWFKPDVNGRSACPKINEDSTNAVALSTGPF
SNGTACHSLIKIESLNGVTAYGRVTDLCPEPYCQAKDLNLSPKLFEKFAPLSDGVVSGLR
WSFVNQTTSHESSDSLESDVVLKEKPEKLLAAPMAWADEPTQTNTMSWRDVDQSTLTSKL
YSPTSAPVPKATSNSYTSVYEHPPTMIPTTTSYQATQTAKPELHHFSGRITWYNPSVGVG
ACGTANSDKDYVIALNSAQYPGQCGKKIKIKGNGKQILATVMDECPTCGYGDLDLSPAVF
KHIAGLEVGRIPITWNFQ
>F_Contig699.p1
MVQTGSIVLACTAILSGLFRAFVKPRIDEAGLFRKVPNFNNEHCQPIDGLEACEDIYIHQ
PSGLAYLACSRVADRVHWVPALLKLNRAGIPLPSSDYVSILDLETQHHRKISLLNLPTHI
KRTGLHTHGLDLYVEEPTESEFIPDEQVLLSSSPSSEKRATLYLINHNPPESIADAPVTG
ADSVIEVFETSVGSSEAIYRTTIRHPLIHTPNNLVATGPNSFYVTNDHRVKTGWTRKLQP
IILDRDGNSIVHCTFTDNSETPNCIVAAEGHSHPNGIAKGPGSSIYLATTFEPHLYVYET
QADHSLVLTDELKLPRMADNIFVSPSGSIYLATIPKGLSFVKAVEKPNEFHSPSEVWRIS
NSTGPDAFYGGRLAVEKILGDDGKVISGLTAVGVHGTKIFLTGISSPHVSVCEMGDEKWT
K
>F_Contig7098.p1
MERLRFRIEFLYSLALLTSSPSVDSISSLQAHLLSSKEALNSLQHYLEPISKIDLTLRTT
KVQCSFDVNVSRTMASNAPPRPIQFCETFGEVKNMMIQLIDDISKVTDVVHGNRFSEWMS
FFGALSRKRRLVMPFVRSTLMSLFQDGDVVTLNSRRTLRWLARQCISEFTNDRVVIKTDD
EGTRYILSRLAGSLVNHLSCFSANRPRGRRMLCNSLKEWRALYDATFVTKMPISASELGA
LRGLIYYFSLHTNLHVFLMGFDLELYLGSEERMSMWWMIRGLTRRAEKVLRWIGGADRLE
ARLDLVLGDLAEVAIQVSLQKSPSMPKHVSHFHFVSLRDLFLIASRLLISTAATQVG
>F_Contig7144.p1
MHAIETAFYGILFFLSFLAQKASALQGYQTVHIPLKKNSFLTTPEGLFNHSVFRFQHGRT
LGKIESGLAALAAMESSDRKLNPIDGDLADVKSLGRLKRHRKTNRLFEPLHEQRRRGERF
LKRQGEQLTDQGDQMWT
>F_Contig716.p1
MRSFILTTSALLSHALAADYGVTLGISQLTGQVGTGFDPNRIVPVAGDTITFTWSIPSYI
QNPPTGSYSAVQGSYGSPCQPLAGGFDSGVHTTAPESAGSATQMVFQVKDTQPLYFYSSV
GDQCKQGMVLGVNSAASGDGSVESYIIAAGGNPYPDTNSTTTNSTTTTPTTTNSTQTTTP
ATNSSTKTNSSTITSTNNSTSKSTTPITAPNATASARANSAFGMVAPQGLAVAIGLIASA
CAY
>F_Contig718.p1
MPTTLTMARSTLLILLLAQVLYHIVAADSNNSTDASTFPSNIPSCAMSCLSDGAAQSTCG
GMSHVSCLCTNSDFQSSMSSCLPKNCDASATSAASTYARSLCASVGIQMAGTAGSSSAGS
RARSPAPPRAVIPSLWEMTLIGALTSAAYTFFV
>F_Contig72.p1
MLSTRFFVPAIFLAIFLVASPLSSTSISERALPGEVNRNPTVRKTRARRSNDNCGTSSTR
EKAPSSGQNVTLKTNPQGSIPSKKPVLSATDVVATFGQVKPDACKGKKMSYVDGQGSFDK
EQLADRLTVYHNAWGAGTATKDSSQTTECQSYDAELGVISWSTSYAWTSANDSEKNQVKS
YCNAAWAGKPVEIKALQVLTTVWEWHYANASSGLVSDVSYDMFTSKSATCSGQGGGCASH
EIMIWLSARGGALPAGSKASTKPLTIANIYSFDVYKGEVGGIPVLSLVPTSGQEYTSFSA
DLISAMNDLSAYGLEPDEYILSVGAGTEPFGGTATLVTTKYSLRIS
>F_Contig7252.p1
MRLTISIITLVFLPFVVINAAQTPHSYAAQYTGCPAGSILRQAGTVEKGTQALGQKEATY
MEERRKRVIPGAYRDYLSNVEESLRGHSERLPSYVRRILRGDKVDRPHVSAAISGGGLRA
SYVGAGVLNGFDGRNSSAVAAGTGGLLQALDYITGLSGGACLVMSLAQANFPSLHDLALG
PQGLPNLQEEAAIPTGSNRGWLTDINFVAPALLNLAKNGLWWTTIAGDVVEKAAGGFKVS
VADIYARVLGYHFVNGTTRSNFFDPNAPHALGETMSSLWRMIPTLRNFSQPFPLITAIPD
SPRQGRENVAQGAVVPLTNNQYEFGIFESGSWDPNLATFIETERLGSLPGSGRCVENFDN
LGFLVATSSNIFRKYDNLASAFLPKAYVSLFPRIETVLSLIPNPFLRLGTDEYLDKNTET
LGLMDGSFGGENIPFAPLLVPAREVDVILAVDASDDTGTGWPDGSTLLATSRRSRLFPPR
TYPFPNVTDISGLSRTRPSFIGCTASLGIPLIVYIPNTPPVPTVSTISLEISRKEGVSVL
DAATTLAITSDPLWGGCLACAVVDRTRARVGEKRLGFCASCFARYCFDQDALDSCEA
>F_Contig726.p3
MGISFILLIIGTILSSPPLKDIHWKTQLKQRSIDEFDAKMGFMNLNNRGNLLYGTS
>F_Contig730.p2
MIFSLSIFILAAAQLANASLSPTFPVLGSMCQVGQPCQIKWIDTPAAPTTASMGETTVDL
VCGDPKNLQIAQRLGGVTNPSVAMALTFTPDTTLNSTGQYAIRFLSKSDSTPIFSTFFTI
TGGNGTGKTIPAATVDSANATTKMGASSTNSTASSSHNTTGSTTGSNSTSPAAAGASDKS
SSPARFTYSSGLLVLAVPVIALLF
>F_Contig7354.p1
MLLHLVSAVIAILQFSSVSGDAKQGQSTSRTAWPVDPPLYLQCKGGKLFPTCVDAMASVW
NDASKPTFTNEHQVTNWIKGCKLTWWAQNDGGVTFKSMDKIDNALISVQDKCPNAGPVKA
SESVKGYRNVFVGKLEGEVEVVIMLDGQ
>F_Contig7356.p1
MLLHLVSAVIAVLQFSSVFSAGGDPQLAKRDPVTSVPAVYTQCNGGELHTRCQNLIKQTW
DNKALQLFTNEHQFTNWENGCKLTWWTEGDAGQAKMDSEGLGLINSAFDTVKEKCLAPGV
AEKPGSVKGYRNVFVGKVKNLEVVLMLDGQ
>F_Contig7388.p4
MIRARILLLFQIWSSSSRSLGLLLTAISRPTISYLDGTTEHWVWPIPVLVGNRFRNQNIP
MFWPTGLVFFNGTTP
>F_Contig7414.p5
MIRARILLLFQIWSSSSRSLGLLLTAISRPTISYLDGTTEHWVWPIPVLVGNRFRNQNIP
MFWPTGLVFFRFGFPSK
>F_Contig744.p1
MHIPSYRVSLRSDSFLFLLGSLGSTTCTPASLNRYPSQSRTFTTSSQLPFSSTLCLLIKK
RMPPKKTVVEKKALLGRPSNNLKIGIVGMPNVGKSSLFNVIAKCDLGKSANFPYATIDPE
EARVPVPDARFDWLCSVYKPTNKIPAFLTCIDIAGLTAGASTGAGLGNAFLSHVRAVDGI
FQVVRAFDDAEVIHVEGDVNPLRDMEIISNELRLKDIEWVEKHYETIKKAFRGTGTANLA
DKAKKEEIDITGKVLAWLKDEGRDVRKGDWSNKEIDVINSLQLLTAKPVTYLINLSETDY
IRKKNKWLAKIKAWIDTNNPGDQLIPFSVSLEERLLQLGADDDVPERKEELTKLGTTSAL
GKITTAGYASLHLIRYFTTGPTEVRAWTIRKGTKAPQAAGVIHSDFENKFVCGEIMAYED
LKEYGSEAAVKAAGKYRQQGKPYEMQDGDLAFWKHG
>F_Contig752.p1
MVGVQVSAILLVVLCSPHHALARPLLKPIDMTSEVTSGLHDTQEFDAVKSATDLPASKPQ
SQICRRNLYACGLGLFRKAKAAITPTATRASESVGVTKTTAKLSFWQRTIDSFLWKIPTA
RDDYNLAYANYEAAIIKAIPRQTDDTDLSDLSGILLQISNTRQRMTSEFGYGREIGQWFM
KFKMPDLAQELRITLEKTMNNLISDEGQLPELEQIAAIVKKIYESELQDKFLQPKLIQID
DVWSRFNEKFPNLEDAIKKAGLDKLAFPPSRPKFPGWTRLRSTSSLGRDLSWISYQIKAE
LDQRAHLEYLTKVIHKKAVINTDWAVVQGKSKTLMTGSEGSSLATQLKKGKFGIEDYKNL
EALEQSRLGLIQKFWKEATEASSTEEASTAEIQELAMQGLLIESISGLHSRTALQMLQEL
SDQRYNLADGYLKIARAFQDKYLPPPIDLDWLAKLREPTDNLKFLKILRELKAGAPPSNL
KLLKILKEQNEVFPYSFASWIVDVTDRSKSLGKQAAKLRRSRSI
>F_Contig7534.p1
MKLKRFFWRDCLLLLIIQFTLYDIHCTSELFLQNKNAMIFKADDRFFVLGLDGCRCDYIL
GSEDPLTFLIGWIYVKCLDAPKSGLVLRPQKDGEIIDLLKRHIRRLKIGDRMDMNLPMPI
FLKDEYQGNTRYFKYPHESIYVLDCLRDTILKARDEFRSQNQKEGNNKVYIKDPDLYDFF
LSQKSIFDKPFKKIEDGQSEDVFFKWGKLGIWIGVLRRIQRKISSLNQIYCKAVERSQND
RSNYQLIQDKDGYVPKEDNTVYFVTKKCLKSFHCELSWESAYDEDKDELEDLINANDNEK
KIFKLSKRAYLDGLRADGYGLLKASCASYLTSPTAYFPYVMAFREICYLKGQAMAGKYWK
HFIPLQLLEEEEEFEANRSISLTQESNSSLASVVKCIIKMSDEHNSNSLV
>F_Contig7573.p1
MQTFKTFLVHFGLVLTSSGLITAQKRLFDFKLTSDMKAADFDDPNSALAKEVKYVVKGQN
HKRAEYLTLSSSAEGDIQLGIEITNTSLFVPGDDPKNTQYGFRRTDVLPAIDPNTALVGT
TVFHTSLLLNPKLPLNLKHGYLLASIELQNGDHVFDIFTGSTFSSELAPVPTKDSRTIRV
RDLKTNVLYSAELQDNTLYHFAIAVEQEHTHRVRLRE
>F_Contig7614.p1
MGKPFTRHATTFATSILMVLADKNAGARSNALIALNCIADSCGLDCLTASVAAALEIAKP
ELRASALTWIVQRLAEPDSAKGLDLAPFAAPLISCLEDRSPEVRKGAQALLPTLVQVAGI
DIILEQTSSLKPASRNNVVPMIEACRPAAPVKTHVAPKAAPTKSAARPASSLNKSTNRAS
SVAGHYGRVATPTLEDRPPASKSKLGVRKPLGGVASKLAPSLPVPASPGPAASTSEAPFR
SGDPKAKTTRASKETGPLKWVIEGAVRKDQIEQLHLQMSTQVSAELLGQLFSKDHHCEKD
FMAGLNVIESWTSDPSTAAEAVDVEESDIRDRLLANADLVFKYLTIRLHDTNTTITMKCL
DIVEQYITVLQLDAYRLSDYEASALLPSLIAKCGDSKEVLRTRIRGIFKHICSIYPFSKV
FQSLIDHGLKSKNARVRAECAEELSALFQRHGLNVCQPAKALPLIASLISDRDSSVRNGA
LSALASAYTSAGDVILKYVGNLSGKEQDMLTERLKRTEAPASPKGARTGAEAAISPRPTA
VTRLAPKGLRRPSSTAFHGTAEEETNGPPKALAPRPMSTTATTRMSSPSALKPSKLQPPG
ASQMTLRQSIGGISRRDSLVNSALPAPRAQAHTSLRVLTDQMPVQLAPPSPTDSVHNSSN
DPIAEILSSDEIRSTDALKAVQNDIANRPDSLMASANGLIDAIATQMRITFENLDAQTPP
LTLRLCKHLMQTLSTFFDQTQLATAVSKDALISVLAQLTQRLQETADNPVSDHITSLSKV
LNMVLIRIFHNADRSACFGALFTVLKLTTIDMREIEDEVELAHRAKYAELVMKCLWKVSK
TVKESLEDGTLDARILLSDIDEFLVSIPPAEWRRRANDNVPLADMPLRTVKTILQQVVTI
YGDGVYEAVSALKNPQDTFVYQYLFRLLNNSKAAAGEPTVTHPPSRTTTRLVLPLSPQSR
AAPAAQSPSESPPRSRQSSAQSPVPPRNPQIVPDHLDEVNLNNLLTEVFAKIGSPTDSKK
GIQELYQLLKLYPEANPKVDRWISATGTYFQTYLRRALKNLRADDPDMVDEPDSAPPPLT
PASRQ
>F_Contig764.p1
MGGVQDDRMLFATMIFIWLLVMIFLVDGASAFGAGNIPSYAYLEDKAFRHGDIEDVLADL
AKKAGGGLLGGLGAKKFGGLDIKRVYFGNWLRDYSQAMDVAGLSKLAKQTIINLVMALGF
LAHGYATGEFEVTEERLGVYLPVEHIDNPKGYNDNKDARAVHPALRGPVDPRELQIDPRT
GMKNYIANETGHWDTSAACVRRVLQKCIEAGRRAKNGGSEADQHEAYRLLGSALHTLEDL
TAHSNWCELSLRRLGHTQVFCHVGDACLIDTPSGRAPPLITGVFGAADFLHSLLGEATDH
ISEASVSDLSKAMSTARSGPGADPTGDALRSMLFQIPSGGGNGLSREMDDLSEIRRRAAP
GSGFDPSQMSPQELHATLWKVLKFRDNVCKSIERTIEKIPGLSTLTEKLGNAVNKFVFTT
LEPYLKPIMLSATGTLQNGSAAVINKQDQYEVFNNSHADDPTHSLLSKDHFGLILNEPAG
NLAKIIVRHAVKGVVEAWDSTSVDPRRTVDKILEAFHHPYFVDGSSEVQREMGQYMRDWI
GKMSDSDRSYVLNALTKESVRNGKNKRRGQPDNGPSGCCGSHGSSTFGQHMQGYMPNSQQ
LMGKVTNQIPGYNQMQGLMGGGRRDMNETGFGQDTNHYRPTDYGSSSETFPTSSIIGVGG
IVMPNSSAHHTSPSRQGLPEPGPGGFAIPQPFSSGYSEGANTLSYSSHPDNLPPPIRHDS
YPMATNTPPFPTSGSPFGMPGQRPPAPPAWNQGDPQHSQRPPPPASWGYPQGPSNQSGSD
YYPPDHY
>F_Contig7786.p1
MHTTFRTYLQATILSLVLRLAVCQPLSISAQPEPLNIRLSKRMPNIPETIGASKAVKIPQ
NAKSSLSGYRQGGIAQTPESEQDLALVGKGKNSKLEEEHDEMIFSMDLDPDDTKPRSTTN
PGPTRGLMGLDDVRSQNRVYQGRSNAINIPNKNNANKQTDDSDSKETAIVGGPQLSRFMS
P
>F_Contig7815.p1
MKVSSRCPTSRSKEPSIGLVFVFSFLLPSIVPFVEGIPPKNSFDDEGSHLRLRRSAILRT
GKTTISRTRTVSDLSTWVDPFIGTDNGGNVCPGASIPFGMAKITVDCEGYAPAGYRPSFE
RIYGLSPLHDSGTGLGSYGNFGVLPTRCPDGFESCITRASDRLRARLSDSEDASPGYFSI
TLENPKVKMEATSTRRAGLERFTFEAAGNQKAYFVLDLSKDVLWSFAGGRLDIDPTKGRI
TLGGRWATGFGPPASKLYQAFACYDLTQGGKQPLSEYGIWRADKYGMDAKGLGQTTMNIP
LTLRPGDYESGALFSYAPGVNSITIRVGVSFVSAEQACRNAEQEIGDDKTFEDVWDESIK
QWNDRLGRLEIPLKETKEDIAVMIYSSMYRSFLTPNNATGEGQGVFSNTTSPYFDSLFCS
WDTARTVFPWMNLHSPVESAQIAESYIDGWRRNGVIPECRANNIPGYSQGGSDGTNILAD
FAVKYPTQAADLGVSLWDMYAALVSDAEDTPDFWDVGGRQIDIYKKYGYVPFAVLDAFST
GRQTCEASRTVEYAFNDFGVSQVAQILGRSEDAVKYVNRSLSYRNVWDPAVTSDGFQGFT
QKRFANGTFVYTDPKACSPKDPLKGRKCSFEEDNDSGFYESSPWEYSLYAPHDTAHLIKL
HGGTRTFLDRLNHLFDAGYFNPSNEPGFQIPMAYHYIGRPADSVSRVRSLVAKDFHTGRG
GIREFCFVRYINAWSSEIEMGS
>F_Contig8150.p2
MLATSCFFRFAMALRWLLGSGRWPSRFRSSLVNEADWVVVHSLMAAVKAASVGEEVKVLG
RGFFATVLAICRPSRFLAPLSINQHIPRDVLNEPAFTGPQVSMVMLSVCPAKYFIERETQ
NTRR
>F_Contig8251.p1
MLPCDQPRLLILFLWFSLICDGLESFDPRARILVDLTTPGEGLRVPLLAPPPSHNTRPAG
LFNNPLFLQDRVTTGYRRLSPAHEPNTGTLSSIIPKVFTHFNSQVGKAFSRFLRFKKSDS
NSQTAFRFFLNSADSVIHSSTNDEVKLAVREFKKLKFDFQGGFAPNEGVSPDNHFITQTL
QLLDSGVVEDQHEWLWLHGAFQTVSDLLHTGDGNEPLYDALQTPRAAVEIALLARYGFRD
KIGLDYSEFFEKPLQDSELMEISSRGKLAKEAAQINLESAIGDTTIIEKFHHVLDEFSSI
PPMGSGELNVQNTLLESAKAFITDTRFNSESPVKDIMVKILTHCARFSRSFETALDLKLT
DSSSFFDAIIGTELKLTLKKIEEMSKLKPFPDADTLLKSKNSMEQLTQAARDALHVIGSD
KDLEIQFQVYRLNSLLDQLNPHVQPENTLISQMQQKEKFFQGVVTIWRRKYSGINLRDMP
PFSFEYRLLKNEKILAAADSLAMTSQWPKDYPESKAFIKYIKSRFINARLLNWDTSHQDL
LTPIMMKILPYFEKNYEDPVIKRVAWEAIAIVYTVDDMQCLLSVMSAREPRLIRLNRLFR
LAKDSLDKQESLSDSQRRTIIPFAEALKKMKDKGEIHYKDDIGH
>F_Contig829.p1
MWTPLSLVGVALLLASRPIAGLFNQQPVYNDWSDSKVEDWLTDHKIPNPGNLDGSGLRKL
VKDNYDSAYDKWSDSDLQSYIQKYSLPVSSGKPREKILDTIRRSYHGAVDAWADSDLKEW
LEDHGVPTPPRPTHEQLLNSVKSNYYDASQYLRDSASGAQHVFQQASDSVFSSWTDSQLR
DYLLEKGVVSPSSKREELLVALKGYSTAGAKSASSLASAATDAASNAGSAASDLLSNAWY
AATDAPNQAYDYLTTKYDQSKDYVYSTWSDAELKKYLVDQGIIKSDAKKNRDELLNYMKD
SYSDAASTAYDSWSDSRLRDWLVKHGVARSKAAKNRDELLDLMSKSYYGARDTTYESWNS
NQLRTWLEEKGVIKTGTQKKKEEYLALVADKYNSLRDQAYSTWDENMLRSWLENHGIVKT
PSQAKRDDLLKIVKDNFYGANDKIWDTWNDAEIKAYLVKNKLANKAEVAKLKRDELESKL
EDGYSSLKENFNLGWSESNMREWLVEQGVLKSDSKAKKEEIAKLFSEKYSDVAAKSSEYV
SWSDNRIRGWLRTHGVEVPMSTDREELVQLMRENYVATQGKMRDILASLQSAFSSTEQKL
EEAIGKLRGAVGNGAHSGEDYIKGAYEAGTASAARASSSIKTEL
>F_Contig833.p1
MAPSTHFRLGLLTSYLLAACLQASSLFDPSFNQLTFNDPSPESRHPTSDKPSSTKLPSFQ
AVLSESVARSVGKDEFGVLSLENLKSLGQHIASLPERRRLRWADGHEEWLTEGEKALVMW
YEKGRRFVDVTDQPEEFAQGFVSSASPVTHSTPNRFPTSISHGSQKLADVLKDIEVSRMQ
IRLAEFTHFRTRYYRSSSGRESQKWLLNLINELVSASPSNVTVSEFTHPWGQNSIIARFE
PHPASHDTSLESCSTFVVGAHQDSTNLLPFLAAPGADDDGSGTTSILEAFTVLLKHAWSP
APNQGAVEFMWYSAEEGGLLGSQAIANSYHSQSRNIRGMAQFDMTAFVKAGTEPNVGLVT
DFVDDSLTEYLRLIIDEYLTIGWVNTKCGYACSDHASWSHVGVPSAFAIESTFEESNHRV
HSINDKFDFPEFSFEHMAQFSRLVVGLVVELGGHSSVVSK
>F_Contig8386.p1
MRSSTLIAGLASLAASTLAFTVTSPSTSSYWVQFSTNTISWSTSSGDPASVSLQIINANR
TILNGAFSIAEYVKASLESYTVTNVTLVVGDGYIVQMVNPANSTDVYASSGAFSVKPSGT
TAAPTTSSSGGQSGTGSTGNSTTGTTATTNGSGNNSTSGRNFTGSNNSTAGSNARANSAS
TSAPAAGLLMASMAAISFVAL
>F_Contig8389.p1
MRIAILSVLTVGLVFISNAHANEEQESGLSEFFKRSEHTDSDEQWVDLTASVMMEAPNAS
SEIEELHKRDLSGRKTSEFFVEKDPTTGTLLLPRNWDEAKRSISSSSQFFRHHVKRGARH
VARSMSVVITWYTGYDLLNPSCVRQSSWAPTDSSMVGAVTIQWSNKPACGRFVRIRHHDK
KGKSIVVRIMDSCAGCASGSAHIDLTTGAFKKLYDLDVGLVSGLQARMVTAPKGYTWSKA
DINKYGPQNL
>F_Contig840.p1
MSSSIGYPRIALVVALLAAAAAQGCHQNLVRRQRTDWQSEAKISDPNAECTPYSYPPVQA
MVKSYPAIWAIANLSQPGIDPMAIELYHKISPNIPNIKVKGTPNGDFTAFTPTYPHTDPD
CWFSFGNCSTPKLAGLPTDISSCPEPNTWGLTIDDGPNCSHNAYYDYLRQSNQKATLFYI
GSNVIDWPLEAQRGLADGHEICLHTWSHSYMTGLTNEQVFAELYFTKKIIKDVVGVTVLC
WRPPFGDVDDRVRYIAKALGLSTILWDNDMNDFRYLTLGQAAVDANYQRMLDSANKGGFN
TKGTIVLTHELNADTMATSQKFLPKIGQAFKYITPVAVCQNNTHPYVESTYSYPTFAQWA
AGTRTGNLPPPVSAPNEAFALPNTTASNSTTPTNPYTSSNATTSNSTTQNAPATTTGVAS
PTSDAPRRAFGFVLSSSMLVFCSMIHI
>F_Contig8418.p1
MANNPSRMLRSISISTILLSLCLQSLSINQLPPSSPRKSINYGPAESPEHHLHTSIFSTV
PQSDRAPADRLATLLTFNSGPAVAQFARTATSLHAAGDDASSLKQLGIQIASKFITQTHP
SLTYKLSSAYVSKHTNVLHCHFVQTLPVGPGGELGSVSNALANFNLDLRPTSKTFGHILS
YSDSFHPLESTHELVNAGHGQPVNLHHVTSLIAEKRGTGKVKPCEALRRKFAEALEQAEA
AADTTGQQVLSLISSPTKLSALGNSLLSAFSESDLLEIAGCDSSEDRSTAYHSIHREEAS
AVVDPRLALVSFLTMAADEKTDAHLRSSSIDDIVNSIEIVTPRHFKAGPSPHSVQLLNVP
GMASKEEPTAAELAWLSVEHPHETGARELQLVWRFEYRSHANWYESYVDATRPGLVPMVV
DWVKDFRPTAETAETYAEHLAITATIAKRFADRPAHTIKSVDSDSIPDTPARVIDEARPS
ATVSSLGRSMTRPKQSEILSKTLLTITPRPLVGTRSPNLLMV
>F_Contig8424.p1
MRPSLVPILLTAAAASVAAHHPADFHSCRPLQKRQLTAVGGGEGGASAGPASSPQAAGYS
CDANSCKLPKCQCANTSPPGGLNPTDVPQFIVFTADDAVQSYTINAVNQFLAQRKNPNGC
QPKMTYFVSLNYTNYSMVTDWYIAGNEIADHTMTHVGDAPVNEIDGNIIALNSLSGIPIS
EIQGFRAPYLNYSVNTMQHLKDAGFTYDSSTTSATPANITGTDAYWPYTLDSGFANDCLS
VSGLCQGKVKLPGMWEIPMYGIFDEKQSAGVHLMDPWLDDPNPDNVLNWMKSTFLTHYNG
NRQPFGLYTHPIHLATGYPGLTDPVAMIKMVNAFLDWAQQMQGVWIVSNAQLLSYVQNPV
KISNLNSVTALGCSTPAVSDKICNGMLPNELGLLQNCAFTDFPFTTCYGCPSVPPTPMNP
LPPQASGSGAPRYRLPANCSTPFWDPIGNKCLCNSVSCQFTDQTRPIGPNGANLTGGGSG
SSNGSTSTPNIYTPFKNDGIRLEFTSTTACLLVFALLSVLGA
>F_Contig8436.p1
MRSFKPLSILLCSMLLAHITVARPDLLQSDMLAKLSDKFISRNPSTQTVWNFEDCGLETD
AITIDDFEISPDPPQPGQKLTITASGTANQLIEEGAYADVVVKLGAYIKILHKQFDICEE
LRNANATIQCPIEKGQHSIIQTVELPSQIPKAKFTVEARAFTVSDDDLACANVMIDFMKP
DEI
>F_Contig8438.p1
MLFLLSGFISLVHLAFAADSSPWPTNLNISNTNATTTINDFNPTSVTSGNASSTTTNWNP
SAVNNPGTNARIPSSVSSACQAFLARLNSNSQVKSCTAPLMNATASFSAGPQAVTPDQVK
AAFDGLCGPKSGAGCETILMHDILGHFAGNCSSELSAGVPAIQAAYDVLYIMTPFKGALC
AQDPKTGDYCPTVIATSVINATADSKDPAMSASDFKTMITNLLPTGKLVTQLGNSLTKRA
IAVVSSASGYTGGHDLHRRDHSTWAKSIHLHHRDVSTNSTTINGTLDTNAITSTNATNAT
TINGTLSSSNGTYHPDPTTFTSTNLAFLFLSPTLPTSALCTPCTVSVLASYIAFEQSTPH
FGGLASSGYLSGQVKLWKGISGKCGTQFANSISTRAGIVSMMGSANAGTELQIPSFSTSF
LSILLGSLLVLL
>F_Contig8451.p1
MLNLKNIIFGALWLTFSIDQLISVPSGTTISSNLKSHSLTSRDFGPVELKDDGFKLLPNE
EQKKTGKEASSAEEDEKNEHMNRKRFLNYFGKIADKRKRSDDEDETHEHATTEI
>F_Contig8458.p1
MRPSARGVQFTAKALLILTTIHLLSQVVVSESAGSEHADLTTSQLIDKANSLLANGLSTK
ALEWFDLALDRNPDDYLTLYKKATTQMSLGHYNHASLSFQKVLELKDFDKARIQLAKIYL
KLGDFDACKSQIDQHLAAGKDPSSAMSTLQTDLATARKQTQACKKHLEAQKWDKCVEEAT
AAIQYSPQNAELRQIRSDCYLAKGHIQEAAGDLTRVAQLSPNSGVVALKVSLLSSFFLGQ
PLTQSLAPIKQCLHSDPESKPCKKAFRLLKSIDKEQTKLQNFMQSNGYRSAIKILNPKGK
EEEGLLATVQEAIKASQVVDLKSGINEPLISPTIADLEQHSQLLTTLYSHACKAYIKLNE
IGGVKSVCTILYNRDPKSPWGLVGKAEVLMKAEEWEEAVKLLREAYEQDEEDQDIAERLR
KAQKGLKVSKQKDYYKVLGVSRTADQKTLKKAYRKATLKAHPDKGGSQAKMTALNEAYEV
LSNPELRARYDNGDDPNDPHQGRGNPFQQGGHPIFQQFFQQGGGGNPFGGAGGQTFSFKF
N
>F_Contig8460.p1
MYYTLILILTQVLISSAHQGPQTGPEIEAYARSQQSLYHCYPVIADYLDARQAAWSSDPS
SFIESSQTRLGIGARQEQHVLSCNGPDLETRIRNQSCVLSPVVTSGPYYHLSGHPIRQNM
AEWQDGVLFMMDIGVIDVETCEPIPNVLVDVWHANATGFYAGHPVRSPELMDELPQTTGK
RAGLLTAYPLTVPHETFLRAAWPTNRNGVSQFTSIFPGYYTGRATHVHAKIHLNWTEHSN
ATFSSAGSAYTGQFFFPDDLNLAIDGISPYRYNPVKDRTRNWVDSLKIFNDSHNDGFQPT
FDIKKLGNVLNQGLIGFMTVGIDRRNSLGHEWAP
>F_Contig8467.p1
MDNSGLTFSRRHALSSAMSLISVIHVLALLLSFSTDLPSVSAQHDFTSNLTDISGTWSSG
SGAVMTGSGFANPVNFSFTYPKTAGISMSFTNDGYWEEAQYRFVSNGTRPNCVKAIVFWQ
HGRFTFESNGSLTMQPIKADGRIQVQDPCAAQTSMITYYYQPGLYQSWQIYNDVHHNTYN
LQLQAYDGALFPRLFLVARPPNMLPLIQLSTNSTKRKRSLSEENVQDTSSSLWKRWYGSW
AS
>F_Contig8485.p1
MTPWALHLILPVLLSQISTAGKWQVKTGALEILDALVVSAADQMAKAMPDIVPILAAAIW
DTKADVKKAARASLTKACALVSNKDIEKFIPALISALINPVEEVPKCIQLLAATTFVSEV
DAPTLSLMVPLLTRGCNERPTPTKRKVAVITDNMAKLVDSEVTVRPFIPQLLPALIKMAD
VTGDPEARGVVNKAIATVREVGKVPAGSDGTDMPPLKKHSPADVAKALVAAIKKAGGDHQ
RSATSTDSPLIVFISEIGAALVNARNYEVTEWDSALVPYVLLAFPPSDASSKASVVVREV
LEQSAKEEGDTVEVFDDEEEGEDLCNCTFSLAYGAKILLNTATLRLKRGHRYGLCGRNGS
GKSTLMRAIHNGQVEGFPSPEEVRTFYVEHDIDGSEAEIAIIDWIDSDPRIQATREEKSK
ALAEVGFSPERQSDAIGSLSGGWKMKLALARAILFKADILLLDEPTNHLDVLNVQWLMDY
LKSLETCTSIIVSHDSGFLDNVCTDIIHLNRFKIKRYPGNLQAFVQRVPEAKAYYELSAL
EEYQFKFPDPPFLDGVKTKEKALMKMRKVGFQYPSSPSQQLYDVTLQVSLSSRVAVLGPN
GAGKSTLVKLLIGQLEPNKGGEVWKHPNLVIGYVAQHAFHHIDNHLDETPLQYLLNRYQT
GEDIEELQAANRQLSAEEEKKMKEGGVVVVEGQKRFIEDITNRKKLKQSFEYECCFKGLS
SSENIWLSRDELIKRGFEKKIIEVDSREAQKAGLLRPLVRKEIENHMGMFGLEAEFVTHN
TMRGLSGGQKVKVVLAAATWRRPHVVILDEPTNYLDRESLAALIESLKTFEGGVLVITHN
REFSESICSEVWAMRDGYLEASGHNWTEGQGSGPRIDKGKEEEEEHFDALGNKVEGPKKA
KKLTSKDERKKKKERMARKKAGLDSEEEDA
>F_Contig8524.p1
MFLLQLTIQIICLQVLLVNNAIAQFPRKVEHGVGIGGWLVSESWMNPTEWKQMGGEVCKD
PSTCATTEFRLAQKLGQARANEVFKKHWQTWFDQTHVDRIKALHLDHVKIPLGWWIIEEL
VQPPNEIYPQGGWMELKRGLNQLKEAGISVILDLHAVPGVGSANQYFADNYTSEVHFYTD
ANYQRALTWTAVVTAMIHHDPDFQRVVGLLAVNEPEVDGSKTPGLEDYYNDFVTMVRVVE
YALEVPCGTNLRPAFKRMAQSKNVVHALEAAIPLIPVYAAKATPVPNFTELISKLKAYVE
ADDPHAASERKLVLNYVRPHFGEPQPMTACITTIAMQKAWQKTAPLASMAPYALGPRVYE
DHVNFALGGSANATFDSYIETICRNKGLENAKLVGEVPFGRGEFSLATNFRATLHQIRAW
GDAQKVVYSKDSFWTFWNFRLEDTLTELPMGKPIQWSYLKAVESGLLPENPSHIYNRSIC
DYYL
>F_Contig8533.p1
MVKEVFAACGLLVSLFTVVNACGDHVKRHQPSASQPSGRPSRPLPWGDLNIIHTTDTHGW
LLGHLHAQEPEPNASGDFGDFQSFVYRMKKQAEAKGVDLLVIDTGDLHDGNGLSDAEPMV
HVGTPRGSTSNKFLARVPYDLLTIGNHELYDLQIAQDMHDNFAPIWKGSYLTSNVNITTS
GKSVPIGSRFRKFKTAQGRKVTAFGIIFHFTANAKGTVIQPPSELIKEAWFLEALRDRPD
LFILTGHMGVTDSDWKLVFDVVRASHPKVPIVILGGHLHIRVCHQLDSQSMSLASGRYME
TIGWMSLTGLGGTDGQVSFSRRYLDPNRVTYAFHAGADFDTKDGINTTHGLSEAAKEFNI
TYRFGTAPQSYFINRVPHTANNSMTYLLTGPGGVLETIIRNPSRPHAPLVAVNTGGIRFD
IFQGNFTVNDELITMPFNNDFVYIPDVPRSAAAQFVAALNGGGIARTRYRRSLVDQTVLT
KDEDYHQGLDVQAIYISSLRRQATLPPHFASHENHQRSTAVPESYGYVTHDSCPGVGDDT
PHVALPVHDPPEYISTALPPDAPNVDIVFYRFISSFALNAINKVQSSRTYTEADLLPYVD
VLANQMFGRYAQQKWN
>F_Contig8770.p1
MQLVLGTALLLFSWVTYQAQALIFNKSELYLSEHEFEITAVPQTRRYHFVITNETGAPDG
YTRPLLLINKQYPGPLIRCNEGDTLEILVDNRFDTDVSIHWHGIWQTGTPWMDGVTGVTQ
CPIPPGASFTYKFKVAGQFGTFWYHAHTRNLAIDGLAGPLIIHSPRDPLVLGKDYQNEYI
MFMNDWYHNISTVILNGTLSADGYFGTPAAPSANSALINGIGIFNCSFAGPGSKCVTRKK
PLEFSVGSGEKTRLRLIQAGSHAMFWVSADNHFLNVTEADSTGVVGPTGLHRLQFHNGER
YSVIIDTKADKAGSSFYLRAAMDTDCWGWLAPNMIGPDATALAIVRVVDRKKGIRDTKTP
QTKDWKETVGGACVDLNIDLLMPLIDKVCASQVLGHLFFNTSLGTVLQKNAKNSSKIESL
SRFFVDNTTWTTYRYKPIIADLVRGGQGFVNQSDVTALTLDKPGAYDIVINNLDSGLDHP
LHLHGVDSYIVSHGPGNVGPQDLKNLTYRVKNAIRKDTYVVGGGSHLIVRVHVQKEQFGP
FILHCHIGWHLAAGFAGIVLMQPSKLAQVTLPTANQKLCCGKTKTNQNEIEPGRRRRRWS
ENEFEKISPFSFPRLLKGHYQPVEV
>F_Contig8818.p2
MSAKSKLRACMLCSFVQTAQSFKKDGCPNCDDLLEMKGNSDKVLECTSGTFDGTVAVMKP
DESWVAKWQRINRYQPGVYAIRITGSLPEAILTELEHQGVTPRRDDD
>F_Contig8882.p1
MARTIAQRVLPFASLLLFLLSSSHIEASSSAVEEFSQHDSLLWGTYRPNLYFGLRPRLPN
SLMMGSIWFGTRDFASFSRARHACDQSDELAGYGWTTHDGRTAGKHYVNDILNNVRLESE
FLKVEGGSHGGSWGVRIRGERLNAAAPSRISMINYFGLDGLGTFQLENEEDDEGLEGPVQ
ISGSTTQLGEFTIRIEDSPANSPLNRGRHSADFGERLERFQYLGVQMPAGTVWKAKEHVI
RAISENVQGLIERYTKENLPDPALTLALPNEIRYGSNLYAIQKTYEAPFELEIFFDGDGA
PKLDSASLSAGLAAASEAFDDRFTKLFPKIFSSEFTAEHQAMAKEMLASMIGGIGYFYGS
SIVDRNFAHDYDDDGLLLTGHTEDTQAGQRTRDPQLTEDRELFTATPSRSFFPRGFYWDE
GFHLALVGAWDNDLSLEILQSWLNLLDRDGWVAREQILGEEARSKVPAEFQTQYSNHANP
PTLTMAVTSYIKRLKRRQQGVGISDAELGLGGSGQEVMSGSGRAGERLLEDRALAQAFLK
KIYPKLKLHYEWFKETQVGQIREWGRESSSKTEGYRWRGRTRNHVLTSGIDDYPRGLPHP
GELHLDLISWMGFFTRTMKQIAEYVGEEDDMMEYEKTYSAIVANIDDLHWNEEKQMYCDV
SVNDEDESYFVCHKGYISLFPFLLGLIPPDSPKLGPVLEDIRDPDGIWSDFGLRSLAMTD
PYFGQGENYWRGPIWIPMNYMALCSLYNTYAKEAGPYQQPAATIYSELRDNLINNVFKEW
KRTGFTWEQYDPITGEGKRSKPFTGWTSLVAMMMAEEYDM
>F_Contig8932.p1
MARCIAVAACISILSGCVMATSYRTHFERANSQMSDLYGHIGGIQSIASQKGHTNVQSKC
AQAKALLDSAQTTWQDLSTTFVNRPWLASEHDSSSTFQTHLSKCGEILQEIYEHPHVKSE
QSPYSNSVKVCQTTYTKCVASCDSIWKWQPPAPQPSGGYGGGSSSGGSGGNYGGGYTSRK
VKRHDSKEMVPICPNKETACPISRSSVGFECIDTEFELTSCGGCVTTGEGENCLAITGAA
GVGCSEGRCAVLSVQIGFYLGHQGRPIRRRKRT
>F_Contig8943.p1
MIASSSLPSLCRFLILSSLSSSASAQLWGNWLGGLSLSSPTTIKLGSDGYSAPYSSPPVA
QSAPESFPYSTPPSQPKNTTPSIVSQSDRPAHNRANKHKPIPVAKPVPAPASDSTSKSPP
LTYVSPPKHAYPIPAAKPVPVSTPYTSPPPTPSQPQPVTGSHQADIDGWLDSHNVERMRY
GAPNVTWNPDLVAAASQRAATCYFKHTPNNRYGENIAAGQGSLQEVCNDWANGHNEKDIY
NPNGGIGSDTHWTQMVWDTTREIGCCYHTCDQMEGVSLGPGPIKYWVCEYHPAGNVIGQS
GEHVRASEGGAPLPSQSGAGPVGGAQYAQARNIPAYGFPMRRTRHRRARLLGMYRKV
>F_Contig9142.p1
MFFLKLITFILTSITLNDVTIVGGSVLTSRAVSSFPSRDIPNCPQQPGYESPPSNTLSGR
RQQELAADQKAKKGPGWRPSLCRKKYWLCIYVQKDVTYDSAGIAGSGTVDATFELDDKTT
VQAIWYWQGTLQYVAPRGTVNIYPAHGNHWLCVKGGMKIQTLGASDRVYVGDPSDSNKLV
CHCHWQANTNLSSDDDLIIYPTST
>F_Contig9166.p1
MFATSTQMAIMAYFSLCLFSTFDFANGFHFATDFKMPPNITGDLHGFLQNFYTAVDSAQG
KVALTYFTDTPTPEVDIGNQKLLGKPAILAAFNKKTTDATYEKQLNSVILLAKIPTLLIQ
VNAIVTKTPIGGGKSTTQNYMAKLSFLTDAYVGKLSKMVVNLS
>F_Contig9213.p1
MKSFTFVRNMLIIVTLSHYLVSSTFASTTNPPLDSNTDNSPNVAFNDSSIVSPHPPSVTF
NDSSIVFHGFDTRYQDLPHTYILDHRLNWNATGIEVYDTNGKAVYLVTRVVNGKPLEGRF
FAILNVQRTELLRVYQTKPACTFPLRQTWKTSRQVSYKWDTRGGLPDRWHIFSDTKTLTH
PEYIYHRHRYGNRGNIDIGESHNRVAKISRNNAESGWEKTKIKSGKVVSVRSNGEIPVEF
LLGLVYSTLISYEACAI
>F_Contig9221.p1
MFRVQAMMKIVVLFCAIQLFHLGSSVAYGKPLTNLTPATTTVNISLEIDLKITVCVETTI
DPIYVPLPPSCDNGSGPTIYDCNRAFYNLGFKDGFLRTTKPKVSQRYGGCQIDVTCGGAP
VRVSSGRLLHDVDSQKSGGYLSLSKTCLATGQRGKVAVSGGCILEARRVKPKSGSLSEGP
IFPLQQ
>F_Contig9222.p1
MKLTISSSALVAVYIMMLKSSSAIPADKSSSTKSFTNTLKTRDLAGPVEGKMYSDSQGTF
WNGATWVQGCLFQDWPQPEGLPYLALATNLYGLATYCGACLLVTPSGKKSPSAIAIVNSE
CPDCPTNGLDMSPDLYNALMGNEPGRVGLSHFDWKVVECPLPKTSNMMIISKDGASRWHL
SLQVTNTFSPVIKVEVNVEGIWISTSRTKYNYWEFPKGQLVASVVEQPAIRVTCLEGEPV
TIPNVEIVSRHIVTAEGNC
>F_Contig9228.p1
MARMRQRSVLSHAILFFLTIRIAKGLIFIQPISGTTFSSTEPNLIIFEPEPSDPPFIDLY
LFSTSTAPFGPSKLRLLASSVKSTLGQISFTPDSKDKVNSDSESQGEDVLPPSVEPIYSL
VAVKSGEKDALAHSDLFNVQSNLSPNRHNHTSSSSASDSFQADDPLDHVEPKTINVNISL
QEPERTPVNNDNQSTTAANFNPLPPGVGIGGLGDQRKTLASSSVSTSHHIRLARSFSWLS
LLYLITLRF
>F_Contig9269.p1
MITSILKTFIITTVILTIANTVSADGGVCCEGDKICSGCWMCEGSNLRNCWDLATAKPSK
CLAKTDPQEKASCYCQAYAAIAKCWGAGTCCTEYSPTLAAATDLCNLATYPSDQIYSWQL
DHAISEARRVADAIWHNDSGIDVPRCVSTIKPYSGPSSTGSTSSSAPPTSTQPKYTPPST
TQPKEAPPSTTTGTVKVNPAPPSTTTGTAKVNPTYTSPKEDDDSSHKDFSKFEQEEIRKE
NKVEHEKEMAEQEKKQAGLNQKKSGYYQHSQRQKHQAQYYDYQSHKSYSSTDQQNQSSGQ
KSCEPKSRLRKRATASYTTLNPSIGDLRKLSKRDHKCGIDFLGVKYPLEVAEAVQKAFEE
L
>F_Contig927.p1
MNPILSLIISLSSILTTNSQLQLPLQIDHHHSKLSIDIRNLDSGPLSEWSRDIKFQFLNE
LSEGRANEWIIVMGNEAGDTDSMAAAIGWAYHLNHLKSKSQKAISLLQTVEDALDLRPEN
QLALERASMSSHHRDILTIDELPIKPFELSRHLNGIVLVDHNYPTAGWKEANVISIIDHH
MDMHTNNSAKPRFITTSASCSSLVAELIFNDEHELGLTDRLLPNGLITLLLRAIALDSRG
LKSNKTQRIDKRSALRLFRKLIKQNFKNDQFNTNNPNDSKKLENSDSDLNLIMNLFLIEM
EYAREQLDALDLRDLLRRDWKANAVHTQSNDYPILSLGFASVPYSLIEQMKRTPEKTTPE
WFAIQRAFTSEIGADVSIVLTQSNSTSKGGEKIRELVLVVAHGWGKRLGSNSATNLFNHL
KKSIEDNLKGLEKWDRPDGKELLARRMVWKGLKDGRKIVMPLVQESVRNWSYEENNDRND
SH
>F_Contig933.p1
MPTLTLSWTDVALFLLTASVIGGAAIAGSHIRPTSESASVGTEVKNKTRATKKKKNSRGK
KTAPRTEAESSPSPTSSGPPSPKLELEEPKKKTKPEPVNAAKAGSKKKPVRSTIDEQEFP
PLVASVPPFSPKPSNVTERSESNPTRPFAERMQAPVRKTKVDDMIDEDVERPVRMARVMK
IVDESSGASSVAESDVEDGWEKVSDGKKSRGGGKTMTLKMSTTASGGAARPPGSASTTAA
ASKRQRQNAKKKEAAKAAKAAEEAERLGRLSAHKRQQERVRINEQAGRSTSSSTSKSKEV
GGGMKASIGEDGRLIWE
>F_Contig95.p1
MICTKRVALIVFTALICATKSSPASRLAAELHPSRLVARSHGNHSSAVKHELPAKLTPEL
WRQMNLDEYLLNYPNGNSLSLPMYVEHLHLGTKFECGVHKHCSIGPVGDNVTEKDYYILF
ATAQWNYYANSLSRAIRAASILIKLRVPQLIHDFVKISPGKDDAHVISEPDLIRIILGGI
AEGGTVNKSGVGNSTHPDYLSALEPLSTDLAQKLLADAAESASTSGAQKPPSLPPTSTGS
TQSFSLPSSPNVQKDHQSTKEQAEELANQIENSEDQRTPFDIEEEGINTNVPGTRPLSVP
QALRTSQIGGGDRDGTTTDEDVIQMQSDEGEGKPQPKHRMKKRQLEGSDDPVLPIVYNST
ATIEFNIDSLSLQFQAMVDDSFTHKINAPISQKAGLYGALEGGRFLVEHVQPASLRPRAE
EYVDLLTISALLQTQNAMVVFRQTDCHVSDDLAEPDTLSFCSSDGTLAEIVLVKRNSLVK
KIFHSQLIQTKYGFSTAFLVAEAWRCQQYTEGNPEAPKFKNDKFEVCDFDLSVCNLKEPR
LARLLDEGSSIVQICRQEVGLSI
>F_Contig961.p1
MLALLALCLIPALALGHDGHDGQDMAAHNVSATANATANVAANASALPACAVTCTLQVSP
SSACTNPANLSCSCTDTDFQAKALACYQKDCTSADLTATITAGQAICLAAGHPTASLTGA
PGGNSTASNTTKSQAGSGSTTTGKTNSTGSSGSPSAGAPSGSSSHLSAFSTTLGTVVFFV
TVYLAS
>F_Contig963.p1
MELIILVGILSQFLCVCRANLGVGVENRRRLVSFQSQVTISGGVSRTKLEYPDKLTIDTY
SASEHNMTVTINPAPSASPLFVTAIDPSTSALSGTWVPMSKYSYTLDFEIQDPDDLIMNI
GAPTWSTDVDEIMEDNVFLGKYHKERKGWVIDFERATFHRAQNRTGCIGLSNPSGEYIVI
GRKIPSTNGAYNTFLAIDEGVFEVIGSPVSKDPNNIYPLQIGTWSDGTRIMVRSQMALNI
TMSLLVITEDFVPAGYQAVGTYIHAIRSQLSRGEVELRIQLPAVRSRLKSHHIHPSELQI
CKRRFIQNQESSGPCEIISPAVPAGTGALMTENSIGIDGDYLLIAPKANNSGKYQLMTGY
HRQGIECETENSTSVDGSKLCGLIGGESMSGSEVEGSRGPLNTSQVALLGNLGPVTPSNG
LPKVIDDSKNSSDKLSEDPTPDSRLSPYVSTAGNRTSPHRKRLVIEDQD
>F_Contig979.p1
MMMRKPFLTVFHLTTSFAASLFKPTPSAFRISKVTLDFETTLSSTRTLPVVIWHGLGDSY
KNPGITRLAQAVNERYPGTSVYLIHLADRADDDQKATWFGAANTEVESVCRELETIEELE
AGFDAIGFSQGGQFMRAYVERCNLPRVRNLITMGAPHMGVSEYPSCRGFLDIECHIVKRL
INTGSVYSTYAQEHIIPAQYFRDQADLAPYFEHNDFLRDINNERANDRQPGQDPGDLSAP
ADQSESPRNQTYKQNMLLLENFVMFNFSEEELVRPAISTYFGVTNVSTSFKEAIPLVQLP
IYEEDYIGLKQLDRSGRISYGTCHGPHMMIDDQCWDNVMDWVGDGYQNRKLVIQT
>F_Contig980.p1
MAKTKKSLPGLICLGMVFLLFFFTRLDSFDGFSSTEDLEFTFRFHRAHPRALGDWPLGEA
AEVRLLPHTFRRVLYTIGLPFKSTKPPVIPVKARSPTLGFDTIYVVHLERRTDRHNRMEA
LARLLGLHFTYAPALSADHELIARIRRHVQNERQLEGWPLSSTGLTPPLLGFRRHSLSRP
LRTDKAFYLDQSSPMTGDLESLARHVGWTPELMFLADAYALHSDPLSIPLGIIGADVWAL
DEGQRFRLGLAPDQLLSSDTSPPALPVITSSSMESILRHRSSEGPEPDYYRFNRRQQFRP
GGMAEERLRHWWNVLSDAAIACWHSHLSVIRTFVESKDRMALIFEDDVDLEVDIEDRLQF
ALNEVPRDWDILLLGHCWSEESQFPPISPGSALRPAFAPKCNHAYAVSKRGARKLIRHLR
SPAFAYSRPFDKAILHLIVTERINAFSFHPSIVIQTKDLISDIAGGNGSRWKDELQNSAL
AAAGISVPLSLP
>F_Contig983.p1
MLSSTAALSAVLLLPAVFAQNASSTTSTPASGTANTFSPPTVTGTSCGTAQQNFNQCVTK
VSKDISNCPSTGYVCLCQTYANLAACYNACPDLNDGATWKDQASQYCAQANISDTGSVYN
MTTPVTPTANTTTTANTTTTPTTSGRTNTSTTSPPVTTASAFARNSANRNVDLSFGLVAI
AAGLGAFLFA
>F_Contig994.p1
MMYRHFYLVSLFAFTLWPSLTVSEQIAFQLPRSAQSACQVTSYSRKINVGGSITREQATI
RLKRPNSSNGACIIPVEEDRAKRLSEMSVVLGEGKKTEGAWKKSLEIKSKGFDSVAGVHY
YQVNPPKTTEEITLTINYQYLHLTIPKPDRLSQEEGLKQGMVWEGDLLGGLGSIPYALAD
HLEVKVNIITPTSRVFTQTNPTGFKAGPSSGSSVTFTSYVSSSELVSQPQRALVHYHQPH
PVMSIGNWSRLVEVSHWGNNVAIEDQIQLQNRGAALRGSFSRFVHQSAIHARAPGATAHI
LTGLTLELPAGAVDPYYIDIIGNVSTSRFRPSLPTSTSTSTSTKVKKKEAKTSKLELVPR
YPIAGGWNYNFTIGYNLEAGRLLKQISKGEYVLKVPFFTNVHDVPIDLATLRVRLPEGAS
NVKAFAPFPTVETRTDLIDKTYLDTTGRPTVLIKKLLCTDSHSGDVYISYSRPAYKSLQK
PLAISGWMITIFFLAAGLRRFEWKIGY
>F_HC129968_c0_seq1.p1
MHFPSFLLLLLISLTTPGLIQKAIGQPSDSGLARRDFKPFWKREDGPPSSTQAQNLINFP
GEEGKADCSVGEKLSSHDCNRALLALGTGIKGPIKFLRVDGDTATGVFGDCKVTVQSLDK
RKVDVSKGRLEHGPGYVNFMKECDGQAGTMILGGGVYGMTVESAGCDGDTS
>F_HC1367356_c0_seq1.p1
METSTTNSLIISLAIVLAVLVGGTFAYQQGMLDPIIEQVGIMMFKAKAEAEKKKMQAQGM
KAGQDFVDDQLKGNKQAADVADGIGSIGGLKKQL
>F_HC146322_c0_seq1.p1
MYKSTFFLVALSILASLKTYSATPKPNELVRRTIDWNRMSQSLTRRSTIANLQLSEAPTC
AKDGNATIKAADCYSGLRDYLVKKDDGNWIVQIRSTNVKSCGSCKVRLRTTDDGEILVPL
VAVEFGVDLKGGLNLLLNTCGGLPGGMLLPFGSTTGGKLQLTVDYGSGAMSCAV
>F_HC1495326_c0_seq1.p2
MVRLSLLALAAITQLAHAWLPNDGTRKLLDTRGFSLFDNQNTTSDDSDGVSKRWWVGGRG
RS
>F_HC161538_c0_seq1.p1
MLRILFFAGWIVTNGFASNIGRRSTVFGSNPISLGSFKPTCGKLSDRNFGDINTGLKLSD
MKTLITFGDSWTDTGNRVGGLALPAVRPKGTCPYWGGRPTNGLMWTEWLAELVGNKAVVK
NYAISGATVDHQLWHSASKKADMAGEIDVFICQNNKIDPSTSLATLFFGNNDLSASKVES
NDMPSMAPAAKEFIVQTERLINAGLTNLLILIPAFGSARQKDFGTGIWQGLHDLKTRYPN
LKFITVDLSQLYNAIKAAPPSFGYHSSDSCLPKNNNVAEACSDPNYRLYWISQHPQTYTH
KLQAQFIKLVSETCTVPDSNDSTSFSSPPPTGSSSSENGATTSSSPDQCKNVPVPLPPRC
S
>F_HC164209_c0_seq1.p1
MHSSTLLASALAVGALALPNQLEKRQAVTVYDTVTVTVTVVVNPYATPAWTPPQFSQTPP
VRPPNAPPLWTPPRVGASSVVANPGPVRTSSSRAVPPVVTPRPSSSSAFTPPVIGPIVST
PPASSINVPVSAPSVGIPVPPSSSVNGPAVPSSTPPTAVPSVGPSHISGPSQATLSVGAE
YQAAILYHHNAARANHGAGPLVWNNTVAQTASLAANTCNFAHYLPPGAGQGQNLFTVSGN
YFNVTAGITESWYKGEFQAMLPYFGQASLLDAVFHNVGHLTQVLWKGTTSVGCVSIDCGA
NMIVGGAPSTLNKYTVCNYYPAGNVGGQYAINVGLPISTSPAALGSWSD
>F_HC209540_c0_seq1.p1
MVLPNFKVVLLGLLTFGTRFSETQVINNQTSTSDVKVKVNSKELHLSPRFKITSRPRTRH
YVFEITNQTAAMDGYERPVLVINGQFPGPLIEANDGDTLKILVKNQLNLPVSIHWHGIWQ
NGSPWMDGVTGVTQCPIPAGTSFKYSFQINGQFGTFWYHAHAQNLAADGIMGPLIVHSPN
DPLKRGIDFDNDIVLIVNDWYHNLSTTILDGQLSAAGYHGSLAAPSPNSALINGIGYFNC
SLAEANSTCNQQNKTLELRVAPNEKTRIRLIQGGTHALFRFSADGHTLNLTEADATGVRG
PSQVHRLPIHNGQRYSVILDTANDTVGSSFNLRAVMDTDCFAWVAPGLTGRAGSAMAVVK
VVPKKQKTKCGCSTKNNPNTQDWTDPIGGPCLDINSDLPPLIPQIIPDKVLGIRVVNTSF
GTIIQQDPTNSTKTQTLGRFFVSTSNSTNSTTWKTYTHKPVLPQMLKGGRGFLNQSEVAT
HTLEELGWYDIIINNLDKGIDHSYHLHGVDSHIIGRGTGALTEEAARSLSYNITNPTRRD
TYVIGGGTHAVIRVFANNAGCWIIHCHLGWHLAAGFAGVFVMQPKVLATFEEPEANRALC
SGITTENQDDTEPG
>F_HC21310_c0_seq1.p1
MQFASSLVILAACVASVFADIAQLKTDIAAIDSSVTTLNNSLQKTSGTSYIQALQIDGQA
KNTNKAVQTATTTAQGIDSVSESDSQDIINTLTGTEVTVKAATDRLAALAPKFKSIGVAG
IAAGDVKDLQASVQAFGDAVLDKVPASQSATANALIAKYNADLANAAAAYA
>F_HC232939_c0_seq1.p1
MYLSLRGAAVPLLAAAASTSLTQNVLLTSSLALAASPHLFTGASAVKPHAQQIPFQQQYS
SMASQVADSAAAAATGGGSVKDSKGQDVDAKTYQLIKDAQDLFSAKPSLEIFKRSWSPDA
IFADPICHAEGWKQYAAQWYAMPKAFSESKTLSWSLKTSTPELIEYEQSQHYKIRGLGTV
KQMNSLVVMQLNNEGKIKHFEDRWDAKPLPSGSIAMFLRRMNARTVPMIVSYPKDGDNEL
RKEL
>F_HC28987_c0_seq1.p2
MKVVVTLLALPELGAGATGVVVGGTRAETLLFLVVTSEKNLDRNRNEEEESSNDSDGEAS
SVELASGTERCRVGDLVTITVATKALLGIAGTIAEGSVDIASAAGSTIASEDCDSDHGTA
AKDVEDQAEQSKECLSAQAAGEHDSEDGVENCSTGQTSDGLLPAWDRDIAISLDCEEVGV
DSKDDRSAAELEGIECRRDELQRSTAESHDESLDVELRRGETEVEDEGVEG
>F_HC29519_c0_seq1.p1
MRSFAIIALAAGANAAYIEYSSSAVVPAYSAASSSAEYEASSSAPAYAAYSSAKYEESSS
APAYAASTPVYSASYPGYETSSAPAYPVASSSPVYQEYPITSTKVVPETTFVCPTPTVIT
YEEKTYSVTEATTLTVSSYTTTVVTTTKTPEAEKPTSSAVVPVYSASVPPVVAPYPSKNV
TAPSAPQGTATGYPTSTKPSTPEFTGAAAQAGVGLLAVVGALAAFL
>F_HC301028_c0_seq1.p1
MVRIIPFLALAVSAVMAISTERSVPTRKCGTTHTLSADKEAEAQRHISNYMASNGTRVMS
AAAAKKNVGIYWHTITSGSTGSLSSSAIQKQIDVLNQDYASYGFSFYLISSDSTSNSDWF
NNMDSGTTQERSMKNALHKGTAANLNVYTVDFNNGLLGFATFPSDYSSSPKLDGVVIDGR
SLPGGSLSPYNLGRTATHEIGHWVGLYHVFQGGCASPGDSVSDTPPQSTATSGCPSSQDS
CSGGGVDSIHNYMDYSDDSCMNQFTSGQASRAASLCSTYRGL
>F_HC316732_c0_seq1.p4
MSMFLVLRILIASLLLHLQPTLPTSTLSVPVLARLTCAASSLSWSKVSSAANPSK
>F_HC32821_c0_seq2.p1
MLTKSFISLIALTCVAAQGSLAPSIQPRCAGHGTVDVNDCNLALEQFNRKGTLITQEVPK
NSSSCSSCRLILVSDSPGCTNFTIPIDCVKQGLQSILDSCHCGYGMIQLPSITGNPNEPV
IKLGVMGGNGNVCSTSNATLPNSQPEPEPESGSAIKLRSKGSFSIVLFIPTLFFYYFA
>F_HC349430_c0_seq1.p1
MRVSTLLTTATLAALASAPNAVVAAPQPLTIITVTAQDMSQAVQHEVYSMLHNPTDYFSS
IWGSASNSASQGWSNAKQRFGDATQRIQDEADEAAAGIRDVCPDLKVSCMKDGKTVGNIG
KKPFCWNRDDDATLSYLGLKDGEQTWIGNNKAIGCAMCSPTKNDAECNVKFAVDCAAQCK
ASGPLGGH
>F_HC35466_c0_seq1.p1
MRASIAILALAGTALAAPKFNPEYKEVVNVHVVYETTIHTVYVDANQAKPTPAANYQPAY
VAPAVPTTTSSEYKAPPAPSSEVVVYETPSSTKAEAPAPSATSSGYQAVVDTWRAKMGLK
PLANDSKLQSNAMDTVVSSNGQMVHKLNPGSFGQVLAPGNADDFEHVFVGGWLCEIPTLP
GLDGVCSTQSDGWAYNGQTGHAEILTSDNYSKIGCALHAGIWCCDLA
>F_HC37155_c0_seq1.p1
MIGKSLLTLALAGSALGANVLNAPATIANIFKPAGAASDNTQTTFTLHLNSANMDGLTSR
MESIASSGAPWLSDDELATYVRPTTATTNAVKSYPSTNGIPDSAVAFNSLGDQAVITTTV
ANAKKIFPSTNFSMYNFKSNSIVRTLALTLPDVLSTNVFHVSGLVDFPEVRRLAPANIEK
VKEELLAKRDNELALRADATDCDPAHVTPSCLRHYYGDFNYTVNTTARQNPDVTVMGYIG
QYVSQKDLTQFLTKYRPDAAGYQIPIKTAAGGINDMSMPGVEAMLDVETVVGHAYPLNIE
FLSYGTVDDPNDIFAETFDYFVSGAGASARPNVITISYGSEESGVTLTQAQAMCKSAQKL
SALGTTLVVSSGDAGVDGNGLQAGSVCLGTKLKPFIPTYPGGCAYISSVGATMNFNPEVM
VTTTLPAEDGFFSGAGASNYFPIPSYQAKQVAAYDPQLNFLMTPPGSYNKTGRRFPDTTA
CGLGYAVIQNGAEVIVGGTSASAPTTASVYALLNNALKSKGKAYLGWAQPKLYPLESNGF
NDITSGGSYGCGANSALTPIGFPAKAGWDGASGLGSPKFVQLRSGLGA
>F_HC415105_c0_seq1.p1
MQLSASILSVLAVAGLVSADIAALKSDVTAIDTSVTKLNNDLQASSGTSYIGALGIDSDA
KNTNKAVQTATTEANNTSDVSEADAQSIIDQLTKTEQTTKAATDRLVALEPKFKSIGVAG
IAKGDVADLQASVKAFGEAVIGKTPADLQDSANALIAKFNADLANAAAAYASD
>F_HC42196_c0_seq1.p1
MKYIAAALAFATAVAGHGYVNNATIGSKAYTFYQPYQDPYTSPTPQRISREIQGNGPVQD
VTSADLQCGGYTEGGIVGSKPAALHAEVAAGSEVDLYWTLWPDSHVGPTVTYMAKCPDAG
CNTWMPNATAVWFKVQETGRTGTSNTWGATPLMKAGGVATYTVPKCIPAGNYLVRHEIIA
LHSAYSYPGAQFYPGCHQLKVTGGGSKSPSGLVAFPGAYKGTDAGITYDAYKAQTYTVPG
PALFTC
>F_HC44741_c0_seq1.p1
MGRQHIYPVVLVAIAISLFNGTVGDSFLPEPLSFQADQIFKISGINDPQDRQSILQLGKE
NVEKTLAQFEWGFASSDHGLESLDASALPATATKDSKSVIATTESTAFSFEEKAKTGYEK
LQKEALKRKKGYITFEDGENDDHLQNYMAYLYSKRIPEIIVVHGGNARVRLANYEAFWKA
QSEETGCEIPQILLGGQGIEEAALFDLVEGVASIEPEKRKEMVENPMPKEQREKIAKETY
EKVAAYIKQLDHVRIGLKTAPTDLREVIQLVGSENSKKKMLIAWASPGAFIERKTKKPVA
EKGKDTAAEEKVPATEGKTETGTEVTPETTFEMHAKFNVNRNYPASDEVLHSGIPTILTG
TGLSDTRARGLMDKEYANKLYKDFNGFSGLKQLMDDAKPGSFFHMVKAQQLSIQEKLVAS
GAEKVLLELQPKKALLEAAIKNPQQVKEFPFQIPKEDVEKYISPLPEQKDIDAKEKEYIK
WRDGELLSKVVDLKNSDDPTKVAQLKSVLERELKATQDEELRVGHLFYRWRDFIKEPNFF
QGCTDDPHLELIFNQQLRHASVRELIPISLNRLEEGRPQLFKFKVEKDSNCYILADINHE
VFLNMFQHLIDWHNNKSPDKQMPWEEFSYTIPTTS
>F_HC46933_c0_seq1.p1
MYASTLLAILPLLAVSLAAPVNDVKRAASSSCPSYTIINTRGTGETQGPSAGFRTMNSRI
TAALSGGKIYNTVYAADISQVSTAGTQDIVNKITSTLASSPNECFILEGYSQGAAATVNA
MPKLTGANFDAVKGVFLIGDPEHKSGLTCNVDNNNGTTTRDVNGLSVALGSSIPSEWISK
TLDVCIYGDGVCDTTHGFGINAQHLQYPSDAPTQNLGTTFITKQLGGS
>F_HC48362_c0_seq1.p1
MYSKTLVLSALLALSVVSAAPVPAEKRCLGGCHTTNDNSVHTDTTTNTNASTTTSNAQST
TNSGNQQTTGNNGGGQDFSGMNFSGMQMGCKRAFLEGREANKQQHHDKVKGAQVKVANTK
TNVSNVSKTNTQNSNNNINKTKNTTVNKQKTNNVDQSGNQGVIMGSGTVCRREFIELEME
RRELDTGASVLAAMGGLTARDLGDDMEMLATRDLGRMAETLGVRAVGHEEDDDAFTHYKR
DLGTECLTEDCAMMKREVDDMLRQHARSLGFWVEDSE
>F_HC50128_c0_seq1.p1
MRSAFAIAAFAASAIAVPFAENKRALEYENEVVYVTNVVTVTAYGSAPTEPAKAPHYGHK
TTVTQAAQATAPVYSAPAPVYSAPASSSPVSSGGNGQAPTDYNSAVVYSHNLHRANHSAP
DVTWSDELYDCALTVAKSCRYEHDVTAGGGGYGQNIAAGVAADNITAVISDMFYNGEEPL
YAGFYGQEPDMGNFEAWGHFTQIVWKDTTEVACATYDCSSSGLANTGGGVSPYFTVCNYK
GPGNYAGEYAANVLAPKGEATADWSASSY
>F_HC51429_c0_seq3.p1
MFSKPINSLFVGLALASLASAHFTLDFPLTRGFDEDKEPTFCGGFPTNASGRQVFPLSGA
APVLINSHHQTAQVAIILSVNPNPTGFADFNSSNKVDFLMPFGTIKGQGKYCFTVDIATL
ASQISPAPVNGTLATLQVEFNGGDGVLLQCSDLILVQGAAISGNVTCANSTGTSTTSLAS
NSNSSSSGSSTAAQGAKSDASNHLISLTLLLGALSLVMVCLGL
>F_HC56232_c0_seq2.p1
MQLITVLSVATSMVATASARSAVTLNKECDTSKPMARIHNRCSYDVNIWSVYKGDGCPTD
EMVTLKSGETYQENYADPKGGDVGVSIKLSKTQECKGNDITQLEYFIQKNSPGFNYNYLD
VSYVDCPSNTGDCPTRQEGYYLVAGSQSGTAKAASANTWCPVMSCTDPLSCNKISYVLPD
DVQTKTCEIDQNMDFYMCGGEAPGEESYSPSSSAADSSAPAPTSEQATSTKPTSTAPSST
SDSYENDFKVAAAAVTPVVPVEFNGLKTKTEVVYVTAYETINAKRHAHGHARRHQQFHA
>F_HC59906_c0_seq1.p1
MSLSKMTGAAVLLALAPSVMAMGSATVVNNCGFPIYYAAVGQSQAAGMQQMQGSYSQQFS
QPGNGYSIKLATSPSGDVTQFEFTLGSDGKINYDLSNINGNPFAAGGMLVEPSMSGDSSN
PSCVPISCPAGASTCTAAYNQPDDVRTHVCSDQADLVLTMCPGGSPSGGSGASAPSSSQP
AASSTTTWAAPASSSTSSSSAAASPTQTQGSYNNGGWGKPPAKRAEHGHQRMHSRAFIV
>F_HC60306_c0_seq1.p1
MVNAAVSSLALFASSAYALGRAHVVNKCSYDVYMCETPASGGGYQTVDKTLQPGDEWDQQ
YTSLSNGAGWSIKLSKNEGAFGSNILQYEYTYQNDNMIWYDLSCVDGNPWDGNWEITSNT
DSCSPRQAAYRFATDDAYGMQSCASDASITVTLCSGEAGEDSDASSYSPSSEEASAVAPA
TYAPASTASAAWSPVYNFDGDSPSATTFATQTTVAPTYAGGEAVTITEIVTEMATATAYA
KRHQHHPRGAHQHA
>F_HC60993_c0_seq2.p1
MSTTDRLPVFRLSLLWLLFAILDNVQPLDNGLALTPAMGWNTWNKYGCSINEDIVIKAAK
AIKAHGLHKLGYKYINIDDCWQAPNRGPGNIPLADPQKFPHGIKYLADQIHGMGLKFGIY
SDAGTYTCGKRYGSLRYETVDAKTYAEWGVDYLKYDNCYNEGLSGTPQLSATRYRTMRDA
LNATGRPILYSICQWGEDHVWDWGRSIANSWRMSGDIYDNFDRFDARCPCQDSLTYCALP
GMTCSVMNILEKAAGIRQKALPGGWNDLDMLEVGNGGMTYDEYVTHFSMWAITKSPLILG
NDVTNMSKETLSIISNKEIIAISQDKNSGAGSRIWKKEYKEKNQGNIQLWKTGYDNGAYA
MAFINATPKNLTYVVSFADFFFDFTSDIDADWEIKDLWNVNLTIKVTKDDLENSEKEGDF
NLVGDQFKGKTNLGKKKNKVGKGVLLENVPPHGVRVLKFTHPKRSRTEM
>F_HC64060_c1_seq7.p1
MLFRSLITALALTVSVVKGTGIAAPHSTDVAAKFNVCADVIVKLGPTFKDSCKKGHPNDI
IRGLVDVRASILDIGAHVNAGVGLWVRADVNLFVNLYVNLLVKLEVLLNIIVAGGQRDAC
RNSILSLNAPLKVVLDVFVKAGIDVHALIGAHVDVKLLASIGISLDINAHVGVAAKVGSG
HAGSLI
>F_HC756173_c0_seq1.p2
MHYSSFAQDAIIATIAALTLAPTVAAHGHVKSISVNGQTYPGADPSWFYLPAN
>F_HC79166_c0_seq1.p1
MWALGGVLLLAFSIHMSPAFDRPSHVVGLVENMQVDQKVEEGVNFGKLLHKPVGTEQGEN
HISFLQNLEEQVALNPPEESVMNQYPIFKEWEADPLAQQLLKLLAQSDKFPELKAVKLSQ
KKVQPGKVSSENLEEEIRKALGINKVEDDPVNTVKVHIAAQKLAGKELDPAARQEAIQKI
VKGINSDKQAADEVMKRISASMEKQQDVVITDCEGDDLWNLLLRFHAGRPPKLVMTYGGY
TDLEHALLERFIAILCKHYGIERENGPKVVMGFPHFQDPNKRRNLFDAVKGSGILKEEER
AKLIDLAKKREDDLRPKWEKEIENEDKQENEKEKDTEWWRGEPAFEEGVKALGKLIDEQE
YTSVTALACPSVLYYALKDNPTRQKKVGLACSSGYVYDMTEDGGVRFSPSFNGARKLKEF
NALLEMNIDIVNLGGGLSKTKGARIMTDTSIGRDGKKYYTDEGFTHYDELVNADSPIEMF
QFVAMTANAFTYAKWLDWDQDLTDFWKYLGVEAPKRPGLDKLREIPEGPVGDFLRTELAK
KAKAKANSKQRVPEAVNWPADRLFNQLKTWGLAGHDMNSQVNPADLHTLILLKPNLPGVT
GVIRVKATPAPAIPDRQTGKPRAALDNLEVVTDGGNFAVTDLNFEFIRNQVQTCLTAHKR
MQNRESIDDLFKDPNSTPPVYLEYMRNHPGHSGDTVHSGHTAHSGDTDMS
>F_OR-Aec10253_c1_seq1.p1
MTLLDLLILLLPLTTLAYQFQTHAPHKRSINHQLSKRDGTFKGRATYYACGLGACGTTNT
DSDFIVALNSAQYQANKWCGKTITITYGGKTHDAQIMDECPGCPQGGLDMSPALFKYFAS
EDAGVFYMSWSMQDGGGSSDGSSKKGPSSASSASSGDDKSHEGDEKSQAKEKDSIAYSPS
PSPPPPAYNPPSSPVYKAPTSTPPVVATMTTSAYSDSPSASPSSTPKLDSKPITVSPSVS
SNTTATNTSIASVKTTTTNVNSSVVAVSKGFVISNSTYGQVESTTAYATGGNLDVVSQLV
VSFGSLTTACASHAISPPSSA
>F_OR-Aec10416_c0_seq1.p1
MSIRPCALIQVVFFLASLHAFVLARGQEKRETIISDDESVIWIPIVSHGLMLTHTTSPAR
ASGPPLIEAAREEEATGSLFSPVLSGSSPPFVSWDETLAGELADMPWRRRRSLTGPRDIV
RRVGVVRLIRRVGAKGPDELEFAVTSKPNMFHSRRLVDNGSGSDEHRMVRKATLKRRKTD
AKTDIVNSFKKASKEIGEVMKGATIRTTITWYTGHDLLNPYCARKTKWTPTDEALVIAVT
QKWSQRPACGEFLEISMLAKDGGRKGKSVIARVVDLCGGCKPEVSHADLSKAAFTKLFNL
DVGIVSGLAMRKVPPPKRWSNKLYGPRDL
>F_OR-Aec105122_c0_seq1.p1
MLPFYLSLGVALLSTPIASVGAAPAVAGQQSSSLKPRKTGSPTVIENCKNSGQIALTFDD
GPYDYESTISNYLTSHGSTGTFFVNGNNYDCIYDEAYVQKLQNAYKQGHLIGSHTWTHTH
SAELSDADFNQQLDLVETALQKILGIKPAFFRPPYGEYNDQMLQTLDKRGYYTVMWSADT
GDANGASVASSKKTYDGVAAKYPAPALVLNHETLETTAKQVVPYAVQKLQSKGYTLVSVA
ECLGLPKSQWYQSVGTPGKRDATWTCDGTPQPSDN
>F_OR-Aec10513_c0_seq1.p1
MRTELISLILCTVGLASAQRFLQPRQNAAQLANQPTSTITRSGPATVSGIPTNTVTSGGK
AVTVQIKSDAHAAIEAFGQAMTGAAGNSTTQSSKETAHLFQTIVKGALSYPLNQNIGSSA
APSQDRLNAMAAAINTTLNSIQDTATKILSSSQGALHFNDLKECIGGLVQQGGLHDGESC
VVNGMSVTGVSNLMSSVLKTFGNNGIPQAILKETSKALDPTFTAVLPGEKKFYDSVNNAI
TSVQASVSGQLVAALNDAQNCFQDAMTSASAYPDKVAATQKCMRSPTGKSVYTDLKTLYL
SVTNQFVGYLTPNVLDSVHTIADSYLNKTSQTDDQKYFSNAIASTTSSIVASNAGNQVTY
AYKLADCLDTLVGTTDPSSASNIAATHNCLKKPDGPAASVKQIVYGYIQQIHGVLPASLA
SKIEATGVKNLDPKDPNYASKVEALHQTFLKTNVGPEYVSCYEAFVDCLFDASTGALENP
GNTHRTCLLGNSCKTTPDGQKNLAAPIGRRALSTHHISVRKVLQQAHVVRRYSSTPNHHY
LLDSFASTMKSL
>F_OR-Aec10601_c0_seq2.p1
MFPTIASSTACCLILLQLVSLPNHLVHAKEYGAGEIDNMSTYRALTAASVHRQGDYYIQN
VATKGWLSYHQHPQTIRPADKSERSVINLSKYGPGTRVKPRQSNNKCLAAQFNSQAGVDW
AATMYACSTFNTPRPDAGNPTNKQQWLFLPVRGTRNTYQIIAVDHLTDMHTRALSSRSFE
TAGGYTSTSIDLLNTRDRTQMWKLVKA
>F_OR-Aec10655_c1_seq1.p1
MLLQSLIATLALTASVVKGTSYSPATRPASEAPADKRTHYALQTRPASVARASTLADVTA
VFGVSANVVVNLGPTFKDACKTGNTDVLVRGLVDVRSSILDLGAKINLGVGIWIGANINV
FVDLYVNLLVKLQVLLKIIVAGRQSDACRSSIISLASPLKVVLSVFINAGVDVHAMIGAR
[truncated: 4,659 more rows]

## Sheet: S6-SP1014
Table S6: Annotation and expression levels of 1014 proteins identified in the Cronartium ribicola secretome.
	LBAST analysis					ApoplastP predictioon			CAZy Prediction		Pfam domain prediction				Mean FPKM values and DEGs detected by RNA-seq analysis
*Gene ID	*Protein ID	*Sequence Description	*Blast Top Hit Taxonomy Name	*Accession no	*Blast Top Hit E-Value	*Protein ID	Prediction	Probability	aaProtein ID	CAZy annotation by the dbCAN2 meta server	Query Name	Hits Found	Top Hit Identifier	Description	Feature ID	vcr2-aeciospore	vcr2-cankered stem	avcr2-urediniospore	avcr2-aeciospore	avcr2-cankered stem	Baggerley's test: aeciospore Avcr2 vs vcr2 original values - Weighted proportions fold change	Baggerley's test: aeciospore Avcr2 vs vcr2 original values- Bonferroni	Baggerley's test: Canked stems Avcr2 vs vcr2 original values - Weighted proportions fold change	Baggerley's test: Cankered stems Avcr2 vs vcr2 original values - Bonferroni
F_Contig1020	F_Contig1020_p1	secreted protein	Melampsora larici-populina 98AG31	XP_007408016.1	1e-41	F_Contig1020_p1	Non-apoplastic	0.53	F_Contig1020_p1	not annotated	F_Contig1020.p1	0			F_Contig1020	0.742777	178.245	0.84533	1.23085	502.138			5.10483	0
F_Contig1026	F_Contig1026_p1	ribonuclease T2	Melampsora larici-populina 98AG31	XP_007415323.1	0	F_Contig1026_p1	Apoplastic	0.64	F_Contig1026_p1	not annotated	F_Contig1026.p1	1	Ribonuclease_T2	Ribonuclease T2 family	F_Contig1026	18.4741	5.40329	37.8101	9.00381	8.87025
F_Contig1061	F_Contig1061_p1	Zn-dependent exopeptidase	Melampsora larici-populina 98AG31	EGG05550.1	5.5e-94	F_Contig1061_p1	Non-apoplastic	0.91	F_Contig1061_p1	not annotated	F_Contig1061.p1	2	Peptidase_M28	Peptidase family M28	F_Contig1061	26.2564	4.59932	31.2116	12.7096	31.3363			7.58037	0.00834941
F_Contig1062	F_Contig1062_p1	Zn-dependent exopeptidase	Melampsora larici-populina 98AG31	EGG05550.1	5.3e-100	F_Contig1062_p1	Non-apoplastic	0.89	F_Contig1062_p1	not annotated	F_Contig1062.p1	2	Peptidase_M28	Peptidase family M28	F_Contig1062	10.2189	17.9058	13.6448	2.40745	24.9254
F_Contig110	F_Contig110_p1	secreted protein	Melampsora larici-populina 98AG31	EGG03986.1	1.5e-14	F_Contig110_p1	Apoplastic	0.67	F_Contig110_p1	not annotated	F_Contig110.p1	0			F_Contig110	0.14771	373.624	0.359046	0.130117	20.6807
F_Contig1107	F_Contig1107_p1	hypothetical protein PCASD_14989	Puccinia coronata var. avenae f. sp. avenae	PLW49926.1	3.2e-35	F_Contig1107_p1	Non-apoplastic	0.51	F_Contig1107_p1	not annotated	F_Contig1107.p1	0			F_Contig1107	1.03438	2.3902	1.52482	2.93582	3.81706
F_Contig1129	F_Contig1129_p1	secreted protein	Puccinia coronata var. avenae f. sp. avenae	PLW08451.1	1.9e-53	F_Contig1129_p1	Non-apoplastic	0.81	F_Contig1129_p1	not annotated	F_Contig1129.p1	0			F_Contig1129	16.2991	2.4752	18.9325	7.00737	29.8339			13.7396	1.19472e-08
F_Contig116	F_Contig116_p1	peptidase S28	Melampsora larici-populina 98AG31	XP_007406838.1	0	F_Contig116_p1	Non-apoplastic	0.68	F_Contig116_p1	not annotated	F_Contig116.p1	1	Peptidase_S28	Serine carboxypeptidase S28	F_Contig116	13.5755	198.775	10.4308	13.0149	192.653
F_Contig1238	F_Contig1238_p1	ssp120-secretory protein	Melampsora larici-populina 98AG31	XP_007405107.1	3.8e-153	F_Contig1238_p1	Non-apoplastic	0.94	F_Contig1238_p1	not annotated	F_Contig1238.p1	4	EF-hand_7	EF-hand domain pair	F_Contig1238	256.03	34.5956	391.579	141.794	47.8773
F_Contig1245	F_Contig1245_p1	glycoside hydrolase family 20 protein	Melampsora larici-populina 98AG31	XP_007412308.1	0	F_Contig1245_p1	Non-apoplastic	0.82	F_Contig1245_p1	GH20(200-539)	F_Contig1245.p1	3	Glyco_hydro_20	Glycosyl hydrolase family 20, catalytic domain	F_Contig1245	18.8013	268.203	24.1087	26.2471	505.913
F_Contig129	F_Contig129_p1	secreted protein	Melampsora larici-populina 98AG31	XP_007419473.1	2.6e-12	F_Contig129_p1	Apoplastic	0.57	F_Contig129_p1	not annotated	F_Contig129.p1	0			F_Contig129	1.36804	68.644	1.93274	0.651333	9.27808
F_Contig131	F_Contig131_p1	Glycosyl hydrolase 53	Neofusicoccum parvum UCRNP2	EOD44266.1	7.9e-132	F_Contig131_p1	Non-apoplastic	0.54	F_Contig131_p1	GH53(24-351)	F_Contig131.p1	1	Glyco_hydro_53	Glycosyl hydrolase family 53	F_Contig131	0.0920093	65.055	0	0.100088	7.64262
F_Contig143	F_Contig143_p1	concanavalin A-like lectin/glucanase	Melampsora larici-populina 98AG31	EGG11080.1	3.4e-132	F_Contig143_p1	Apoplastic	0.74	F_Contig143_p1	GH12(124-262)	F_Contig143.p1	1	Glyco_hydro_12	Glycosyl hydrolase family 12	F_Contig143	40.4661	240.37	26.9012	18.0357	1.6097
F_Contig150	F_Contig150_p1	Non-catalytic module family EXPN	Melampsora larici-populina 98AG31	EGG05470.1	8.9e-103	F_Contig150_p1	Apoplastic	0.94	F_Contig150_p1	not annotated	F_Contig150.p1	0			F_Contig150	0.515899	70.8585	0.282043	0.362517	1.04376
F_Contig1500	F_Contig1500_p1	proteophosphoglycan 5	Melampsora larici-populina 98AG31	XP_007413825.1	4.6e-120	F_Contig1500_p1	Non-apoplastic	0.75	F_Contig1500_p1	not annotated	F_Contig1500.p1	0			F_Contig1500	12.2553	70.7596	7.83176	20.6179	223.383
F_Contig153	F_Contig153_p1	subtilisin-like protein	Puccinia graminis f. sp. tritici CRL 75-36-700-3	XP_003336059.2	4e-163	F_Contig153_p1	Non-apoplastic	0.53	F_Contig153_p1	not annotated	F_Contig153.p1	2	Pro-kuma_activ	Pro-kumamolisin, activation domain	F_Contig153	1.24511	133.866	1.80617	1.94922	89.1771
F_Contig1538	F_Contig1538_p1	hypothetical protein PGTG_10088	Puccinia graminis f. sp. tritici CRL 75-36-700-3	EFP84368.2	0	F_Contig1538_p1	Non-apoplastic	0.52	F_Contig1538_p1	not annotated	F_Contig1538.p1	0			F_Contig1538	13.6071	5.52885	23.3247	9.40052	10.0201
F_Contig1542	F_Contig1542_p1	family 10 glycoside hydrolase	Melampsora larici-populina 98AG31	XP_007406952.1	1.2e-154	F_Contig1542_p1	Non-apoplastic	0.5	F_Contig1542_p1	GH10(37-337)	F_Contig1542.p1	1	Glyco_hydro_10	Glycosyl hydrolase family 10	F_Contig1542	29.7558	49.5139	42.0276	7.84683	0.918769	-3.58299	0.00279895
F_Contig1624	F_Contig1624_p1	secreted protein	Melampsora larici-populina 98AG31	XP_007413870.1	5e-13	F_Contig1624_p1	Non-apoplastic	0.91	F_Contig1624_p1	not annotated	F_Contig1624.p1	0			F_Contig1624	1.01999	3.18137	2.71555	1.80295	24.9131			8.82328	0.00837286
F_Contig164	F_Contig164_p1	aminotransferase	Puccinia striiformis f. sp. tritici PST-78	KNE98214.1	4e-151	F_Contig164_p1	Non-apoplastic	0.95	F_Contig164_p1	not annotated	F_Contig164.p1	1	Aminotran_1_2	Aminotransferase class I and II	F_Contig164	0.69125	64.303	0.836981	0.257309	11.3779
F_Contig169	F_Contig169_p1	glycoside hydrolase family 3 protein	Melampsora larici-populina 98AG31	XP_007416084.1	0	F_Contig169_p1	Non-apoplastic	0.61	F_Contig169_p1	GH3(67-280)	F_Contig169.p1	3	Glyco_hydro_3_C	Glycosyl hydrolase family 3 C-terminal domain	F_Contig169	0.480323	398.391	0.787832	0.690427	99.0925
F_Contig1697	F_Contig1697_p1	putative Esterase/Lipase	Melampsora larici-populina 98AG31	EGG04464.1	1.5e-98	F_Contig1697_p1	Non-apoplastic	0.85	F_Contig1697_p1	CE10(38-244)	F_Contig1697.p1	1	Abhydrolase_3	alpha/beta hydrolase fold	F_Contig1697	87.3375	11.5744	64.8078	87.7802	53.8851			5.76043	0.00816751
F_Contig1721	F_Contig1721_p3	no hit				F_Contig1721_p3	Non-apoplastic	0.95	F_Contig1721_p3	not annotated	F_Contig1721.p3	0			F_Contig1721	70.7286	6.37785	300.535	42.1091	2.4221
F_Contig1728	F_Contig1728_p1	hypothetical protein MELLADRAFT_113241	Melampsora larici-populina 98AG31	XP_007417968.1	4e-153	F_Contig1728_p1	Non-apoplastic	0.65	F_Contig1728_p1	not annotated	F_Contig1728.p1	0			F_Contig1728	96.8739	7.6207	78.9706	195.636	61.8022			12.8074	0
F_Contig1780	F_Contig1780_p1	Carbohydrate-binding module family 13 protein	Melampsora larici-populina 98AG31	EGG04745.1	1.4e-146	F_Contig1780_p1	Non-apoplastic	0.73	F_Contig1780_p1	not annotated	F_Contig1780.p1	0			F_Contig1780	63.2544	0	70.4905	33.7208	60.7104			1.79769e+308	0
F_Contig180	F_Contig180_p1	hypothetical protein MELLADRAFT_73155	Melampsora larici-populina 98AG31	XP_007416140.1	2.4e-134	F_Contig180_p1	Non-apoplastic	0.6	F_Contig180_p1	not annotated	F_Contig180.p1	1	Egh16-like	Egh16-like virulence factor	F_Contig180	510.204	193.371	339.849	417.753	236.467
F_Contig1812	F_Contig1812_p1	serine carboxypeptidase	Melampsora larici-populina 98AG31	XP_007411030.1	0	F_Contig1812_p1	Non-apoplastic	0.75	F_Contig1812_p1	not annotated	F_Contig1812.p1	1	Peptidase_S10	Serine carboxypeptidase	F_Contig1812	138.175	100.476	288.591	132.995	292.408			4.12143	0.00988457
F_Contig1858	F_Contig1858_p1	secreted protein	Melampsora larici-populina 98AG31	XP_007415026.1	2.4e-65	F_Contig1858_p1	Non-apoplastic	0.59	F_Contig1858_p1	not annotated	F_Contig1858.p1	0			F_Contig1858	210.079	0	121.296	280.363	0.572462
F_Contig1880	F_Contig1880_p1	extracelular serine carboxypeptidase	Melampsora larici-populina 98AG31	EGG03405.1	0	F_Contig1880_p1	Non-apoplastic	0.71	F_Contig1880_p1	not annotated	F_Contig1880.p1	1	Peptidase_S28	Serine carboxypeptidase S28	F_Contig1880	54.0076	14.0695	65.988	46.9166	48.7613			5.12927	0.00126495
F_Contig196	F_Contig196_p1	family 76 glycoside hydrolase	Melampsora larici-populina 98AG31	EGG12234.1	3.2e-76	F_Contig196_p1	Non-apoplastic	0.6	F_Contig196_p1	GH76(38-193)	F_Contig196.p1	1	Glyco_hydro_76	Glycosyl hydrolase family 76	F_Contig196	30.6588	112.487	68.5416	22.1013	77.6579
F_Contig1979	F_Contig1979_p1	peroxidase	Melampsora larici-populina 98AG31	XP_007412947.1	6.5e-103	F_Contig1979_p1	Apoplastic	0.55	F_Contig1979_p1	not annotated	F_Contig1979.p1	1	Peroxidase_2	Peroxidase, family 2	F_Contig1979	580.323	0	445.408	643.529	0
F_Contig199	F_Contig199_p1	glycoside hydrolase family 31 protein	Rickenella mellea	TDL22445.1	0	F_Contig199_p1	Non-apoplastic	0.68	F_Contig199_p1	GH31(284-840)	F_Contig199.p1	2	Glyco_hydro_31	Glycosyl hydrolases family 31	F_Contig199	16.9444	124.102	24.457	18.625	107.551
F_Contig201	F_Contig201_p1	FabD/lysophospholipase-like protein	Melampsora larici-populina 98AG31	XP_007414342.1	0	F_Contig201_p1	Non-apoplastic	0.58	F_Contig201_p1	not annotated	F_Contig201.p1	1	PLA2_B	Lysophospholipase catalytic domain	F_Contig201	0.806176	51.3598	1.13239	0.41999	125.443
F_Contig203	F_Contig203_p1	secreted protein	Melampsora larici-populina 98AG31	EGG12298.1	1.6e-26	F_Contig203_p1	Non-apoplastic	0.54	F_Contig203_p1	not annotated	F_Contig203.p1	0			F_Contig203	0.151765	68.0738	0.286141	0.330517	53.3856
F_Contig2030	F_Contig2030_p1	carbohydrate-binding domain, family 9-like, subgroup	Melampsora larici-populina 98AG31	XP_007413417.1	1.5e-90	F_Contig2030_p1	Apoplastic	0.58	F_Contig2030_p1	not annotated	F_Contig2030.p1	0			F_Contig2030	111.382	167.634	123.058	71.7754	4.92782
F_Contig2050	F_Contig2050_p1	hypothetical protein MELLADRAFT_88049	Melampsora larici-populina 98AG31	XP_007411285.1	8.4e-28	F_Contig2050_p1	Non-apoplastic	0.99	F_Contig2050_p1	not annotated	F_Contig2050.p1	0			F_Contig2050	2.7959	88.6389	13.9861	2.61751	116.907
F_Contig2165	F_Contig2165_p1	phosphoglycerate mutase-like protein	Melampsora larici-populina 98AG31	XP_007418956.1	0	F_Contig2165_p1	Non-apoplastic	0.62	F_Contig2165_p1	not annotated	F_Contig2165.p1	1	His_Phos_2	Histidine phosphatase superfamily (branch 2)	F_Contig2165	174.137	53.5474	187.202	209.53	214.005
F_Contig2225	F_Contig2225_p1	multi-copper oxidase laccase-like protein	Melampsora larici-populina 98AG31	XP_007405305.1	0	F_Contig2225_p1	Non-apoplastic	0.74	F_Contig2225_p1	not annotated	F_Contig2225.p1	3	Cu-oxidase_3	Multicopper oxidase	F_Contig2225	17.7714	8.49227	27.7164	15.2636	27.5389
F_Contig2238	F_Contig2238_p1	hypothetical protein PCASD_13042	Puccinia coronata var. avenae f. sp. avenae	PLW32597.1	1.5e-143	F_Contig2238_p1	Apoplastic	0.58	F_Contig2238_p1	not annotated	F_Contig2238.p1	1	Lipase_3	Lipase (class 3)	F_Contig2238	48.0807	42.3053	36.8719	61.975	102.314
F_Contig225	F_Contig225_p1	subtilisin protease	Melampsora larici-populina 98AG31	EGG07172.1	0	F_Contig225_p1	Non-apoplastic	0.66	F_Contig225_p1	not annotated	F_Contig225.p1	3	Peptidase_S8	Subtilase family	F_Contig225	4.60658	134.475	2.81427	6.51382	33.2327
F_Contig2281	F_Contig2281_p1	ferritin/ribonucleotide reductase-like protein	Melampsora larici-populina 98AG31	XP_007409543.1	1.8e-153	F_Contig2281_p1	Apoplastic	0.73	F_Contig2281_p1	not annotated	F_Contig2281.p1	1	Ferritin_2	Ferritin-like domain	F_Contig2281	19.8835	10.2282	15.685	23.7447	8.56343
F_Contig232	F_Contig232_p1	secreted protein	Melampsora larici-populina 98AG31	EGF99531.1	6.1e-13	F_Contig232_p1	Non-apoplastic	0.74	F_Contig232_p1	not annotated	F_Contig232.p1	0			F_Contig232	2.82556	80.6219	1.21683	1.15362	34.4205
F_Contig2337	F_Contig2337_p1	secreted protein	Melampsora larici-populina 98AG31	EGF98594.1	2.3e-67	F_Contig2337_p1	Apoplastic	0.59	F_Contig2337_p1	not annotated	F_Contig2337.p1	0			F_Contig2337	130.803	118.67	152.985	179.621	254.334
F_Contig2356	F_Contig2356_p1	family 5 glycoside hydrolase	Melampsora larici-populina 98AG31	XP_007405242.1	0	F_Contig2356_p1	Non-apoplastic	0.87	F_Contig2356_p1	GH5_15(76-248)	F_Contig2356.p1	0			F_Contig2356	209.083	20.5375	221.196	314.991	159.91			11.2714	0
F_Contig2381	F_Contig2381_p1	hypothetical protein MELLADRAFT_76472	Melampsora larici-populina 98AG31	EGG11919.1	3.3e-10	F_Contig2381_p1	Non-apoplastic	0.91	F_Contig2381_p1	not annotated	F_Contig2381.p1	0			F_Contig2381	26.6015	1000.03	35.6671	10.4589	310.629
F_Contig239	F_Contig239_p1	hypothetical protein MELLADRAFT_91294	Melampsora larici-populina 98AG31	XP_007414165.1	1.8e-137	F_Contig239_p1	Apoplastic	0.67	F_Contig239_p1	not annotated	F_Contig239.p1	0			F_Contig239	0.241198	335.922	0.868637	0.855633	818.486			3.86694	7.50825e-08
F_Contig24	F_Contig24_p1	L-ascorbate oxidase	Melampsora larici-populina 98AG31	XP_007413493.1	0	F_Contig24_p1	Non-apoplastic	0.89	F_Contig24_p1	not annotated	F_Contig24.p1	3	Cu-oxidase_3	Multicopper oxidase	F_Contig24	12.5352	25.7991	16.8077	14.562	113.392			6.01111	1.21359e-06
F_Contig2409	F_Contig2409_p1	putative Ran-binding protein	Melampsora larici-populina 98AG31	XP_007407800.1	1.4e-103	F_Contig2409_p1	Apoplastic	0.85	F_Contig2409_p1	not annotated	F_Contig2409.p1	0			F_Contig2409	69.9441	49.0724	42.7362	76.2077	5.76603
F_Contig2460	F_Contig2460_p1	secreted protein	Puccinia striiformis/Puccinia striiformis f. sp. tritici PST-78	POW04731.1	1.1e-27	F_Contig2460_p1	Non-apoplastic	0.69	F_Contig2460_p1	not annotated	F_Contig2460.p1	0			F_Contig2460	6.0501	9.93727	6.13318	4.08279	21.4153
F_Contig2569	F_Contig2569_p1	family 27 glycoside hydrolase	Melampsora larici-populina 98AG31	EGG12999.1	0	F_Contig2569_p1	Non-apoplastic	0.95	F_Contig2569_p1	not annotated	F_Contig2569.p1	2	Melibiase_2	Alpha galactosidase A	F_Contig2569	49.7185	11.0827	59.7558	51.1277	52.9837			6.10245	0.00173305
F_Contig2606	F_Contig2606_p1	family 26 glycoside hydrolase	Melampsora larici-populina 98AG31	XP_007412302.1	8.6e-151	F_Contig2606_p1	Non-apoplastic	0.58	F_Contig2606_p1	GH26(193-318)	F_Contig2606.p1	1	Glyco_hydro_26	Glycosyl hydrolase family 26	F_Contig2606	3.88326	102.458	9.48144	12.3233	179.907
F_Contig2631	F_Contig2631_p6	no hit				F_Contig2631_p6	Non-apoplastic	0.89	F_Contig2631_p6	not annotated	F_Contig2631.p6	0			F_Contig2631	1.44322	0.466112	2.6262	1.39929	9.49687			31.0779	0.00854801
F_Contig2655	F_Contig2655_p1	trna-dihydrouridine synthase 1	Puccinia sorghi	KNZ44502.1	0	F_Contig2655_p1	Non-apoplastic	0.95	F_Contig2655_p1	not annotated	F_Contig2655.p1	1	Dus	Dihydrouridine synthase (Dus)	F_Contig2655	12.8512	15.3516	13.7651	12.424	24.9405
F_Contig266	F_Contig266_p1	secreted protein	Melampsora larici-populina 98AG31	XP_007405889.1	8.1e-125	F_Contig266_p1	Non-apoplastic	0.51	F_Contig266_p1	not annotated	F_Contig266.p1	0			F_Contig266	0.778442	1041.39	1.31661	2.08788	131.061
F_Contig2663	F_Contig2663_p1	glycoside hydrolase family 30 protein	Plicaturopsis crispa FD-325 SS-3	KII91451.1	0	F_Contig2663_p1	Apoplastic	0.73	F_Contig2663_p1	GH30_5(29-477)	F_Contig2663.p1	1	Glyco_hydr_30_2	O-Glycosyl hydrolase family 30	F_Contig2663	6.36948	33.1606	7.48419	3.80219	2.83142
F_Contig267	F_Contig267_p1	family 1 polysaccharide lyase	Melampsora larici-populina 98AG31	XP_007412538.1	5.2e-180	F_Contig267_p1	Apoplastic	0.73	F_Contig267_p1	PL1_4(117-303)	F_Contig267.p1	1	Pec_lyase_C	Pectate lyase	F_Contig267	6.23742	551.209	7.12329	4.36725	80.3783
F_Contig268	F_Contig268_p1	family 5 glycoside hydrolase	Melampsora larici-populina 98AG31	XP_007415666.1	1.2e-158	F_Contig268_p1	Apoplastic	0.55	F_Contig268_p1	GH5_5(63-342)	F_Contig268.p1	1	Cellulase	Cellulase (glycosyl hydrolase family 5)	F_Contig268	7.50563	330.912	2.20449	5.57939	25.5131
F_Contig270	F_Contig270_p1	FK506-binding protein 2	Melampsora larici-populina 98AG31	XP_007405122.1	4e-70	F_Contig270_p1	Non-apoplastic	0.67	F_Contig270_p1	not annotated	F_Contig270.p1	1	FKBP_C	FKBP-type peptidyl-prolyl cis-trans isomerase	F_Contig270	99.2318	109.394	128.478	54.2563	272.087
F_Contig278	F_Contig278_p1	family 5 glycoside hydrolase	Melampsora larici-populina 98AG31	EGG09724.1	0	F_Contig278_p1	Non-apoplastic	0.54	F_Contig278_p1	GH5_9(120-428)	F_Contig278.p1	1	Cellulase	Cellulase (glycosyl hydrolase family 5)	F_Contig278	1293.13	65.0787	1263.08	1669.55	24.4847
F_Contig2852	F_Contig2852_p1	triglyceride lipase	Melampsora larici-populina 98AG31	EGG00118.1	1.3e-43	F_Contig2852_p1	Non-apoplastic	0.91	F_Contig2852_p1	not annotated	F_Contig2852.p1	2	PAS_9	PAS domain	F_Contig2852	0.231666	0.187669	0.671413	0.0254804	0.157254
F_Contig2873	F_Contig2873_p1	hypothetical protein MELLADRAFT_76472	Melampsora larici-populina 98AG31	EGG11919.1	7.3e-11	F_Contig2873_p1	Non-apoplastic	0.92	F_Contig2873_p1	not annotated	F_Contig2873.p1	0			F_Contig2873	2.29052	257.28	2.65263	1.03148	78.0619
F_Contig2889	F_Contig2889_p1	Tim17-domain-containing protein	Melampsora larici-populina 98AG31	EGG12893.1	9.5e-69	F_Contig2889_p1	Non-apoplastic	0.67	F_Contig2889_p1	not annotated	F_Contig2889.p1	1	Tim17	Tim17/Tim22/Tim23/Pmp24 family	F_Contig2889	47.4762	55.9268	51.7279	67.6181	111.599
F_Contig2904	F_Contig2904_p1	secreted protein	Melampsora larici-populina 98AG31	EGG05053.1	4.4e-37	F_Contig2904_p1	Non-apoplastic	0.85	F_Contig2904_p1	not annotated	F_Contig2904.p1	1	GPI-anchored	Ser-Thr-rich glycosyl-phosphatidyl-inositol-anchored membrane family	F_Contig2904	2.93448	2.64921	3.60758	1.48128	11.1021
F_Contig2905	F_Contig2905_p1	hypothetical protein MELLADRAFT_109069	Melampsora larici-populina 98AG31	XP_007413022.1	1.3e-07	F_Contig2905_p1	Non-apoplastic	0.96	F_Contig2905_p1	not annotated	F_Contig2905.p1	0			F_Contig2905	43.1706	99.2605	69.744	22.4431	162.466
F_Contig292	F_Contig292_p1	Cell wall beta-glucan synthesis family protein	Melampsora larici-populina 98AG31	XP_007412212.1	1.2e-74	F_Contig292_p1	Apoplastic	0.8	F_Contig292_p1	not annotated	F_Contig292.p1	1	GPI-anchored	Ser-Thr-rich glycosyl-phosphatidyl-inositol-anchored membrane family	F_Contig292	761.772	73.084	846.329	901.55	212.831
F_Contig2994	F_Contig2994_p1	copper radical oxidase	Puccinia triticina 1-1 BBBD Race 1	OAV91760.1	0	F_Contig2994_p1	Apoplastic	0.88	F_Contig2994_p1	AA5_1(33-587)	F_Contig2994.p1	2	Glyoxal_oxid_N	Glyoxal oxidase N-terminus	F_Contig2994	25.2357	15.3978	31.0114	11.9558	46.1021
F_Contig2999	F_Contig2999_p1	amidase family protein	Melampsora larici-populina 98AG31	XP_007415472.1	0	F_Contig2999_p1	Non-apoplastic	0.98	F_Contig2999_p1	not annotated	F_Contig2999.p1	1	Amidase	Amidase	F_Contig2999	3.18455	8.90293	5.51504	3.02697	3.12683
F_Contig3012	F_Contig3012_p1	DNA-directed RNA polymerase III subunit RPC8	Puccinia striiformis	POV94141.1	8.2e-57	F_Contig3012_p1	Non-apoplastic	0.74	F_Contig3012_p1	not annotated	F_Contig3012.p1	1	RNA_pol_Rbc25	RNA polymerase III subunit Rpc25	F_Contig3012	3.82491	9.03253	3.65463	3.7642	4.59311
F_Contig3046	F_Contig3046_p1	hypothetical protein MELLADRAFT_105799	Melampsora larici-populina 98AG31	XP_007409202.1	1.9e-97	F_Contig3046_p1	Apoplastic	0.6	F_Contig3046_p1	not annotated	F_Contig3046.p1	1	ATG27	Autophagy-related protein 27	F_Contig3046	8.401	3.6297	4.69509	7.74746	3.86578
F_Contig3058	F_Contig3058_p1	family 26 glycoside hydrolase	Melampsora larici-populina 98AG31	EGG06773.1	8.1e-156	F_Contig3058_p1	Non-apoplastic	0.53	F_Contig3058_p1	not annotated	F_Contig3058.p1	0			F_Contig3058	8.78523	41.0292	3.51529	6.97101	12.3564
F_Contig3059	F_Contig3059_p1	hypothetical protein MELLADRAFT_76472	Melampsora larici-populina 98AG31	EGG11919.1	8.1e-13	F_Contig3059_p1	Non-apoplastic	0.54	F_Contig3059_p1	not annotated	F_Contig3059.p1	0			F_Contig3059	46.0983	654.096	17.3355	39.1939	193.424
F_Contig3066	F_Contig3066_p1	DUF1620-domain-containing protein	Puccinia graminis f. sp. tritici CRL 75-36-700-3	XP_003328091.2	0	F_Contig3066_p1	Non-apoplastic	0.8	F_Contig3066_p1	not annotated	F_Contig3066.p1	2	EMC1_C	ER membrane protein complex subunit 1, C-terminal	F_Contig3066	42.0747	42.1722	48.4658	52.5036	72.8867
F_Contig3097	F_Contig3097_p1	Ser/Thr protein phosphatase	Melampsora larici-populina 98AG31	EGG08061.1	0	F_Contig3097_p1	Non-apoplastic	0.61	F_Contig3097_p1	not annotated	F_Contig3097.p1	1	Metallophos	Calcineurin-like phosphoesterase	F_Contig3097	32.7945	25.3248	37.6165	22.8979	35.8259
F_Contig3118	F_Contig3118_p1	family 47 glycoside hydrolase	Puccinia striiformis f. sp. tritici PST-78	KNF04463.1	0	F_Contig3118_p1	Non-apoplastic	0.56	F_Contig3118_p1	GH47(50-500)	F_Contig3118.p1	1	Glyco_hydro_47	Glycosyl hydrolase family 47	F_Contig3118	3.77163	13.0168	4.58584	0.764299	31.844
F_Contig312	F_Contig312_p1	6-phosphogluconolactonase	Melampsora larici-populina 98AG31	EGG06211.1	1.3e-137	F_Contig312_p1	Non-apoplastic	0.66	F_Contig312_p1	not annotated	F_Contig312.p1	1	Lactonase	Lactonase, 7-bladed beta-propeller	F_Contig312	120.152	34.9543	139.604	130.537	2.22667
F_Contig3137	F_Contig3137_p1	secreted protein	Melampsora larici-populina 98AG31	EGG05053.1	3.2e-42	F_Contig3137_p1	Non-apoplastic	0.9	F_Contig3137_p1	not annotated	F_Contig3137.p1	1	GPI-anchored	Ser-Thr-rich glycosyl-phosphatidyl-inositol-anchored membrane family	F_Contig3137	2.36551	0.574553	0.521093	12.7609	14.6467			35.7901	0.000267623
F_Contig3150	F_Contig3150_p1	FAS1 domain-containing protein AFUA_8G05360	Rhizoctonia solani AG-1 IB	CEL54364.1	3.8e-17	F_Contig3150_p1	Non-apoplastic	0.64	F_Contig3150_p1	not annotated	F_Contig3150.p1	1	Fasciclin	Fasciclin domain	F_Contig3150	77.7965	16.3364	77.1384	21.6919	88.4483	-3.38551	0.00498024
F_Contig3420	F_Contig3420_p1	family 47 glycoside hydrolase	Melampsora larici-populina 98AG31	XP_007416874.1	0	F_Contig3420_p1	Non-apoplastic	0.53	F_Contig3420_p1	GH47(45-494)	F_Contig3420.p1	1	Glyco_hydro_47	Glycosyl hydrolase family 47	F_Contig3420	366.514	2.63008	347.197	425.543	6.89101
F_Contig3441	F_Contig3441_p1	carbohydrate esterase family 4 protein	Melampsora larici-populina 98AG31	EGG12789.1	0	F_Contig3441_p1	Apoplastic	0.71	F_Contig3441_p1	CE4(147-264)	F_Contig3441.p1	1	Polysacc_deac_1	Polysaccharide deacetylase	F_Contig3441	713.38	49.314	679.482	1122.73	269.302			7.85284	0
F_Contig3480	F_Contig3480_p1	hypothetical protein MELLADRAFT_103773	Melampsora larici-populina 98AG31	EGG09716.1	1.9e-11	F_Contig3480_p1	Non-apoplastic	0.99	F_Contig3480_p1	not annotated	F_Contig3480.p1	0			F_Contig3480	4.16133	2.49711	4.66984	2.97616	7.45868
F_Contig3504	F_Contig3504_p1	hypothetical protein MELLADRAFT_110447	Melampsora larici-populina 98AG31	EGG02126.1	0	F_Contig3504_p1	Non-apoplastic	0.78	F_Contig3504_p1	not annotated	F_Contig3504.p1	0			F_Contig3504	20.5774	24.1796	22.8669	18.5507	63.6299
F_Contig3505	F_Contig3505_p1	hypothetical protein MELLADRAFT_110447	Melampsora larici-populina 98AG31	EGG02126.1	4.2e-170	F_Contig3505_p1	Non-apoplastic	0.82	F_Contig3505_p1	not annotated	F_Contig3505.p1	0			F_Contig3505	16.1525	20.947	26.0186	17.349	66.4519
F_Contig3598	F_Contig3598_p1	ARM repeat-containing protein	Melampsora larici-populina 98AG31	XP_007403589.1	0	F_Contig3598_p1	Non-apoplastic	0.99	F_Contig3598_p1	not annotated	F_Contig3598.p1	2	TFCD_C	Tubulin folding cofactor D C terminal	F_Contig3598	7.55913	21.1174	6.05421	8.19514	21.8266
F_Contig36	F_Contig36_p1	secreted protein	Melampsora larici-populina 98AG31	XP_007406706.1	2.6e-35	F_Contig36_p1	Apoplastic	0.85	F_Contig36_p1	not annotated	F_Contig36.p1	0			F_Contig36	23.5185	67.4824	41.6556	10.6968	37.2172
F_Contig3615	F_Contig3615_p1	no hit				F_Contig3615_p1	Non-apoplastic	1	F_Contig3615_p1	not annotated	F_Contig3615.p1	0			F_Contig3615	14.7713	20.8191	17.5628	8.08466	30.1075
F_Contig3648	F_Contig3648_p1	hypothetical protein MELLADRAFT_63150	Melampsora larici-populina 98AG31	XP_007410167.1	0	F_Contig3648_p1	Non-apoplastic	0.51	F_Contig3648_p1	not annotated	F_Contig3648.p1	0			F_Contig3648	85.0065	62.7396	119.427	88.4518	167.19
F_Contig3782	F_Contig3782_p1	phospholipase A2 a	Melampsora larici-populina 98AG31	XP_007409644.1	0	F_Contig3782_p1	Non-apoplastic	0.52	F_Contig3782_p1	not annotated	F_Contig3782.p1	1	PLA2_B	Lysophospholipase catalytic domain	F_Contig3782	55.4206	6.95598	66.9049	55.4471	39.2983
F_Contig3820	F_Contig3820_p1	mannan endo-1,4-beta-mannosidase	Puccinia striiformis	POW22571.1	2.1e-87	F_Contig3820_p1	Non-apoplastic	0.53	F_Contig3820_p1	not annotated	F_Contig3820.p1	1	Glyco_hydro_26	Glycosyl hydrolase family 26	F_Contig3820	3.99028	0.442071	2.36527	1.56012	1.72317
F_Contig3965	F_Contig3965_p1	hypothetical protein MELLADRAFT_68288	Melampsora larici-populina 98AG31	EGF99772.1	1.3e-46	F_Contig3965_p1	Non-apoplastic	0.81	F_Contig3965_p1	not annotated	F_Contig3965.p1	0			F_Contig3965	7.18595	3.62655	3.67329	70.2708	17.249
F_Contig3970	F_Contig3970_p1	Armadillo-type fold domain containing protein	Melampsora larici-populina 98AG31	EGG01855.1	8.7e-115	F_Contig3970_p1	Non-apoplastic	0.8	F_Contig3970_p1	not annotated	F_Contig3970.p1	0			F_Contig3970	15.2767	16.4716	19.4115	14.9705	45.3521
F_Contig4016	F_Contig4016_p1	phospholipase A2 a	Melampsora larici-populina 98AG31	EGG04873.1	0	F_Contig4016_p1	Non-apoplastic	0.77	F_Contig4016_p1	not annotated	F_Contig4016.p1	1	PLA2_B	Lysophospholipase catalytic domain	F_Contig4016	35.5462	23.2107	37.8696	39.6924	60.7252
F_Contig4152	F_Contig4152_p1	tripeptidyl peptidase	Melampsora larici-populina 98AG31	XP_007415574.1	0	F_Contig4152_p1	Apoplastic	0.71	F_Contig4152_p1	not annotated	F_Contig4152.p1	1	Pro-kuma_activ	Pro-kumamolisin, activation domain	F_Contig4152	19.7099	1.59355	19.4251	33.8909	3.66687
F_Contig4154	F_Contig4154_p1	tripeptidyl peptidase	Melampsora larici-populina 98AG31	XP_007415574.1	0	F_Contig4154_p1	Apoplastic	0.71	F_Contig4154_p1	not annotated	F_Contig4154.p1	1	Pro-kuma_activ	Pro-kumamolisin, activation domain	F_Contig4154	88.2922	2.12805	92.9321	153.846	9.67735
F_Contig416	F_Contig416_p1	misfolded glycoproteins degradation protein Yos9	Melampsora larici-populina 98AG31	EGG00093.1	0	F_Contig416_p1	Non-apoplastic	0.99	F_Contig416_p1	not annotated	F_Contig416.p1	1	PRKCSH	Glucosidase II beta subunit-like protein	F_Contig416	37.3346	22.8705	50.8719	11.1318	38.1718
F_Contig4175	F_Contig4175_p1	arylesterase domain protein	Melampsora larici-populina 98AG31	EGG02615.1	1.5e-145	F_Contig4175_p1	Non-apoplastic	0.97	F_Contig4175_p1	not annotated	F_Contig4175.p1	0			F_Contig4175	5.80597	2.75438	4.98519	8.82553	4.9732
F_Contig4255	F_Contig4255_p1	ARM repeat-containing protein	Melampsora larici-populina 98AG31	XP_007405203.1	0	F_Contig4255_p1	Non-apoplastic	0.95	F_Contig4255_p1	not annotated	F_Contig4255.p1	0			F_Contig4255	11.9843	4.73773	15.8832	10.0181	18.3524
F_Contig4275	F_Contig4275_p1	glycoside hydrolase family 20 protein	Melampsora larici-populina 98AG31	XP_007412308.1	0	F_Contig4275_p1	Non-apoplastic	0.92	F_Contig4275_p1	GH20(246-582)	F_Contig4275.p1	2	Glyco_hydro_20	Glycosyl hydrolase family 20, catalytic domain	F_Contig4275	27.6189	39.1747	33.3263	4.73247	61.0479	-5.49636	2.41901e-07
F_Contig4301	F_Contig4301_p1	family 2 glycoside hydrolase	Melampsora larici-populina 98AG31	EGG12738.1	0	F_Contig4301_p1	Non-apoplastic	0.5	F_Contig4301_p1	GH2(53-902)	F_Contig4301.p1	2	Ig_mannosidase	Ig-fold domain	F_Contig4301	43.5233	14.8682	48.0224	49.5421	34.1604
F_Contig4412	F_Contig4412_p1	hypothetical protein MELLADRAFT_117080	Melampsora larici-populina 98AG31	XP_007412236.1	1.8e-160	F_Contig4412_p1	Non-apoplastic	0.99	F_Contig4412_p1	not annotated	F_Contig4412.p1	0			F_Contig4412	7.45647	9.03985	8.21515	8.58453	10.4116
F_Contig4467	F_Contig4467_p1	family 81 glycoside hydrolase	Melampsora larici-populina 98AG31	XP_007418145.1	3.4e-156	F_Contig4467_p1	Non-apoplastic	0.5	F_Contig4467_p1	not annotated	F_Contig4467.p1	1	Glyco_hydro_81	Glycosyl hydrolase family 81 N-terminal domain	F_Contig4467	20.3758	0.529073	26.644	39.2262	11.3233
F_Contig4501	F_Contig4501_p1	6-phosphogluconolactonase	Puccinia triticina 1-1 BBBD Race 1	OAV99122.1	5.6e-120	F_Contig4501_p1	Apoplastic	0.65	F_Contig4501_p1	not annotated	F_Contig4501.p1	1	Lactonase	Lactonase, 7-bladed beta-propeller	F_Contig4501	16.5233	4.76373	17.8013	13.1066	22.8867			7.08314	0.000119309
F_Contig4586	F_Contig4586_p1	Cell wall beta-glucan synthesis family protein	Melampsora larici-populina 98AG31	XP_007412212.1	1.5e-64	F_Contig4586_p1	Apoplastic	0.8	F_Contig4586_p1	not annotated	F_Contig4586.p1	1	GPI-anchored	Ser-Thr-rich glycosyl-phosphatidyl-inositol-anchored membrane family	F_Contig4586	2033.36	1.85741	1775.38	1820.84	4.9891
F_Contig4612	F_Contig4612_p1	hypothetical protein MELLADRAFT_104803	Melampsora larici-populina 98AG31	EGG08432.1	0	F_Contig4612_p1	Non-apoplastic	0.94	F_Contig4612_p1	not annotated	F_Contig4612.p1	0			F_Contig4612	14.8958	28.0104	17.443	11.8363	72.6384
F_Contig4629	F_Contig4629_p1	acid protease	Melampsora larici-populina 98AG31	EGG03971.1	0	F_Contig4629_p1	Non-apoplastic	0.61	F_Contig4629_p1	not annotated	F_Contig4629.p1	2	Asp	Eukaryotic aspartyl protease	F_Contig4629	5.36122	15.204	8.02817	5.48518	27.7384
F_Contig4632	F_Contig4632_p1	thaumatin-like protein	Melampsora larici-populina 98AG31	XP_007409268.1	2.6e-156	F_Contig4632_p1	Apoplastic	0.85	F_Contig4632_p1	GH152(33-266)	F_Contig4632.p1	1	Thaumatin	Thaumatin family	F_Contig4632	88.0244	47.4375	35.6595	57.4659	596.388			26.508	0.00808659
F_Contig4811	F_Contig4811_p2	mitochondrial metalloendopeptidase OMA1	Melampsora larici-populina 98AG31	XP_007412204.1	4.5e-76	F_Contig4811_p2	Non-apoplastic	0.93	F_Contig4811_p2	not annotated	F_Contig4811.p2	1	Peptidase_M48	Peptidase family M48	F_Contig4811	12.6626	18.4865	21.5891	16.2018	52.8394
F_Contig4839	F_Contig4839_p1	family 2 glycoside hydrolase	Melampsora larici-populina 98AG31	EGG04268.1	0	F_Contig4839_p1	Non-apoplastic	0.7	F_Contig4839_p1	GH2(57-490)	F_Contig4839.p1	3	Glyco_hydro_2_N	Glycosyl hydrolases family 2, sugar binding domain	F_Contig4839	13.4446	196.024	13.687	12.5902	329.161
F_Contig4879	F_Contig4879_p1	hypothetical protein MELLADRAFT_113035	Melampsora larici-populina 98AG31	EGF99054.1	2.6e-100	F_Contig4879_p1	Non-apoplastic	0.78	F_Contig4879_p1	CE16(50-342)	F_Contig4879.p1	0			F_Contig4879	13.3321	4.32364	7.48108	6.05164	10.9024
F_Contig4881	F_Contig4881_p1	hypothetical protein MELLADRAFT_113035	Melampsora larici-populina 98AG31	EGF99054.1	4.4e-71	F_Contig4881_p1	Non-apoplastic	0.82	F_Contig4881_p1	CE16(50-238)	F_Contig4881.p1	0			F_Contig4881	0.125787	0.686863	0.28884	0.251554	0.511244
F_Contig4897	F_Contig4897_p1	hypothetical protein MELLADRAFT_103402	Melampsora larici-populina 98AG31	XP_007406362.1	6.1e-05	F_Contig4897_p1	Non-apoplastic	0.92	F_Contig4897_p1	not annotated	F_Contig4897.p1	0			F_Contig4897	44.8442	29.0801	59.3888	24.3985	88.4904
F_Contig4911	F_Contig4911_p1	macrofage activating glycoprotein	Melampsora larici-populina 98AG31	EGF99813.1	3.2e-152	F_Contig4911_p1	Apoplastic	0.85	F_Contig4911_p1	not annotated	F_Contig4911.p1	0			F_Contig4911	34.2925	0	30.3844	34.0371	0
F_Contig4912	F_Contig4912_p1	macrofage activating glycoprotein	Melampsora larici-populina 98AG31	EGF99813.1	2.4e-153	F_Contig4912_p1	Apoplastic	0.82	F_Contig4912_p1	not annotated	F_Contig4912.p1	0			F_Contig4912	26.4387	0	24.1338	34.6969	0
F_Contig5019	F_Contig5019_p1	multi-copper oxidase laccase-like protein	Melampsora larici-populina 98AG31	XP_007405421.1	0	F_Contig5019_p1	Apoplastic	0.55	F_Contig5019_p1	AA1_2(39-383)	F_Contig5019.p1	3	Cu-oxidase	Multicopper oxidase	F_Contig5019	2.51436	1.31136	0.91464	0.496217	3.10083
F_Contig5042	F_Contig5042_p1	secreted protein	Melampsora larici-populina 98AG31	XP_007407259.1	8.3e-11	F_Contig5042_p1	Apoplastic	0.82	F_Contig5042_p1	not annotated	F_Contig5042.p1	0			F_Contig5042	188.367	66.2261	298.251	121.286	230.483			4.75899	0.000740586
F_Contig5057	F_Contig5057_p1	no hit				F_Contig5057_p1	Apoplastic	0.79	F_Contig5057_p1	not annotated	F_Contig5057.p1	0			F_Contig5057	6.17846	0.125436	7.91014	9.08668	1.71718
F_Contig5060	F_Contig5060_p1	hypothetical protein PCANC_03746	Puccinia coronata var. avenae f. sp. avenae	PLW53919.1	1.2e-15	F_Contig5060_p1	Apoplastic	0.72	F_Contig5060_p1	not annotated	F_Contig5060.p1	0			F_Contig5060	1.6502	0.134814	0.47129	1.54054	0.434777
F_Contig5089	F_Contig5089_p1	glycoside hydrolase family 5 protein	Melampsora larici-populina 98AG31	EGG03246.1	3.1e-76	F_Contig5089_p1	Non-apoplastic	0.51	F_Contig5089_p1	not annotated	F_Contig5089.p1	0			F_Contig5089	0.270036	0	0.887151	0.455083	0.0458124
F_Contig5091	F_Contig5091_p1	glycoside hydrolase family 5 protein	Melampsora larici-populina 98AG31	EGG03246.1	1.4e-46	F_Contig5091_p1	Non-apoplastic	0.62	F_Contig5091_p1	not annotated	F_Contig5091.p1	0			F_Contig5091	3.46549	0	3.44645	3.91465	0
F_Contig5155	F_Contig5155_p1	hypothetical protein MELLADRAFT_124323	Melampsora larici-populina 98AG31	EGG11111.1	1.3e-66	F_Contig5155_p1	Non-apoplastic	0.77	F_Contig5155_p1	not annotated	F_Contig5155.p1	1	DUF3455	Protein of unknown function (DUF3455)	F_Contig5155	11.1548	9.68829	14.3263	5.37417	2.381
F_Contig546	F_Contig546_p1	glycoside hydrolase family 16 protein	Puccinia triticina 1-1 BBBD Race 1	OAV97427.1	1.7e-88	F_Contig546_p1	Non-apoplastic	0.61	F_Contig546_p1	GH16(58-237)	F_Contig546.p1	1	Glyco_hydro_16	Glycosyl hydrolases family 16	F_Contig546	5.30263	0	0	0	0
F_Contig5466	F_Contig5466_p1	hypothetical protein MELLADRAFT_110526	Melampsora larici-populina 98AG31	XP_007414733.1	1.1e-75	F_Contig5466_p1	Non-apoplastic	0.96	F_Contig5466_p1	not annotated	F_Contig5466.p1	1	SET	SET domain	F_Contig5466	5.0135	4.73953	6.11602	4.76698	30.0965			7.06761	0.0272611
F_Contig547	F_Contig547_p1	chorismate mutase	Melampsora larici-populina 98AG31	EGG12633.1	6.1e-79	F_Contig547_p1	Non-apoplastic	0.69	F_Contig547_p1	not annotated	F_Contig547.p1	1	CM_2	Chorismate mutase type II	F_Contig547	4.37951	12.0773	6.46441	1.59953	11.2684
F_Contig5533	F_Contig5533_p1	family 2 glycoside hydrolase	Melampsora larici-populina 98AG31	EGG04264.1	0	F_Contig5533_p1	Non-apoplastic	0.83	F_Contig5533_p1	GH2(55-497)	F_Contig5533.p1	3	Glyco_hydro_2_N	Glycosyl hydrolases family 2, sugar binding domain	F_Contig5533	76.925	100.72	82.2941	81.1963	145.129
F_Contig5579	F_Contig5579_p1	extracellular membrane protein, CFEM domain protein	Melampsora larici-populina 98AG31	XP_007419847.1	1.5e-38	F_Contig5579_p1	Apoplastic	0.85	F_Contig5579_p1	not annotated	F_Contig5579.p1	1	CFEM	CFEM domain	F_Contig5579	76.6406	277.944	77.2047	93.9531	424.527
F_Contig5644	F_Contig5644_p1	subtilisin protease	Melampsora larici-populina 98AG31	XP_007413981.1	0	F_Contig5644_p1	Non-apoplastic	0.5	F_Contig5644_p1	not annotated	F_Contig5644.p1	1	Peptidase_S8	Subtilase family	F_Contig5644	16.1234	0	10.6127	16.9996	0.0287721
F_Contig571	F_Contig571_p1	protein of lipase, class 3 family	Leucosporidium creatinivorum	ORY81234.1	1.3e-138	F_Contig571_p1	Apoplastic	0.85	F_Contig571_p1	not annotated	F_Contig571.p1	1	Lipase_3	Lipase (class 3)	F_Contig571	3.33547	0	0	0	0
F_Contig5833	F_Contig5833_p1	alpha-galactosidase	Melampsora larici-populina 98AG31	XP_007412368.1	2.5e-26	F_Contig5833_p1	Non-apoplastic	0.94	F_Contig5833_p1	not annotated	F_Contig5833.p1	0			F_Contig5833	1.44004	0	2.13181	0.636119	5.30472
F_Contig5834	F_Contig5834_p1	glycoside hydrolase family 27 protein	Melampsora larici-populina 98AG31	XP_007412368.1	2.1e-157	F_Contig5834_p1	Non-apoplastic	0.94	F_Contig5834_p1	not annotated	F_Contig5834.p1	2	Melibiase_2	Alpha galactosidase A	F_Contig5834	3.52525	0.729408	4.37683	0.923529	17.3928			31.3683	2.20268e-07
F_Contig5876	F_Contig5876_p1	family 16 carbohydrate esterase	Melampsora larici-populina 98AG31	XP_007408131.1	5.9e-75	F_Contig5876_p1	Non-apoplastic	0.6	F_Contig5876_p1	not annotated	F_Contig5876.p1	0			F_Contig5876	2.25188	0.224579	2.98584	0.999311	0.187533
F_Contig5879	F_Contig5879_p1	family 16 carbohydrate esterase	Melampsora larici-populina 98AG31	XP_007408131.1	4.8e-59	F_Contig5879_p1	Non-apoplastic	0.61	F_Contig5879_p1	not annotated	F_Contig5879.p1	0			F_Contig5879	26.1338	1.65576	107.704	7.99182	0.0282899
F_Contig5960	F_Contig5960_p5	no hit				F_Contig5960_p5	Non-apoplastic	0.75	F_Contig5960_p5	not annotated	F_Contig5960.p5	0			F_Contig5960	15.8578	0	17.1457	8.42098	0.863295
F_Contig5971	F_Contig5971_p1	catalase-domain-containing protein	Melampsora larici-populina 98AG31	EGG02269.1	0	F_Contig5971_p1	Non-apoplastic	0.51	F_Contig5971_p1	not annotated	F_Contig5971.p1	2	Catalase	Catalase	F_Contig5971	14.2797	3.13158	14.5922	14.203	8.74659
F_Contig6076	F_Contig6076_p2	no hit				F_Contig6076_p2	Apoplastic	0.68	F_Contig6076_p2	not annotated	F_Contig6076.p2	0			F_Contig6076	5.45094	0	5.99885	3.68136	0
F_Contig6153	F_Contig6153_p1	family 5 glycoside hydrolase	Melampsora larici-populina 98AG31	XP_007415666.1	5e-131	F_Contig6153_p1	Apoplastic	0.56	F_Contig6153_p1	GH5_5(70-344)	F_Contig6153.p1	1	Cellulase	Cellulase (glycosyl hydrolase family 5)	F_Contig6153	3.44356	118.206	1.61359	2.96711	6.84564
F_Contig63	F_Contig63_p1	subtilisin protease	Melampsora larici-populina 98AG31	EGG04536.1	0	F_Contig63_p1	Non-apoplastic	0.54	F_Contig63_p1	not annotated	F_Contig63.p1	2	Peptidase_S8	Subtilase family	F_Contig63	6.2688	98.3151	8.83718	7.15031	179.599
F_Contig6300	F_Contig6300_p1	glycoside hydrolase family 51 protein	Melampsora larici-populina 98AG31	XP_007407432.1	0	F_Contig6300_p1	Non-apoplastic	0.53	F_Contig6300_p1	GH51(198-591)	F_Contig6300.p1	1	Alpha-L-AF_C	Alpha-L-arabinofuranosidase C-terminal domain	F_Contig6300	79.1161	211.431	88.7226	49.6908	154.452
F_Contig6390	F_Contig6390_p1	pentachlorophenol monooxygenase	Melampsora larici-populina 98AG31	EGG10120.1	1.8e-72	F_Contig6390_p1	Non-apoplastic	0.82	F_Contig6390_p1	not annotated	F_Contig6390.p1	1	FAD_binding_3	FAD binding domain	F_Contig6390	3.10954	0	5.36682	2.35628	0.889514
F_Contig6415	F_Contig6415_p1	multi-copper oxidase laccase-like protein	Melampsora larici-populina 98AG31	EGG04955.1	0	F_Contig6415_p1	Non-apoplastic	0.53	F_Contig6415_p1	AA1_3(44-338)	F_Contig6415.p1	2	Cu-oxidase_3	Multicopper oxidase	F_Contig6415	0.935011	0	0.599242	0.111872	0.366656
F_Contig6418	F_Contig6418_p1	multi-copper oxidase laccase-like protein	Melampsora larici-populina 98AG31	EGG04955.1	0	F_Contig6418_p1	Non-apoplastic	0.52	F_Contig6418_p1	AA1_3(44-338)	F_Contig6418.p1	3	Cu-oxidase_3	Multicopper oxidase	F_Contig6418	3.35284	0	5.02742	3.92873	1.44578
F_Contig65	F_Contig65_p1	hypothetical protein MELLADRAFT_85819	Melampsora larici-populina 98AG31	XP_007409291.1	9.1e-61	F_Contig65_p1	Apoplastic	0.64	F_Contig65_p1	not annotated	F_Contig65.p1	0			F_Contig65	0.173278	66.2303	0.797698	0.676705	43.4607
F_Contig6552	F_Contig6552_p1	P-loop containing nucleoside triphosphate hydrolase protein	Melampsora larici-populina 98AG31	EGG00591.1	0	F_Contig6552_p1	Non-apoplastic	0.98	F_Contig6552_p1	not annotated	F_Contig6552.p1	5	AAA_12	AAA domain	F_Contig6552	4.28717	0.811284	3.42641	6.47033	5.82829
F_Contig6597	F_Contig6597_p1	hypothetical protein MELLADRAFT_88082	Melampsora larici-populina 98AG31	EGG05388.1	1.9e-28	F_Contig6597_p1	Apoplastic	0.87	F_Contig6597_p1	not annotated	F_Contig6597.p1	0			F_Contig6597	5.19653	26.637	3.88619	6.02753	119.272			5.52878	0.0264654
F_Contig6625	F_Contig6625_p2	no hit				F_Contig6625_p2	Non-apoplastic	0.54	F_Contig6625_p2	not annotated	F_Contig6625.p2	0			F_Contig6625	2.34919	0	3.80172	2.28315	0.175619
F_Contig6629	F_Contig6629_p1	secreted protein	Melampsora larici-populina 98AG31	XP_007406706.1	1.1e-28	F_Contig6629_p1	Apoplastic	0.63	F_Contig6629_p1	not annotated	F_Contig6629.p1	0			F_Contig6629	1.60512	0	4.07756	0.781239	0.086884
F_Contig6680	F_Contig6680_p1	alginate lyase	Melampsora larici-populina 98AG31	EGG01983.1	4.8e-164	F_Contig6680_p1	Non-apoplastic	0.84	F_Contig6680_p1	not annotated	F_Contig6680.p1	1	Alginate_lyase	Alginate lyase	F_Contig6680	21.2199	3.82633	24.0847	17.3366	5.66352
F_Contig6730	F_Contig6730_p1	glycoside hydrolase family 27 protein	Melampsora larici-populina 98AG31	XP_007416081.1	0	F_Contig6730_p1	Apoplastic	0.55	F_Contig6730_p1	GH27(120-361)	F_Contig6730.p1	2	Melibiase_2	Alpha galactosidase A	F_Contig6730	46.8529	52.7778	56.3996	33.0998	68.9494			2.48446	1.36197e-10
F_Contig677	F_Contig677_p1	no hit				F_Contig677_p1	Non-apoplastic	0.7	F_Contig677_p1	not annotated	F_Contig677.p1	0			F_Contig677	5.96512	9.48249	6.63178	3.55538	10.1686
F_Contig678	F_Contig678_p1	multi-copper oxidase laccase-like protein	Puccinia graminis f. sp. tritici CRL 75-36-700-3	XP_003331095.2	0	F_Contig678_p1	Non-apoplastic	0.67	F_Contig678_p1	AA1_2(41-405)	F_Contig678.p1	3	Cu-oxidase_2	Multicopper oxidase	F_Contig678	37.807	22.6971	32.9475	32.9926	74.1131
F_Contig6806	F_Contig6806_p2	alpha/beta hydrolase fold protein	Melampsora larici-populina 98AG31	EGG00830.1	2.3e-88	F_Contig6806_p2	Non-apoplastic	0.9	F_Contig6806_p2	not annotated	F_Contig6806.p2	1	Hydrolase_4	Serine aminopeptidase, S33	F_Contig6806	15.9279	21.4525	13.636	15.7931	41.1411
F_Contig6852	F_Contig6852_p1	Non-catalytic module family EXPN	Melampsora larici-populina 98AG31	EGG01436.1	4.7e-51	F_Contig6852_p1	Apoplastic	0.8	F_Contig6852_p1	not annotated	F_Contig6852.p1	1	DPBB_1	Lytic transglycolase	F_Contig6852	208.428	1.13009	75.3508	49.9557	3.43419
F_Contig6874	F_Contig6874_p1	TRI14-like protein	Melampsora larici-populina 98AG31	XP_007410812.1	2.7e-112	F_Contig6874_p1	Apoplastic	0.8	F_Contig6874_p1	not annotated	F_Contig6874.p1	0			F_Contig6874	27.0644	61.2661	33.0484	14.7961	60.9224
F_Contig6879	F_Contig6879_p1	endoribonuclease YSH1	Melampsora larici-populina 98AG31	EGG02623.1	0	F_Contig6879_p1	Non-apoplastic	0.91	F_Contig6879_p1	not annotated	F_Contig6879.p1	5	CPSF73-100_C	Pre-mRNA 3'-end-processing endonuclease polyadenylation factor C-term	F_Contig6879	11.9818	8.27682	11.9032	9.65054	21.7714
F_Contig6881	F_Contig6881_p1	Endoribonuclease YSH1	Melampsora larici-populina 98AG31	EGG02623.1	0	F_Contig6881_p1	Non-apoplastic	0.97	F_Contig6881_p1	not annotated	F_Contig6881.p1	5	CPSF73-100_C	Pre-mRNA 3'-end-processing endonuclease polyadenylation factor C-term	F_Contig6881	0.194455	0.681892	0.1162	0.111244	0.319258
F_Contig69	F_Contig69_p1	no hit				F_Contig69_p1	Non-apoplastic	0.5	F_Contig69_p1	not annotated	F_Contig69.p1	0			F_Contig69	2.12156	142.38	0.419505	0.15598	358.848
F_Contig6963	F_Contig6963_p1	acid protease	Puccinia striiformis	POV94332.1	6.2e-153	F_Contig6963_p1	Apoplastic	0.6	F_Contig6963_p1	not annotated	F_Contig6963.p1	2	Asp	Eukaryotic aspartyl protease	F_Contig6963	38.0743	15.6114	29.1316	28.7433	22.4908
F_Contig6974	F_Contig6974_p1	predicted protein	Puccinia coronata var. avenae f. sp. avenae	PLW43399.1	1.8e-119	F_Contig6974_p1	Non-apoplastic	0.99	F_Contig6974_p1	not annotated	F_Contig6974.p1	0			F_Contig6974	34.1026	39.5228	30.2741	36.8644	107.381
F_Contig6979	F_Contig6979_p1	uncharacterized protein VP01_831g8	Puccinia sorghi	KNZ45267.1	8.6e-42	F_Contig6979_p1	Non-apoplastic	0.51	F_Contig6979_p1	not annotated	F_Contig6979.p1	0			F_Contig6979	1.77349	6.02236	1.9661	0.547769	2.74481
F_Contig6987	F_Contig6987_p1	barwin-like endoglucanase	Melampsora larici-populina 98AG31	XP_007414667.1	1.5e-45	F_Contig6987_p1	Apoplastic	0.83	F_Contig6987_p1	not annotated	F_Contig6987.p1	1	DPBB_1	Lytic transglycolase	F_Contig6987	13.6846	17.3571	24.9372	18.942	31.0847
F_Contig699	F_Contig699_p1	serum paraoxonase/arylesterase	Melampsora larici-populina 98AG31	XP_007417116.1	6.3e-177	F_Contig699_p1	Non-apoplastic	0.74	F_Contig699_p1	not annotated	F_Contig699.p1	1	Arylesterase	Arylesterase	F_Contig699	86.4875	53.4487	69.636	99.0362	172.304
F_Contig7098	F_Contig7098_p1	Mak10-domain-containing protein	Melampsora larici-populina 98AG31	EGG07291.1	1.4e-113	F_Contig7098_p1	Non-apoplastic	0.94	F_Contig7098_p1	not annotated	F_Contig7098.p1	0			F_Contig7098	3.4995	0.432492	3.18272	4.05723	1.90068
F_Contig7144	F_Contig7144_p1	no hit				F_Contig7144_p1	Non-apoplastic	0.93	F_Contig7144_p1	not annotated	F_Contig7144.p1	0			F_Contig7144	4.76008	0	3.5183	3.54489	0.129824
F_Contig716	F_Contig716_p1	hypothetical protein MELLADRAFT_72584	Melampsora larici-populina 98AG31	XP_007413368.1	4e-97	F_Contig716_p1	Apoplastic	0.83	F_Contig716_p1	not annotated	F_Contig716.p1	0			F_Contig716	127.047	22.5161	139.283	167.354	50.2191
F_Contig718	F_Contig718_p1	secreted protein	Melampsora larici-populina 98AG31	EGG11573.1	9.7e-38	F_Contig718_p1	Apoplastic	0.7	F_Contig718_p1	not annotated	F_Contig718.p1	1	CFEM	CFEM domain	F_Contig718	234.114	53.3316	178.71	245.028	283.868			7.15284	0
F_Contig72	F_Contig72_p1	endoglucanase	Melampsora larici-populina 98AG31	EGG03941.1	2.9e-119	F_Contig72_p1	Apoplastic	0.66	F_Contig72_p1	GH12(190-344)	F_Contig72.p1	1	Glyco_hydro_12	Glycosyl hydrolase family 12	F_Contig72	5.84945	540.044	3.24292	4.56172	23.8514
F_Contig7252	F_Contig7252_p1	predicted protein	Melampsora larici-populina 98AG31	EGF99004.1	0	F_Contig7252_p1	Non-apoplastic	0.57	F_Contig7252_p1	not annotated	F_Contig7252.p1	1	PLA2_B	Lysophospholipase catalytic domain	F_Contig7252	42.0231	24.6203	38.0924	43.1822	57.1683
F_Contig726	F_Contig726_p3	hypothetical protein PCASD_10057	Puccinia coronata var. avenae f. sp. avenae	PLW37955.1	5.2e-16	F_Contig726_p3	Apoplastic	0.58	F_Contig726_p3	not annotated	F_Contig726.p3	1	MMgT	Membrane magnesium transporter	F_Contig726	35.1061	47.5066	26.7129	22.2293	55.3715
F_Contig730	F_Contig730_p2	putative secreted protein	Melampsora larici-populina 98AG31	XP_007411996.1	4e-59	F_Contig730_p2	Apoplastic	0.78	F_Contig730_p2	not annotated	F_Contig730.p2	1	GPI-anchored	Ser-Thr-rich glycosyl-phosphatidyl-inositol-anchored membrane family	F_Contig730	2302.02	9.30469	2606.17	2786.92	19.7583
F_Contig7354	F_Contig7354_p1	no hit				F_Contig7354_p1	Apoplastic	0.65	F_Contig7354_p1	not annotated	F_Contig7354.p1	0			F_Contig7354	2.12896	38.0722	1.79184	0.714297	16.9581
F_Contig7356	F_Contig7356_p1	hypothetical protein PSTG_11239	Puccinia striiformis/Puccinia striiformis f. sp. tritici PST-78	POW04731.1	0.00013	F_Contig7356_p1	Non-apoplastic	0.52	F_Contig7356_p1	not annotated	F_Contig7356.p1	0			F_Contig7356	1.93411	60.3096	2.08342	0.946728	11.3489
F_Contig7388	F_Contig7388_p4	no hit				F_Contig7388_p4	Non-apoplastic	0.7	F_Contig7388_p4	not annotated	F_Contig7388.p4	0			F_Contig7388	0.0986183	0.232017	0.0991961	0.0579893	1.15849
F_Contig7414	F_Contig7414_p5	no hit				F_Contig7414_p5	Non-apoplastic	0.75	F_Contig7414_p5	not annotated	F_Contig7414.p5	0			F_Contig7414	2.67091	0	2.42381	2.93158	0.949165
F_Contig744	F_Contig744_p1	GTP-binding protein YchF	Puccinia striiformis f. sp. tritici PST-78	KNF05893.1	0	F_Contig744_p1	Non-apoplastic	0.99	F_Contig744_p1	not annotated	F_Contig744.p1	3	YchF-GTPase_C	Protein of unknown function (DUF933)	F_Contig744	231.646	198.109	115.828	189.574	373.784
F_Contig752	F_Contig752_p1	hypothetical protein MELLADRAFT_107631	Melampsora larici-populina 98AG31	EGG05366.1	2.6e-30	F_Contig752_p1	Non-apoplastic	1	F_Contig752_p1	not annotated	F_Contig752.p1	0			F_Contig752	146.847	4.41454	148.809	95.9355	34.9657			8.81821	7.70701e-05
F_Contig7534	F_Contig7534_p1	hypothetical protein MELLADRAFT_103030	Melampsora larici-populina 98AG31	EGG10451.1	1.3e-47	F_Contig7534_p1	Non-apoplastic	1	F_Contig7534_p1	not annotated	F_Contig7534.p1	0			F_Contig7534	1.93933	1.5547	2.90542	0.429165	2.69037
F_Contig7573	F_Contig7573_p1	hypothetical protein MELLADRAFT_94370	Melampsora larici-populina 98AG31	EGG10042.1	1.6e-76	F_Contig7573_p1	Non-apoplastic	0.51	F_Contig7573_p1	GH131(28-206)	F_Contig7573.p1	1	GH131_N	Glycoside hydrolase 131 catalytic N-terminal domain	F_Contig7573	8.44612	255.832	9.12538	7.71971	72.7016
F_Contig7614	F_Contig7614_p1	microtubule associated protein	Melampsora larici-populina 98AG31	EGG00278.1	0	F_Contig7614_p1	Non-apoplastic	0.84	F_Contig7614_p1	not annotated	F_Contig7614.p1	3	CLASP_N	CLASP N terminal	F_Contig7614	5.28555	5.17199	4.70081	6.38874	11.0612
F_Contig764	F_Contig764_p1	heterokaryon incompatibility Het-C	Melampsora larici-populina 98AG31	XP_007418057.1	0	F_Contig764_p1	Non-apoplastic	0.8	F_Contig764_p1	not annotated	F_Contig764.p1	1	Het-C	Heterokaryon incompatibility protein Het-C	F_Contig764	38.7003	51.7744	44.3719	36.2185	129.746			3.98036	4.68775e-05
F_Contig7786	F_Contig7786_p1	no hit				F_Contig7786_p1	Non-apoplastic	0.78	F_Contig7786_p1	not annotated	F_Contig7786.p1	0			F_Contig7786	3.31179	9.86464	3.42528	2.08996	9.66042
F_Contig7815	F_Contig7815_p1	glycoside hydrolase family 92 protein	Sphaerobolus stellatus SS14	KIJ39475.1	0	F_Contig7815_p1	Non-apoplastic	0.75	F_Contig7815_p1	GH92(310-722)	F_Contig7815.p1	2	Glyco_hydro_92	Glycosyl hydrolase family 92	F_Contig7815	1.93557	5.89745	1.30428	1.17664	17.0108			5.18686	0.0487831
F_Contig8150	F_Contig8150_p2	no hit				F_Contig8150_p2	Non-apoplastic	0.84	F_Contig8150_p2	not annotated	F_Contig8150.p2	0			F_Contig8150	3.01272	6.5882	2.38469	3.8236	2.63114
F_Contig8251	F_Contig8251_p1	no hit				F_Contig8251_p1	Non-apoplastic	1	F_Contig8251_p1	not annotated	F_Contig8251.p1	0			F_Contig8251	35.8233	104.686	37.0129	28.0889	99.2594
F_Contig829	F_Contig829_p1	proteophosphoglycan ppg4	Melampsora larici-populina 98AG31	XP_007411401.1	0	F_Contig829_p1	Non-apoplastic	0.87	F_Contig829_p1	not annotated	F_Contig829.p1	5	Ish1	Putative stress-responsive nuclear envelope protein	F_Contig829	402.526	27.9888	426.141	199.914	252.228			11.7942	0
F_Contig833	F_Contig833_p1	peptidase family M28 protein	Melampsora larici-populina 98AG31	EGG06276.1	0	F_Contig833_p1	Non-apoplastic	0.91	F_Contig833_p1	not annotated	F_Contig833.p1	1	Peptidase_M28	Peptidase family M28	F_Contig833	106.467	76.0691	97.7028	73.2194	136.909
F_Contig8386	F_Contig8386_p1	hesp-379-like protein	Melampsora lini	ABB96272.1	6.6e-68	F_Contig8386_p1	Apoplastic	0.84	F_Contig8386_p1	not annotated	F_Contig8386.p1	1	GPI-anchored	Ser-Thr-rich glycosyl-phosphatidyl-inositol-anchored membrane family	F_Contig8386	1801.17	154.733	1936.89	2095.9	623.938			6.00684	0
F_Contig8389	F_Contig8389_p1	secreted protein	Melampsora larici-populina 98AG31	EGG07670.1	1.8e-104	F_Contig8389_p1	Non-apoplastic	0.97	F_Contig8389_p1	not annotated	F_Contig8389.p1	0			F_Contig8389	956.071	7.44903	881.635	1123.08	21.0081
F_Contig840	F_Contig840_p1	carbohydrate esterase family 4 protein	Puccinia graminis f. sp. tritici CRL 75-36-700-3	XP_003889761.1	0	F_Contig840_p1	Apoplastic	0.72	F_Contig840_p1	CE4(145-263)	F_Contig840.p1	1	Polysacc_deac_1	Polysaccharide deacetylase	F_Contig840	56.1329	208.452	77.4906	64.0958	158.709
F_Contig8418	F_Contig8418_p1	extracellular metalloproteinase 4	Melampsora larici-populina 98AG31	EGG10159.1	0	F_Contig8418_p1	Non-apoplastic	0.9	F_Contig8418_p1	not annotated	F_Contig8418.p1	0			F_Contig8418	213.728	55.6119	369.341	123.572	101.792
F_Contig8424	F_Contig8424_p1	family 4 carbohydrate esterase	Melampsora larici-populina 98AG31	XP_007410611.1	0	F_Contig8424_p1	Apoplastic	0.85	F_Contig8424_p1	not annotated	F_Contig8424.p1	1	Polysacc_deac_1	Polysaccharide deacetylase	F_Contig8424	168.261	41.9624	126.487	240.802	269.585			9.31143	0
F_Contig8436	F_Contig8436_p1	Phosphatidylglycerol/phosphatidylinositol transfer protein	Melampsora larici-populina 98AG31	EGG10955.1	1.1e-94	F_Contig8436_p1	Non-apoplastic	0.84	F_Contig8436_p1	not annotated	F_Contig8436.p1	1	E1_DerP2_DerF2	ML domain	F_Contig8436	164.723	14.1661	217.664	80.9865	70.52			6.26048	0.00010834
F_Contig8438	F_Contig8438_p1	hypothetical protein MELLADRAFT_85280	Melampsora larici-populina 98AG31	EGG08013.1	7.2e-174	F_Contig8438_p1	Apoplastic	0.87	F_Contig8438_p1	not annotated	F_Contig8438.p1	0			F_Contig8438	184.258	96.427	151.002	243.163	192.376
F_Contig8451	F_Contig8451_p1	no hit				F_Contig8451_p1	Non-apoplastic	0.96	F_Contig8451_p1	not annotated	F_Contig8451.p1	0			F_Contig8451	109.778	27.0925	105.025	53.263	82.7923
F_Contig8458	F_Contig8458_p1	dsRNA-activated protein kinase inhibitor P58, contains TPR and DnaJ domains	Melampsora larici-populina 98AG31	EGG04023.1	0	F_Contig8458_p1	Non-apoplastic	0.94	F_Contig8458_p1	not annotated	F_Contig8458.p1	10	DnaJ	DnaJ domain	F_Contig8458	221.574	135.275	230.591	230.097	220.353
F_Contig8460	F_Contig8460_p1	aromatic compound dioxygenase	Melampsora larici-populina 98AG31	EGG10481.1	3e-160	F_Contig8460_p1	Non-apoplastic	0.65	F_Contig8460_p1	not annotated	F_Contig8460.p1	0			F_Contig8460	102.515	12.3145	103.546	93.1834	77.8064			8.18029	1.19853e-10
F_Contig8467	F_Contig8467_p1	putative cell wall organization and biogenesis-related protein	Melampsora larici-populina 98AG31	XP_007407488.1	1.9e-150	F_Contig8467_p1	Non-apoplastic	0.54	F_Contig8467_p1	not annotated	F_Contig8467.p1	1	Rot1	Chaperone for protein-folding within the ER, fungal	F_Contig8467	171.016	54.8506	187.302	182.933	177.571
F_Contig8485	F_Contig8485_p1	elongation factor 3	Melampsora larici-populina 98AG31	XP_007406896.1	0	F_Contig8485_p1	Non-apoplastic	1	F_Contig8485_p1	not annotated	F_Contig8485.p1	7	ABC_tran	ABC transporter	F_Contig8485	114.697	89.332	142.022	70.5693	85.118
F_Contig8524	F_Contig8524_p1	family 5 glycoside hydrolase	Melampsora larici-populina 98AG31	XP_007405242.1	0	F_Contig8524_p1	Non-apoplastic	0.88	F_Contig8524_p1	GH5_15(76-251)	F_Contig8524.p1	1	Cellulase	Cellulase (glycosyl hydrolase family 5)	F_Contig8524	129.394	18.0969	108.741	73.5909	3.66884
F_Contig8533	F_Contig8533_p1	hypothetical protein MELLADRAFT_32752	Melampsora larici-populina 98AG31	EGG11964.1	0	F_Contig8533_p1	Non-apoplastic	0.67	F_Contig8533_p1	not annotated	F_Contig8533.p1	0			F_Contig8533	83.9603	36.6133	112.053	119.707	61.3582
F_Contig8770	F_Contig8770_p1	multi-copper oxidase laccase-like protein	Melampsora larici-populina 98AG31	EGG02224.1	0	F_Contig8770_p1	Apoplastic	0.55	F_Contig8770_p1	AA1_3(40-329)	F_Contig8770.p1	3	Cu-oxidase_3	Multicopper oxidase	F_Contig8770	26.7789	24.3684	30.5745	16.2134	90.9311
F_Contig8818	F_Contig8818_p2	transcription elongation factor SPT4	Melampsora larici-populina 98AG31	XP_007416001.1	3.7e-64	F_Contig8818_p2	Non-apoplastic	0.92	F_Contig8818_p2	not annotated	F_Contig8818.p2	1	Spt4	Spt4/RpoE2 zinc finger	F_Contig8818	54.1596	35.4799	65.4378	43.851	91.7722
F_Contig8882	F_Contig8882_p1	glycoside hydrolase family 63 protein	Melampsora larici-populina 98AG31	XP_007414031.1	0	F_Contig8882_p1	Non-apoplastic	0.89	F_Contig8882_p1	GH63(603-816)	F_Contig8882.p1	3	Glyco_hydro_63	Glycosyl hydrolase family 63 C-terminal domain	F_Contig8882	29.6556	92.2593	38.8359	39.6778	101.037
F_Contig8932	F_Contig8932_p1	predicted protein	Melampsora larici-populina 98AG31	XP_007415025.1	5.3e-100	F_Contig8932_p1	Non-apoplastic	0.51	F_Contig8932_p1	not annotated	F_Contig8932.p1	0			F_Contig8932	31.2061	8.03083	38.9843	28.7141	9.76634
F_Contig8943	F_Contig8943_p1	hypothetical protein MELLADRAFT_68796	Melampsora larici-populina 98AG31	XP_007417557.1	1.6e-45	F_Contig8943_p1	Non-apoplastic	0.51	F_Contig8943_p1	not annotated	F_Contig8943.p1	1	CAP	Cysteine-rich secretory protein family	F_Contig8943	51.1972	12.0654	88.3018	38.0283	106.324			17.8533	0
F_Contig9142	F_Contig9142_p1	secreted protein	Melampsora larici-populina 98AG31	EGG12298.1	1.7e-33	F_Contig9142_p1	Apoplastic	0.67	F_Contig9142_p1	not annotated	F_Contig9142.p1	0			F_Contig9142	24.646	60.152	30.5096	21.283	86.722
F_Contig9166	F_Contig9166_p1	secreted protein	Cronartium ribicola	AAF87494.1	1.2e-106	F_Contig9166_p1	Apoplastic	0.68	F_Contig9166_p1	not annotated	F_Contig9166.p1	0			F_Contig9166	17.7368	278.86	4.76999	46.8848	52.341
F_Contig9213	F_Contig9213_p1	hypothetical protein MELLADRAFT_59946	Melampsora larici-populina 98AG31	XP_007405570.1	5.1e-32	F_Contig9213_p1	Non-apoplastic	0.55	F_Contig9213_p1	not annotated	F_Contig9213.p1	0			F_Contig9213	2.60735	110.278	9.87305	0.630497	101.128
F_Contig9221	F_Contig9221_p1	secreted protein	Melampsora larici-populina 98AG31	XP_007406330.1	3.5e-36	F_Contig9221_p1	Apoplastic	0.75	F_Contig9221_p1	not annotated	F_Contig9221.p1	0			F_Contig9221	2.76549	5.82219	3.3136	3.30064	30.7953
F_Contig9222	F_Contig9222_p1	secreted protein	Melampsora larici-populina 98AG31	EGG11541.1	1.5e-101	F_Contig9222_p1	Non-apoplastic	0.58	F_Contig9222_p1	not annotated	F_Contig9222.p1	0			F_Contig9222	1.18739	53.6382	0.47295	0.39997	10.0752
F_Contig9228	F_Contig9228_p1	secreted protein	Melampsora larici-populina 98AG31	XP_007416355.1	1.5e-47	F_Contig9228_p1	Non-apoplastic	0.77	F_Contig9228_p1	not annotated	F_Contig9228.p1	0			F_Contig9228	2.16027	9.35261	2.09501	1.00744	17.1672
F_Contig9269	F_Contig9269_p1	hypothetical protein MELLADRAFT_71192	Melampsora larici-populina 98AG31	EGG09868.1	4.7e-71	F_Contig9269_p1	Non-apoplastic	0.7	F_Contig9269_p1	not annotated	F_Contig9269.p1	0			F_Contig9269	1.25759	12.8322	1.2462	0.435001	29.2557
F_Contig927	F_Contig927_p1	DHH phosphoesterase	Melampsora larici-populina 98AG31	XP_007413638.1	0	F_Contig927_p1	Non-apoplastic	0.89	F_Contig927_p1	not annotated	F_Contig927.p1	2	DHHA2	DHHA2 domain	F_Contig927	109.305	8.4903	128.958	23.6597	17.9416	-4.35154	6.98615e-08
F_Contig933	F_Contig933_p1	hypothetical protein MELLADRAFT_72702	Melampsora larici-populina 98AG31	XP_007413947.1	5.1e-59	F_Contig933_p1	Non-apoplastic	0.94	F_Contig933_p1	not annotated	F_Contig933.p1	0			F_Contig933	84.2133	30.692	68.2373	100.058	55.3702
F_Contig95	F_Contig95_p1	hypothetical protein MELLADRAFT_106700	Melampsora larici-populina 98AG31	XP_007410238.1	0	F_Contig95_p1	Non-apoplastic	0.97	F_Contig95_p1	not annotated	F_Contig95.p1	0			F_Contig95	5.81231	31.2455	6.99534	5.28788	64.0769
F_Contig961	F_Contig961_p1	secreted protein	Melampsora larici-populina 98AG31	EGG13147.1	1.1e-28	F_Contig961_p1	Apoplastic	0.82	F_Contig961_p1	not annotated	F_Contig961.p1	1	CFEM	CFEM domain	F_Contig961	13.3599	313.43	9.7009	13.261	127.107
F_Contig963	F_Contig963_p1	AAA domain protein	Melampsora larici-populina 98AG31	EGF99805.1	0	F_Contig963_p1	Non-apoplastic	0.92	F_Contig963_p1	not annotated	F_Contig963.p1	0			F_Contig963	146.408	20.6262	132.037	121.362	52.1503
F_Contig979	F_Contig979_p1	palmitoyl-protein thioesterase	Melampsora larici-populina 98AG31	EGG10454.1	1.2e-159	F_Contig979_p1	Non-apoplastic	0.81	F_Contig979_p1	not annotated	F_Contig979.p1	1	Palm_thioest	Palmitoyl protein thioesterase	F_Contig979	64.672	38.3186	75.3583	60.0143	76.886
F_Contig980	F_Contig980_p1	glycosyltransferase family 25 protein	Melampsora larici-populina 98AG31	XP_007412292.1	0	F_Contig980_p1	Non-apoplastic	0.94	F_Contig980_p1	GT25(306-432)	F_Contig980.p1	1	Glyco_transf_25	Glycosyltransferase family 25 (LPS biosynthesis protein)	F_Contig980	7.61189	26.3694	6.0495	8.49705	153.182			7.7115	8.71658e-11
F_Contig983	F_Contig983_p1	secreted protein	Melampsora larici-populina 98AG31	EGG10628.1	3.1e-40	F_Contig983_p1	Apoplastic	0.91	F_Contig983_p1	not annotated	F_Contig983.p1	0			F_Contig983	236.239	152.287	276.149	350.262	353.791			4.41325	0
F_Contig994	F_Contig994_p1	Oligosaccharyl transferase alpha subunit	Melampsora larici-populina 98AG31	XP_007416599.1	0	F_Contig994_p1	Non-apoplastic	0.84	F_Contig994_p1	not annotated	F_Contig994.p1	1	Ribophorin_I	Ribophorin I	F_Contig994	53.6738	115.009	59.3335	24.0446	130.474
F_HC129968_c0_seq1	F_HC129968_c0_seq1_p1	predicted protein	Melampsora larici-populina 98AG31	EGG04306.1	2.5e-52	F_HC129968_c0_seq1_p1	Non-apoplastic	0.6	F_HC129968_c0_seq1_p1	not annotated	F_HC129968_c0_seq1.p1	0			F_HC129968_c0_seq1	0	90.8877	0.0631722	0	1.3517
F_HC1367356_c0_seq1	F_HC1367356_c0_seq1_p1	hypothetical protein CORC01_05888	Colletotrichum orchidophilum	XP_022475948.1	1.5e-56	F_HC1367356_c0_seq1_p1	Apoplastic	0.58	F_HC1367356_c0_seq1_p1	not annotated	F_HC1367356_c0_seq1.p1	0			F_HC1367356_c0_seq1	0	39.4001	0	0	5.74488
F_HC146322_c0_seq1	F_HC146322_c0_seq1_p1	hypothetical protein MELLADRAFT_66960	Melampsora larici-populina 98AG31	XP_007415191.1	1e-25	F_HC146322_c0_seq1_p1	Non-apoplastic	0.51	F_HC146322_c0_seq1_p1	not annotated	F_HC146322_c0_seq1.p1	0			F_HC146322_c0_seq1	0.0680701	133.071	0.161316	0.0640003	243.07
F_HC1495326_c0_seq1	F_HC1495326_c0_seq1_p2	endo-beta-1,6-glucanase	Colletotrichum fioriniae PJ7	EXF76487.1	2.7e-27	F_HC1495326_c0_seq1_p2	Apoplastic	0.61	F_HC1495326_c0_seq1_p2	not annotated	F_HC1495326_c0_seq1.p2	0			F_HC1495326_c0_seq1	0	94.5287	0	0	0
F_HC161538_c0_seq1	F_HC161538_c0_seq1_p1	hypothetical protein MELLADRAFT_74518	Melampsora larici-populina 98AG31	XP_007408205.1	1.5e-92	F_HC161538_c0_seq1_p1	Apoplastic	0.61	F_HC161538_c0_seq1_p1	CE16(64-305)	F_HC161538_c0_seq1.p1	0			F_HC161538_c0_seq1	0.0728651	61.0217	0.23004	0	5.97254
F_HC164209_c0_seq1	F_HC164209_c0_seq1_p1	PR-1-like protein	Ascochyta rabiei	KZM25184.1	6.6e-142	F_HC164209_c0_seq1_p1	Apoplastic	0.73	F_HC164209_c0_seq1_p1	not annotated	F_HC164209_c0_seq1.p1	1	CAP	Cysteine-rich secretory protein family	F_HC164209_c0_seq1	0	104.828	0	0	0.141689
F_HC209540_c0_seq1	F_HC209540_c0_seq1_p1	multi-copper oxidase laccase-like protein	Melampsora larici-populina 98AG31	XP_007415709.1	0	F_HC209540_c0_seq1_p1	Apoplastic	0.84	F_HC209540_c0_seq1_p1	AA1_3(55-343)	F_HC209540_c0_seq1.p1	3	Cu-oxidase_3	Multicopper oxidase	F_HC209540_c0_seq1	0.024692	51.3399	0.457911	0.0797446	57.6431
F_HC21310_c0_seq1	F_HC21310_c0_seq1_p1	Cell wall galactomannoprotein	Acaromyces ingoldii	XP_025380531.1	1.5e-37	F_HC21310_c0_seq1_p1	Apoplastic	0.86	F_HC21310_c0_seq1_p1	not annotated	F_HC21310_c0_seq1.p1	1	HsbA	Hydrophobic surface binding protein A	F_HC21310_c0_seq1	0	118.493	0	0	3.14182
F_HC232939_c0_seq1	F_HC232939_c0_seq1_p1	hypothetical protein PFL1_05606	Anthracocystis flocculosa PF-1	XP_007881332.1	6.6e-58	F_HC232939_c0_seq1_p1	Non-apoplastic	0.77	F_HC232939_c0_seq1_p1	not annotated	F_HC232939_c0_seq1.p1	0			F_HC232939_c0_seq1	0	126.733	0	0	1.3614
F_HC28987_c0_seq1	F_HC28987_c0_seq1_p2	hypothetical protein A7L22_18955	Acinetobacter baumannii	OIC24783.1	9.8e-11	F_HC28987_c0_seq1_p2	Non-apoplastic	0.81	F_HC28987_c0_seq1_p2	not annotated	F_HC28987_c0_seq1.p2	0			F_HC28987_c0_seq1	0	252.076	0	0	1.14597
F_HC29519_c0_seq1	F_HC29519_c0_seq1_p1	predicted protein	Ascochyta rabiei	KZM26153.1	1.2e-73	F_HC29519_c0_seq1_p1	Apoplastic	0.7	F_HC29519_c0_seq1_p1	not annotated	F_HC29519_c0_seq1.p1	0			F_HC29519_c0_seq1	0	223.772	0	0	6.02886
F_HC301028_c0_seq1	F_HC301028_c0_seq1_p1	metalloprotease	Tilletiaria anomala UBC 951	XP_013243693.1	6.8e-137	F_HC301028_c0_seq1_p1	Apoplastic	0.59	F_HC301028_c0_seq1_p1	not annotated	F_HC301028_c0_seq1.p1	1	Peptidase_M43	Pregnancy-associated plasma protein-A	F_HC301028_c0_seq1	0	125.701	0	0	2.48895
F_HC316732_c0_seq1	F_HC316732_c0_seq1_p4	no hit				F_HC316732_c0_seq1_p4	Non-apoplastic	0.57	F_HC316732_c0_seq1_p4	not annotated	F_HC316732_c0_seq1.p4	0			F_HC316732_c0_seq1	0	326.936	0	0	0
F_HC32821_c0_seq2	F_HC32821_c0_seq2_p1	secreted protein	Melampsora larici-populina 98AG31	XP_007409815.1	1.4e-07	F_HC32821_c0_seq2_p1	Apoplastic	0.76	F_HC32821_c0_seq2_p1	not annotated	F_HC32821_c0_seq2.p1	0			F_HC32821_c0_seq2	0.164808	51.2849	0.0759797	0.128354	108.893
F_HC349430_c0_seq1	F_HC349430_c0_seq1_p1	hypothetical protein A4X03_g3333	Tilletia caries/Tilletia controversa	OAJ31251.1	3.3e-18	F_HC349430_c0_seq1_p1	Apoplastic	0.78	F_HC349430_c0_seq1_p1	not annotated	F_HC349430_c0_seq1.p1	0			F_HC349430_c0_seq1	0	155.567	0	0	3.51822
F_HC35466_c0_seq1	F_HC35466_c0_seq1_p1	Transglycosylase-like domain protein	Epicoccum nigrum	OSS47806.1	1.9e-110	F_HC35466_c0_seq1_p1	Apoplastic	0.82	F_HC35466_c0_seq1_p1	not annotated	F_HC35466_c0_seq1.p1	1	CAP	Cysteine-rich secretory protein family	F_HC35466_c0_seq1	0	164.061	0	0	2.96202
F_HC37155_c0_seq1	F_HC37155_c0_seq1_p1	subtilisin-like protein	Tilletiaria anomala UBC 951	KDN43926.1	0	F_HC37155_c0_seq1_p1	Apoplastic	0.96	F_HC37155_c0_seq1_p1	not annotated	F_HC37155_c0_seq1.p1	1	Pro-kuma_activ	Pro-kumamolisin, activation domain	F_HC37155_c0_seq1	0	188.76	0	0	0.911012
F_HC415105_c0_seq1	F_HC415105_c0_seq1_p1	Cell wall galactomannoprotein	Acaromyces ingoldii	XP_025380531.1	1.9e-45	F_HC415105_c0_seq1_p1	Apoplastic	0.81	F_HC415105_c0_seq1_p1	not annotated	F_HC415105_c0_seq1.p1	1	HsbA	Hydrophobic surface binding protein A	F_HC415105_c0_seq1	0	160.499	0	0	8.06968
F_HC42196_c0_seq1	F_HC42196_c0_seq1_p1	Glyco-hydro-61 domain containing protein	Ascochyta rabiei	KZM22390.1	2.5e-162	F_HC42196_c0_seq1_p1	Apoplastic	0.76	F_HC42196_c0_seq1_p1	AA9(5-232)	F_HC42196_c0_seq1.p1	1	Glyco_hydro_61	Glycosyl hydrolase family 61	F_HC42196_c0_seq1	0	138.315	0	0	1.24894			-57.2314	1.45148e-12
F_HC44741_c0_seq1	F_HC44741_c0_seq1_p1	hypothetical protein MELLADRAFT_67695	Melampsora larici-populina 98AG31	EGG00488.1	1.5e-114	F_HC44741_c0_seq1_p1	Non-apoplastic	0.99	F_HC44741_c0_seq1_p1	not annotated	F_HC44741_c0_seq1.p1	0			F_HC44741_c0_seq1	0.0299717	92.6003	0.156055	0.111288	6.1171
F_HC46933_c0_seq1	F_HC46933_c0_seq1_p1	cutinase 1	Ascochyta rabiei	KZM26227.1	1e-126	F_HC46933_c0_seq1_p1	Apoplastic	0.93	F_HC46933_c0_seq1_p1	CE5(31-225)	F_HC46933_c0_seq1.p1	1	Cutinase	Cutinase	F_HC46933_c0_seq1	0	168.501	0	0	0.596208			-145.584	4.49904e-07
F_HC48362_c0_seq1	F_HC48362_c0_seq1_p1	hypothetical protein K437DRAFT_255141	Tilletiaria anomala UBC 951	KDN49891.1	5.3e-38	F_HC48362_c0_seq1_p1	Non-apoplastic	0.67	F_HC48362_c0_seq1_p1	not annotated	F_HC48362_c0_seq1.p1	0			F_HC48362_c0_seq1	0	248.173	0	0	6.40605
F_HC50128_c0_seq1	F_HC50128_c0_seq1_p1	PR-1-like protein	Ramularia collo-cygni	XP_023626931.1	1.1e-131	F_HC50128_c0_seq1_p1	Apoplastic	0.66	F_HC50128_c0_seq1_p1	not annotated	F_HC50128_c0_seq1.p1	1	CAP	Cysteine-rich secretory protein family	F_HC50128_c0_seq1	0	286.615	0	0	2.80485
F_HC51429_c0_seq3	F_HC51429_c0_seq3_p1	gpi anchored protein	Melampsora larici-populina 98AG31	XP_007411686.1	2.5e-88	F_HC51429_c0_seq3_p1	Apoplastic	0.76	F_HC51429_c0_seq3_p1	not annotated	F_HC51429_c0_seq3.p1	0			F_HC51429_c0_seq3	154.131	105.123	205.318	96.1508	251.67
F_HC56232_c0_seq2	F_HC56232_c0_seq2_p1	DUF605 domain containing protein	Ascochyta rabiei	KZM20543.1	7e-158	F_HC56232_c0_seq2_p1	Apoplastic	0.58	F_HC56232_c0_seq2_p1	not annotated	F_HC56232_c0_seq2.p1	0			F_HC56232_c0_seq2	0	277.166	0	0.160383	4.73774
F_HC59906_c0_seq1	F_HC59906_c0_seq1_p1	putative antigenic thaumatin domain protein	Phialophora attae	XP_018004147.1	7.4e-109	F_HC59906_c0_seq1_p1	Apoplastic	0.71	F_HC59906_c0_seq1_p1	not annotated	F_HC59906_c0_seq1.p1	1	Bys1	Blastomyces yeast-phase-specific protein	F_HC59906_c0_seq1	0.0225021	399.373	0	0	4.73874
F_HC60306_c0_seq1	F_HC60306_c0_seq1_p1	acyl-CoA N-acyltransferase	Ramularia collo-cygni	CZT22753.1	6.3e-134	F_HC60306_c0_seq1_p1	Apoplastic	0.62	F_HC60306_c0_seq1_p1	not annotated	F_HC60306_c0_seq1.p1	1	Bys1	Blastomyces yeast-phase-specific protein	F_HC60306_c0_seq1	0	313.913	0	0	5.38798
F_HC60993_c0_seq2	F_HC60993_c0_seq2_p1	alpha-galactosidase	Melampsora larici-populina 98AG31	XP_007416081.1	0	F_HC60993_c0_seq2_p1	Apoplastic	0.59	F_HC60993_c0_seq2_p1	GH27(120-361)	F_HC60993_c0_seq2.p1	3	Melibiase_2	Alpha galactosidase A	F_HC60993_c0_seq2	0.179943	127.174	0.472741	0.897853	184.703
F_HC64060_c1_seq7	F_HC64060_c1_seq7_p1	secreted protein	Melampsora larici-populina 98AG31	EGG04884.1	1.5e-18	F_HC64060_c1_seq7_p1	Non-apoplastic	0.52	F_HC64060_c1_seq7_p1	not annotated	F_HC64060_c1_seq7.p1	0			F_HC64060_c1_seq7	49682.2	122.978	36470.9	50306.4	214.884
F_HC756173_c0_seq1	F_HC756173_c0_seq1_p2	glycoside hydrolase	Zymoseptoria tritici ST99CH_1A5	SMY21959.1	0.00011	F_HC756173_c0_seq1_p2	Apoplastic	0.59	F_HC756173_c0_seq1_p2	not annotated	F_HC756173_c0_seq1.p2	0			F_HC756173_c0_seq1	0	177.271	0	0	5.69695
F_HC79166_c0_seq1	F_HC79166_c0_seq1_p1	hypothetical protein MELLADRAFT_101177	Melampsora larici-populina 98AG31	EGG13097.1	1.1e-85	F_HC79166_c0_seq1_p1	Non-apoplastic	1	F_HC79166_c0_seq1_p1	not annotated	F_HC79166_c0_seq1.p1	0			F_HC79166_c0_seq1	1.47557	629.504	2.16226	1.18169	184.611
F_OR-Aec10253_c1_seq1	F_OR-Aec10253_c1_seq1_p1	Non-catalytic module family EXPN	Puccinia striiformis f. sp. tritici PST-78	KNE92371.1	5.8e-53	F_OR-Aec10253_c1_seq1_p1	Apoplastic	0.73	F_OR-Aec10253_c1_seq1_p1	not annotated	F_OR-Aec10253_c1_seq1.p1	0			F_OR-Aec10253_c1_seq1	383.324	19.1209	333.185	407.437	51.0266
F_OR-Aec10416_c0_seq1	F_OR-Aec10416_c0_seq1_p1	secreted protein	Melampsora larici-populina 98AG31	EGG01817.1	1.8e-151	F_OR-Aec10416_c0_seq1_p1	Non-apoplastic	0.83	F_OR-Aec10416_c0_seq1_p1	not annotated	F_OR-Aec10416_c0_seq1.p1	0			F_OR-Aec10416_c0_seq1	2.16481	8.59087	1.56764	1.47523	27.9236
F_OR-Aec105122_c0_seq1	F_OR-Aec105122_c0_seq1_p1	family 4 carbohydrate esterase	Puccinia striiformis f. sp. tritici PST-78	KNF05358.1	5.5e-93	F_OR-Aec105122_c0_seq1_p1	Apoplastic	0.76	F_OR-Aec105122_c0_seq1_p1	CE4(50-174)	F_OR-Aec105122_c0_seq1.p1	2	Polysacc_deac_1	Polysaccharide deacetylase	F_OR-Aec105122_c0_seq1	1.25617	0	0	0	0
F_OR-Aec10513_c0_seq1	F_OR-Aec10513_c0_seq1_p1	secreted protein	Melampsora larici-populina 98AG31	EGG10455.1	0	F_OR-Aec10513_c0_seq1_p1	Apoplastic	0.9	F_OR-Aec10513_c0_seq1_p1	not annotated	F_OR-Aec10513_c0_seq1.p1	0			F_OR-Aec10513_c0_seq1	610.719	5.19132	626.327	1059.74	21.5897			7.34593	6.90945e-05
F_OR-Aec10601_c0_seq2	F_OR-Aec10601_c0_seq2_p1	secreted protein	Melampsora larici-populina 98AG31	XP_007409253.1	2.5e-94	F_OR-Aec10601_c0_seq2_p1	Non-apoplastic	0.56	F_OR-Aec10601_c0_seq2_p1	not annotated	F_OR-Aec10601_c0_seq2.p1	0			F_OR-Aec10601_c0_seq2	384.018	0.652515	321.162	443.66	4.17955
F_OR-Aec10655_c1_seq1	F_OR-Aec10655_c1_seq1_p1	secreted protein	Melampsora larici-populina 98AG31	EGG04884.1	1.3e-42	F_OR-Aec10655_c1_seq1_p1	Apoplastic	0.63	F_OR-Aec10655_c1_seq1_p1	not annotated	F_OR-Aec10655_c1_seq1.p1	0			F_OR-Aec10655_c1_seq1	34259.8	1.57351	27548.9	35719.2	3.59314
F_OR-Aec10683_c0_seq1	F_OR-Aec10683_c0_seq1_p1	hypothetical protein MELLADRAFT_91542	Melampsora larici-populina 98AG31	XP_007414473.1	1.8e-58	F_OR-Aec10683_c0_seq1_p1	Apoplastic	0.89	F_OR-Aec10683_c0_seq1_p1	not annotated	F_OR-Aec10683_c0_seq1.p1	0			F_OR-Aec10683_c0_seq1	0.700506	0	2.91113	0.872515	0
F_OR-Aec10700_c0_seq1	F_OR-Aec10700_c0_seq1_p1	heme-thiolate peroxidase	Melampsora larici-populina 98AG31	EGF99554.1	1.2e-174	F_OR-Aec10700_c0_seq1_p1	Non-apoplastic	0.65	F_OR-Aec10700_c0_seq1_p1	not annotated	F_OR-Aec10700_c0_seq1.p1	1	Peroxidase_2	Peroxidase, family 2	F_OR-Aec10700_c0_seq1	1082.13	1.78343	1057.89	1619.38	9.4346
F_OR-Aec10725_c0_seq1	F_OR-Aec10725_c0_seq1_p1	CFEM domain protein	Aspergillus sclerotiicarbonarius CBS 121057	PYI01147.1	2.1e-14	F_OR-Aec10725_c0_seq1_p1	Apoplastic	0.82	F_OR-Aec10725_c0_seq1_p1	not annotated	F_OR-Aec10725_c0_seq1.p1	1	CFEM	CFEM domain	F_OR-Aec10725_c0_seq1	2512.6	0	2052.66	3309.99	4.1553
F_OR-Aec10963_c0_seq1	F_OR-Aec10963_c0_seq1_p1	hypothetical protein PSTG_03323	Puccinia striiformis f. sp. tritici PST-78	KNF03382.1	1e-29	F_OR-Aec10963_c0_seq1_p1	Apoplastic	0.57	F_OR-Aec10963_c0_seq1_p1	not annotated	F_OR-Aec10963_c0_seq1.p1	0			F_OR-Aec10963_c0_seq1	1.34454	0	0.643614	3.89028	1.14069
F_OR-Aec11196_c0_seq1	F_OR-Aec11196_c0_seq1_p1	PDI family protein	Melampsora larici-populina 98AG31	EGG12307.1	3.4e-118	F_OR-Aec11196_c0_seq1_p1	Non-apoplastic	0.6	F_OR-Aec11196_c0_seq1_p1	not annotated	F_OR-Aec11196_c0_seq1.p1	3	Thioredoxin	Thioredoxin	F_OR-Aec11196_c0_seq1	33.7235	24.9564	49.4929	6.26997	47.7432
F_OR-Aec113825_c0_seq1	F_OR-Aec113825_c0_seq1_p1	hypothetical protein MELLADRAFT_106648	Melampsora larici-populina 98AG31	EGG06521.1	2.2e-15	F_OR-Aec113825_c0_seq1_p1	Non-apoplastic	0.62	F_OR-Aec113825_c0_seq1_p1	not annotated	F_OR-Aec113825_c0_seq1.p1	0			F_OR-Aec113825_c0_seq1	1.13639	0	0.511687	0.162678	0
F_OR-Aec11579_c0_seq1	F_OR-Aec11579_c0_seq1_p1	secreted protein	Puccinia coronata var. avenae f. sp. avenae	PLW58789.1	6.9e-82	F_OR-Aec11579_c0_seq1_p1	Apoplastic	0.76	F_OR-Aec11579_c0_seq1_p1	not annotated	F_OR-Aec11579_c0_seq1.p1	0			F_OR-Aec11579_c0_seq1	1.50987	12.8863	0.987029	1.24511	4.70589
F_OR-Aec11866_c0_seq2	F_OR-Aec11866_c0_seq2_p1	hypothetical protein MELLADRAFT_91529	Melampsora larici-populina 98AG31	XP_007414466.1	5.7e-22	F_OR-Aec11866_c0_seq2_p1	Non-apoplastic	0.88	F_OR-Aec11866_c0_seq2_p1	not annotated	F_OR-Aec11866_c0_seq2.p1	0			F_OR-Aec11866_c0_seq2	21.5375	0	14.9493	15.6843	0
F_OR-Aec11881_c0_seq1	F_OR-Aec11881_c0_seq1_p1	family 3 glycoside hydrolase	Melampsora larici-populina 98AG31	EGG12872.1	0	F_OR-Aec11881_c0_seq1_p1	Non-apoplastic	0.78	F_OR-Aec11881_c0_seq1_p1	GH3(141-353)	F_OR-Aec11881_c0_seq1.p1	3	Glyco_hydro_3_C	Glycosyl hydrolase family 3 C-terminal domain	F_OR-Aec11881_c0_seq1	320.715	0	198.786	222.92	0.877828
F_OR-Aec11909_c0_seq1	F_OR-Aec11909_c0_seq1_p1	lipase	Melampsora larici-populina 98AG31	XP_007413998.1	5.5e-103	F_OR-Aec11909_c0_seq1_p1	Apoplastic	0.62	F_OR-Aec11909_c0_seq1_p1	CE16(63-301)	F_OR-Aec11909_c0_seq1.p1	0			F_OR-Aec11909_c0_seq1	20.0367	316.589	15.2834	14.7092	6.64024
F_OR-Aec11943_c0_seq1	F_OR-Aec11943_c0_seq1_p1	family 4 carbohydrate esterase	Melampsora larici-populina 98AG31	XP_007413819.1	4.9e-101	F_OR-Aec11943_c0_seq1_p1	Non-apoplastic	0.74	F_OR-Aec11943_c0_seq1_p1	CE4(128-247)	F_OR-Aec11943_c0_seq1.p1	1	Polysacc_deac_1	Polysaccharide deacetylase	F_OR-Aec11943_c0_seq1	2.44538	2.88572	4.86317	2.3123	6.18101
F_OR-Aec12042_c0_seq2	F_OR-Aec12042_c0_seq2_p1	secreted protein	Melampsora larici-populina 98AG31	XP_007417307.1	3.3e-17	F_OR-Aec12042_c0_seq2_p1	Non-apoplastic	0.51	F_OR-Aec12042_c0_seq2_p1	not annotated	F_OR-Aec12042_c0_seq2.p1	0			F_OR-Aec12042_c0_seq2	184.071	0	438.105	227.477	0.51734
F_OR-Aec12307_c0_seq1	F_OR-Aec12307_c0_seq1_p1	macrofage activating glycoprotein	Melampsora larici-populina 98AG31	EGF97652.1	3.6e-160	F_OR-Aec12307_c0_seq1_p1	Apoplastic	0.9	F_OR-Aec12307_c0_seq1_p1	not annotated	F_OR-Aec12307_c0_seq1.p1	0			F_OR-Aec12307_c0_seq1	5.81418	0	0	0.0148882	0
F_OR-Aec12505_c0_seq1	F_OR-Aec12505_c0_seq1_p1	barwin-related endoglucanase domain protein	Rhodotorula toruloides NP11	EMS20732.1	6.4e-55	F_OR-Aec12505_c0_seq1_p1	Non-apoplastic	0.56	F_OR-Aec12505_c0_seq1_p1	not annotated	F_OR-Aec12505_c0_seq1.p1	0			F_OR-Aec12505_c0_seq1	4.21488	0	0	0	0
F_OR-Aec12603_c0_seq1	F_OR-Aec12603_c0_seq1_p1	rds1p-like protein	Melampsora larici-populina 98AG31	XP_007404719.1	3.2e-168	F_OR-Aec12603_c0_seq1_p1	Apoplastic	0.77	F_OR-Aec12603_c0_seq1_p1	not annotated	F_OR-Aec12603_c0_seq1.p1	1	Ferritin_2	Ferritin-like domain	F_OR-Aec12603_c0_seq1	9409.27	0	11220.4	12353.1	1.53331
F_OR-Aec12699_c0_seq1	F_OR-Aec12699_c0_seq1_p1	family 5 glycoside hydrolase	Melampsora larici-populina 98AG31	XP_007412219.1	0	F_OR-Aec12699_c0_seq1_p1	Non-apoplastic	0.58	F_OR-Aec12699_c0_seq1_p1	GH5_41(99-267)+GH5_41(299-413)	F_OR-Aec12699_c0_seq1.p1	0			F_OR-Aec12699_c0_seq1	313.255	0	146.735	437.821	0
F_OR-Aec12984_c0_seq1	F_OR-Aec12984_c0_seq1_p1	secreted protein	Melampsora larici-populina 98AG31	EGG07670.1	9.3e-51	F_OR-Aec12984_c0_seq1_p1	Non-apoplastic	0.77	F_OR-Aec12984_c0_seq1_p1	not annotated	F_OR-Aec12984_c0_seq1.p1	0			F_OR-Aec12984_c0_seq1	7.8507	0	0.0902727	0	0
F_OR-Aec13136_c0_seq2	F_OR-Aec13136_c0_seq2_p1	oxidoreductase	Melampsora larici-populina 98AG31	EGG04510.1	0	F_OR-Aec13136_c0_seq2_p1	Non-apoplastic	0.78	F_OR-Aec13136_c0_seq2_p1	AA3_2(37-607)	F_OR-Aec13136_c0_seq2.p1	2	GMC_oxred_N	GMC oxidoreductase	F_OR-Aec13136_c0_seq2	59.8252	0	57.0867	56.4188	0
F_OR-Aec13334_c0_seq1	F_OR-Aec13334_c0_seq1_p1	transmembrane protein, putative	Puccinia coronata var. avenae f. sp. avenae	PLW06864.1	2.1e-69	F_OR-Aec13334_c0_seq1_p1	Apoplastic	0.77	F_OR-Aec13334_c0_seq1_p1	not annotated	F_OR-Aec13334_c0_seq1.p1	0			F_OR-Aec13334_c0_seq1	8.4046	3.42302	9.28631	5.23903	15.4974
F_OR-Aec13409_c0_seq1	F_OR-Aec13409_c0_seq1_p1	uncharacterized protein UHOR_02243	Ustilago hordei	CCF53658.1	5.8e-18	F_OR-Aec13409_c0_seq1_p1	Non-apoplastic	0.63	F_OR-Aec13409_c0_seq1_p1	not annotated	F_OR-Aec13409_c0_seq1.p1	0			F_OR-Aec13409_c0_seq1	6.05382	0	0.0101059	0.013556	0
F_OR-Aec13473_c0_seq1	F_OR-Aec13473_c0_seq1_p1	small secreted protein	Valsa mali	KUI67718.1	1.5e-77	F_OR-Aec13473_c0_seq1_p1	Apoplastic	0.87	F_OR-Aec13473_c0_seq1_p1	not annotated	F_OR-Aec13473_c0_seq1.p1	0			F_OR-Aec13473_c0_seq1	1.47222	68.4171	0.711364	0	3.16734
F_OR-Aec13801_c1_seq1	F_OR-Aec13801_c1_seq1_p1	glycoside hydrolase family 23 protein	Melampsora larici-populina 98AG31	EGG00134.1	9.9e-139	F_OR-Aec13801_c1_seq1_p1	Apoplastic	0.82	F_OR-Aec13801_c1_seq1_p1	not annotated	F_OR-Aec13801_c1_seq1.p1	1	SLT	Transglycosylase SLT domain	F_OR-Aec13801_c1_seq1	431.418	0	209.454	795.596	1.03416
F_OR-Aec13966_c0_seq1	F_OR-Aec13966_c0_seq1_p1	probable aspartic proteinase precursor	Cordyceps fumosorosea ARSEF 2679	OAA57781.1	2.8e-56	F_OR-Aec13966_c0_seq1_p1	Non-apoplastic	0.56	F_OR-Aec13966_c0_seq1_p1	not annotated	F_OR-Aec13966_c0_seq1.p1	1	Asp	Eukaryotic aspartyl protease	F_OR-Aec13966_c0_seq1	5.84174	0	0.0763888	0	0
F_OR-Aec14045_c0_seq2	F_OR-Aec14045_c0_seq2_p1	secreted protein	Melampsora larici-populina 98AG31	XP_007410705.1	3.5e-87	F_OR-Aec14045_c0_seq2_p1	Non-apoplastic	0.67	F_OR-Aec14045_c0_seq2_p1	not annotated	F_OR-Aec14045_c0_seq2.p1	1	CAP	Cysteine-rich secretory protein family	F_OR-Aec14045_c0_seq2	1.82123	1.57011	1.97501	2.46802	11.6935
F_OR-Aec14137_c0_seq2	F_OR-Aec14137_c0_seq2_p1	secreted protein	Melampsora larici-populina 98AG31	XP_007414569.1	0	F_OR-Aec14137_c0_seq2_p1	Non-apoplastic	0.66	F_OR-Aec14137_c0_seq2_p1	not annotated	F_OR-Aec14137_c0_seq2.p1	0			F_OR-Aec14137_c0_seq2	2.15735	12.157	2.88906	2.00332	20.4268
F_OR-Aec14186_c0_seq1	F_OR-Aec14186_c0_seq1_p1	hypothetical protein AOQ84DRAFT_385718	Glonium stellatum	OCL12983.1	4.5e-75	F_OR-Aec14186_c0_seq1_p1	Non-apoplastic	0.57	F_OR-Aec14186_c0_seq1_p1	not annotated	F_OR-Aec14186_c0_seq1.p1	0			F_OR-Aec14186_c0_seq1	4.44071	0.956708	7.73099	4.2713	8.15812
F_OR-Aec14213_c2_seq1	F_OR-Aec14213_c2_seq1_p1	aspartic peptidase A1	Melampsora larici-populina 98AG31	EGG03844.1	0	F_OR-Aec14213_c2_seq1_p1	Apoplastic	0.65	F_OR-Aec14213_c2_seq1_p1	not annotated	F_OR-Aec14213_c2_seq1.p1	2	Asp	Eukaryotic aspartyl protease	F_OR-Aec14213_c2_seq1	8.31304	27.2236	5.95363	7.64981	12.0861
F_OR-Aec14306_c0_seq1	F_OR-Aec14306_c0_seq1_p1	macrofage activating glycoprotein	Melampsora larici-populina 98AG31	EGF97652.1	0	F_OR-Aec14306_c0_seq1_p1	Apoplastic	0.96	F_OR-Aec14306_c0_seq1_p1	not annotated	F_OR-Aec14306_c0_seq1.p1	0			F_OR-Aec14306_c0_seq1	664.05	0	800.733	988.476	0.475086
F_OR-Aec14678_c1_seq2	F_OR-Aec14678_c1_seq2_p1	family 26 glycoside hydrolase	Puccinia striiformis	POW02011.1	2.2e-126	F_OR-Aec14678_c1_seq2_p1	Non-apoplastic	0.77	F_OR-Aec14678_c1_seq2_p1	GH26(141-281)	F_OR-Aec14678_c1_seq2.p1	1	Glyco_hydro_26	Glycosyl hydrolase family 26	F_OR-Aec14678_c1_seq2	7.30251	3.06701	11.8623	8.77227	9.98254
F_OR-Aec14892_c0_seq2	F_OR-Aec14892_c0_seq2_p1	hypothetical protein MELLADRAFT_95948	Melampsora larici-populina 98AG31	XP_007407272.1	2.1e-134	F_OR-Aec14892_c0_seq2_p1	Apoplastic	0.78	F_OR-Aec14892_c0_seq2_p1	not annotated	F_OR-Aec14892_c0_seq2.p1	0			F_OR-Aec14892_c0_seq2	8.39814	4.75998	12.6079	7.34117	23.64			8.89646	1.2649e-06
F_OR-Aec15022_c0_seq1	F_OR-Aec15022_c0_seq1_p1	secreted protein, putative	Rhizoctonia solani AG-8 WAC10335	KDN48655.1	2.3e-39	F_OR-Aec15022_c0_seq1_p1	Apoplastic	0.73	F_OR-Aec15022_c0_seq1_p1	not annotated	F_OR-Aec15022_c0_seq1.p1	0			F_OR-Aec15022_c0_seq1	2.4736	0	0	0	0
F_OR-Aec15135_c1_seq6	F_OR-Aec15135_c1_seq6_p2	no hit				F_OR-Aec15135_c1_seq6_p2	Non-apoplastic	0.58	F_OR-Aec15135_c1_seq6_p2	not annotated	F_OR-Aec15135_c1_seq6.p2	0			F_OR-Aec15135_c1_seq6	14.843	0	10.2611	10.3611	0.48977
F_OR-Aec15364_c0_seq3	F_OR-Aec15364_c0_seq3_p1	family 18 glycoside hydrolase	Melampsora larici-populina 98AG31	EGG09936.1	0	F_OR-Aec15364_c0_seq3_p1	Apoplastic	0.59	F_OR-Aec15364_c0_seq3_p1	GH18(99-464)	F_OR-Aec15364_c0_seq3.p1	1	Glyco_hydro_18	Glycosyl hydrolases family 18	F_OR-Aec15364_c0_seq3	8.34213	0	23.2383	5.33153	0.683696
F_OR-Aec15387_c0_seq1	F_OR-Aec15387_c0_seq1_p1	FMN binding protein	Melampsora larici-populina 98AG31	XP_007413288.1	1.6e-104	F_OR-Aec15387_c0_seq1_p1	Non-apoplastic	0.94	F_OR-Aec15387_c0_seq1_p1	not annotated	F_OR-Aec15387_c0_seq1.p1	1	Pyrid_oxidase_2	Pyridoxamine 5'-phosphate oxidase	F_OR-Aec15387_c0_seq1	13.7752	3.23182	20.5897	12.1777	16.6351			9.46892	0.000308926
F_OR-Aec15479_c0_seq1	F_OR-Aec15479_c0_seq1_p1	hypothetical protein MELLADRAFT_65965	Melampsora larici-populina 98AG31	XP_007413797.1	1.7e-20	F_OR-Aec15479_c0_seq1_p1	Apoplastic	0.64	F_OR-Aec15479_c0_seq1_p1	not annotated	F_OR-Aec15479_c0_seq1.p1	0			F_OR-Aec15479_c0_seq1	6.25635	1.72094	5.93431	4.28179	11.2645
F_OR-Aec15505_c0_seq5	F_OR-Aec15505_c0_seq5_p1	family 5 glycoside hydrolase	Puccinia striiformis f. sp. tritici PST-78	KNE94693.1	8.4e-128	F_OR-Aec15505_c0_seq5_p1	Non-apoplastic	0.66	F_OR-Aec15505_c0_seq5_p1	GH5_7(180-335)	F_OR-Aec15505_c0_seq5.p1	0			F_OR-Aec15505_c0_seq5	13.4892	0	15.0101	14.198	0.0235044
F_OR-Aec15674_c0_seq1	F_OR-Aec15674_c0_seq1_p1	hypothetical protein MELLADRAFT_58767	Melampsora larici-populina 98AG31	EGG12859.1	0	F_OR-Aec15674_c0_seq1_p1	Non-apoplastic	0.72	F_OR-Aec15674_c0_seq1_p1	not annotated	F_OR-Aec15674_c0_seq1.p1	0			F_OR-Aec15674_c0_seq1	4.84544	9.58909	7.96453	6.57042	14.2197
F_OR-Aec15703_c1_seq1	F_OR-Aec15703_c1_seq1_p1	Protein priA	Melampsora larici-populina 98AG31	XP_007411721.1	1.7e-74	F_OR-Aec15703_c1_seq1_p1	Apoplastic	0.73	F_OR-Aec15703_c1_seq1_p1	not annotated	F_OR-Aec15703_c1_seq1.p1	0			F_OR-Aec15703_c1_seq1	11827.8	0.399853	9632.55	14385.4	8.19922			33.9639	0.0462327
F_OR-Aec15745_c0_seq9	F_OR-Aec15745_c0_seq9_p1	hypothetical protein MELLADRAFT_110526	Melampsora larici-populina 98AG31	XP_007414733.1	3.1e-139	F_OR-Aec15745_c0_seq9_p1	Non-apoplastic	0.99	F_OR-Aec15745_c0_seq9_p1	not annotated	F_OR-Aec15745_c0_seq9.p1	1	SET	SET domain	F_OR-Aec15745_c0_seq9	21.9594	2.75989	16.5542	23.1992	1.25415
F_OR-Aec15846_c0_seq1	F_OR-Aec15846_c0_seq1_p2	Outer capsid protein VP5	Diaporthe ampelina	KKY39101.1	2.2e-91	F_OR-Aec15846_c0_seq1_p2	Apoplastic	0.64	F_OR-Aec15846_c0_seq1_p2	not annotated	F_OR-Aec15846_c0_seq1.p2	0			F_OR-Aec15846_c0_seq1	2.99428	35.5994	0.681238	0	3.36933
F_OR-Aec15854_c0_seq8	F_OR-Aec15854_c0_seq8_p1	hypothetical protein MELLADRAFT_65774	Melampsora larici-populina 98AG31	XP_007413659.1	4.3e-82	F_OR-Aec15854_c0_seq8_p1	Non-apoplastic	1	F_OR-Aec15854_c0_seq8_p1	not annotated	F_OR-Aec15854_c0_seq8.p1	0			F_OR-Aec15854_c0_seq8	7.2219	3.15908	8.70711	6.43179	21.4981			7.66643	0.034776
F_OR-Aec16035_c0_seq4	F_OR-Aec16035_c0_seq4_p1	hypothetical protein MELLADRAFT_86440	Melampsora larici-populina 98AG31	EGG06604.1	2.1e-53	F_OR-Aec16035_c0_seq4_p1	Non-apoplastic	0.63	F_OR-Aec16035_c0_seq4_p1	not annotated	F_OR-Aec16035_c0_seq4.p1	0			F_OR-Aec16035_c0_seq4	31.6005	0	18.1902	45.9749	7.58997			1.79769e+308	0.044029
F_OR-Aec16318_c0_seq1	F_OR-Aec16318_c0_seq1_p1	glycoside hydrolase family 26 protein	Puccinia striiformis f. sp. tritici PST-78	KNF05952.1	0	F_OR-Aec16318_c0_seq1_p1	Apoplastic	0.73	F_OR-Aec16318_c0_seq1_p1	GH26(106-320)	F_OR-Aec16318_c0_seq1.p1	0			F_OR-Aec16318_c0_seq1	178.584	8.24937	204.633	96.1435	0.0882862
F_OR-Aec16373_c0_seq1	F_OR-Aec16373_c0_seq1_p1	subtilisin protease	Melampsora larici-populina 98AG31	EGG02753.1	0	F_OR-Aec16373_c0_seq1_p1	Non-apoplastic	0.52	F_OR-Aec16373_c0_seq1_p1	not annotated	F_OR-Aec16373_c0_seq1.p1	2	Peptidase_S8	Subtilase family	F_OR-Aec16373_c0_seq1	6.1883	0	4.12665	9.06204	2.96624
F_OR-Aec16502_c1_seq1	F_OR-Aec16502_c1_seq1_p1	expansin family protein	Melampsora larici-populina 98AG31	XP_007403893.1	2.8e-134	F_OR-Aec16502_c1_seq1_p1	Apoplastic	0.88	F_OR-Aec16502_c1_seq1_p1	not annotated	F_OR-Aec16502_c1_seq1.p1	1	DPBB_1	Lytic transglycolase	F_OR-Aec16502_c1_seq1	18.3848	0	30.226	20.7394	0.0519731
F_OR-Aec16569_c0_seq1	F_OR-Aec16569_c0_seq1_p1	ferritin/ribonucleotide reductase-like protein	Melampsora larici-populina 98AG31	XP_007409543.1	0	F_OR-Aec16569_c0_seq1_p1	Apoplastic	0.75	F_OR-Aec16569_c0_seq1_p1	not annotated	F_OR-Aec16569_c0_seq1.p1	1	Ferritin_2	Ferritin-like domain	F_OR-Aec16569_c0_seq1	13835.1	11.8061	10414.2	21063.7	37.0457			6.87667	7.29387e-07
F_OR-Aec16570_c0_seq1	F_OR-Aec16570_c0_seq1_p1	barwin-like endoglucanase	Melampsora larici-populina 98AG31	XP_007403893.1	4e-63	F_OR-Aec16570_c0_seq1_p1	Non-apoplastic	0.72	F_OR-Aec16570_c0_seq1_p1	not annotated	F_OR-Aec16570_c0_seq1.p1	1	DPBB_1	Lytic transglycolase	F_OR-Aec16570_c0_seq1	5245.4	0	4687.07	5543.99	7.84922			1.79769e+308	0.0307833
F_OR-Aec16572_c0_seq1	F_OR-Aec16572_c0_seq1_p1	family 4 carbohydrate esterase	Melampsora larici-populina 98AG31	EGF99408.1	2.5e-105	F_OR-Aec16572_c0_seq1_p1	Apoplastic	0.73	F_OR-Aec16572_c0_seq1_p1	CE4(47-172)	F_OR-Aec16572_c0_seq1.p1	1	Polysacc_deac_1	Polysaccharide deacetylase	F_OR-Aec16572_c0_seq1	2191.89	0	1374.71	655.35	4.5331
F_OR-Aec16574_c0_seq1	F_OR-Aec16574_c0_seq1_p1	carbohydrate-binding module family 18 protein	Trichoderma atroviride IMI 206040	EHK46601.1	6.3e-12	F_OR-Aec16574_c0_seq1_p1	Apoplastic	0.55	F_OR-Aec16574_c0_seq1_p1	not annotated	F_OR-Aec16574_c0_seq1.p1	1	CFEM	CFEM domain	F_OR-Aec16574_c0_seq1	3115.47	1.1953	3659.56	3751.36	16.6919			16.8799	3.67876e-05
F_OR-Aec16591_c0_seq1	F_OR-Aec16591_c0_seq1_p1	glycoside hydrolase family 16 protein	Melampsora larici-populina 98AG31	EGG07218.1	0	F_OR-Aec16591_c0_seq1_p1	Apoplastic	0.63	F_OR-Aec16591_c0_seq1_p1	GH16(50-313)	F_OR-Aec16591_c0_seq1.p1	0			F_OR-Aec16591_c0_seq1	1288.31	0.386695	1351.61	2144.21	0.764676
F_OR-Aec16597_c0_seq1	F_OR-Aec16597_c0_seq1_p1	glycoside hydrolase family 16 protein	Melampsora larici-populina 98AG31	EGG07183.1	2.5e-111	F_OR-Aec16597_c0_seq1_p1	Apoplastic	0.62	F_OR-Aec16597_c0_seq1_p1	GH16(141-299)	F_OR-Aec16597_c0_seq1.p1	1	Glyco_hydro_16	Glycosyl hydrolases family 16	F_OR-Aec16597_c0_seq1	890.689	0	1240.18	1424.37	0.930637
F_OR-Aec16609_c0_seq1	F_OR-Aec16609_c0_seq1_p1	secreted protein	Melampsora larici-populina 98AG31	EGF98249.1	2e-54	F_OR-Aec16609_c0_seq1_p1	Apoplastic	0.56	F_OR-Aec16609_c0_seq1_p1	not annotated	F_OR-Aec16609_c0_seq1.p1	0			F_OR-Aec16609_c0_seq1	1360	0	1221.28	992.381	0.684161
F_OR-Aec16611_c0_seq1	F_OR-Aec16611_c0_seq1_p1	family 4 carbohydrate esterase	Melampsora larici-populina 98AG31	EGF99408.1	2.9e-100	F_OR-Aec16611_c0_seq1_p1	Apoplastic	0.64	F_OR-Aec16611_c0_seq1_p1	CE4(56-179)	F_OR-Aec16611_c0_seq1.p1	1	Polysacc_deac_1	Polysaccharide deacetylase	F_OR-Aec16611_c0_seq1	1018.41	0	634.776	998.162	1.83506
F_OR-Aec16623_c0_seq1	F_OR-Aec16623_c0_seq1_p1	secreted protein	Melampsora larici-populina 98AG31	EGG08638.1	1.1e-75	F_OR-Aec16623_c0_seq1_p1	Non-apoplastic	0.84	F_OR-Aec16623_c0_seq1_p1	not annotated	F_OR-Aec16623_c0_seq1.p1	1	DPBB_1	Lytic transglycolase	F_OR-Aec16623_c0_seq1	510.576	0.310146	394.485	801.668	8.84761
F_OR-Aec16625_c0_seq1	F_OR-Aec16625_c0_seq1_p1	carbohydrate-binding module family 13 protein	Melampsora larici-populina 98AG31	EGF98666.1	1.9e-167	F_OR-Aec16625_c0_seq1_p1	Non-apoplastic	0.6	F_OR-Aec16625_c0_seq1_p1	not annotated	F_OR-Aec16625_c0_seq1.p1	0			F_OR-Aec16625_c0_seq1	592.608	0	452.844	755.831	0.0957964
F_OR-Aec16678_c0_seq1	F_OR-Aec16678_c0_seq1_p1	secreted protein	Melampsora larici-populina 98AG31	XP_007408805.1	2.8e-15	F_OR-Aec16678_c0_seq1_p1	Apoplastic	0.68	F_OR-Aec16678_c0_seq1_p1	not annotated	F_OR-Aec16678_c0_seq1.p1	0			F_OR-Aec16678_c0_seq1	342.023	0	258.97	223.757	0.611646
F_OR-Aec16703_c0_seq1	F_OR-Aec16703_c0_seq1_p1	secreted protein	Melampsora larici-populina 98AG31	XP_007408422.1	3.4e-71	F_OR-Aec16703_c0_seq1_p1	Non-apoplastic	0.5	F_OR-Aec16703_c0_seq1_p1	not annotated	F_OR-Aec16703_c0_seq1.p1	1	CAP	Cysteine-rich secretory protein family	F_OR-Aec16703_c0_seq1	433.446	30.8716	231.478	650.14	180.938			12.2057	0
F_OR-Aec17017_c0_seq1	F_OR-Aec17017_c0_seq1_p1	secreted protein	Melampsora larici-populina 98AG31	XP_007411106.1	2.5e-15	F_OR-Aec17017_c0_seq1_p1	Non-apoplastic	0.52	F_OR-Aec17017_c0_seq1_p1	not annotated	F_OR-Aec17017_c0_seq1.p1	0			F_OR-Aec17017_c0_seq1	89.2233	0	64.3087	83.214	0.0680608
F_OR-Aec170862_c0_seq1	F_OR-Aec170862_c0_seq1_p1	carbonic anhydrase	Laetiporus sulphureus 93-53	KZT01366.1	2.2e-34	F_OR-Aec170862_c0_seq1_p1	Non-apoplastic	0.69	F_OR-Aec170862_c0_seq1_p1	not annotated	F_OR-Aec170862_c0_seq1.p1	0			F_OR-Aec170862_c0_seq1	0.781102	0	0	0	0
F_OR-Aec17653_c0_seq1	F_OR-Aec17653_c0_seq1_p1	family 61 glycoside hydrolase	Puccinia graminis f. sp. tritici CRL 75-36-700-3	XP_003325408.1	6.9e-95	F_OR-Aec17653_c0_seq1_p1	Apoplastic	0.67	F_OR-Aec17653_c0_seq1_p1	AA9(10-239)	F_OR-Aec17653_c0_seq1.p1	1	Glyco_hydro_61	Glycosyl hydrolase family 61	F_OR-Aec17653_c0_seq1	76.1067	0	0.1613	0.056235	0
F_OR-Aec17812_c0_seq1	F_OR-Aec17812_c0_seq1_p1	hypothetical protein MELLADRAFT_110956	Melampsora larici-populina 98AG31	EGG01492.1	6.3e-15	F_OR-Aec17812_c0_seq1_p1	Non-apoplastic	0.71	F_OR-Aec17812_c0_seq1_p1	not annotated	F_OR-Aec17812_c0_seq1.p1	0			F_OR-Aec17812_c0_seq1	30.6624	0	26.8884	26.3052	0.514496
F_OR-Aec17951_c0_seq1	F_OR-Aec17951_c0_seq1_p1	family 26 glycoside hydrolase	Puccinia sorghi	KNZ48033.1	2.8e-147	F_OR-Aec17951_c0_seq1_p1	Non-apoplastic	0.53	F_OR-Aec17951_c0_seq1_p1	not annotated	F_OR-Aec17951_c0_seq1.p1	0			F_OR-Aec17951_c0_seq1	45.9565	0	0.0551092	0.0471191	0
F_OR-Aec18038_c0_seq1	F_OR-Aec18038_c0_seq1_p1	secreted protein	Melampsora larici-populina 98AG31	XP_007408181.1	1.4e-30	F_OR-Aec18038_c0_seq1_p1	Apoplastic	0.82	F_OR-Aec18038_c0_seq1_p1	not annotated	F_OR-Aec18038_c0_seq1.p1	0			F_OR-Aec18038_c0_seq1	57.0123	0	59.4477	40.4561	0.405781
F_OR-Aec18109_c0_seq1	F_OR-Aec18109_c0_seq1_p1	aspartic peptidase A1	Melampsora larici-populina 98AG31	EGG01947.1	0	F_OR-Aec18109_c0_seq1_p1	Apoplastic	0.83	F_OR-Aec18109_c0_seq1_p1	not annotated	F_OR-Aec18109_c0_seq1.p1	2	Asp	Eukaryotic aspartyl protease	F_OR-Aec18109_c0_seq1	46.512	0.346755	52.8001	34.5762	0.756292
F_OR-Aec18445_c0_seq1	F_OR-Aec18445_c0_seq1_p1	putative transmembrane protein	Apiotrichum porosum	RSH83479.1	9.8e-34	F_OR-Aec18445_c0_seq1_p1	Apoplastic	0.74	F_OR-Aec18445_c0_seq1_p1	not annotated	F_OR-Aec18445_c0_seq1.p1	0			F_OR-Aec18445_c0_seq1	43.151	0	0.14106	0.0236265	0
F_OR-Aec18858_c0_seq1	F_OR-Aec18858_c0_seq1_p1	aromatic compound dioxygenase	Melampsora larici-populina 98AG31	XP_007409489.1	5.7e-101	F_OR-Aec18858_c0_seq1_p1	Non-apoplastic	0.75	F_OR-Aec18858_c0_seq1_p1	not annotated	F_OR-Aec18858_c0_seq1.p1	1	Dioxygenase_C	Dioxygenase	F_OR-Aec18858_c0_seq1	26.9452	10.8113	21.3942	18.7294	67.7991			10.2445	0
F_OR-Aec190970_c0_seq1	F_OR-Aec190970_c0_seq1_p1	secreted protein	Melampsora larici-populina 98AG31	XP_007409525.1	1.9e-86	F_OR-Aec190970_c0_seq1_p1	Apoplastic	0.77	F_OR-Aec190970_c0_seq1_p1	not annotated	F_OR-Aec190970_c0_seq1.p1	0			F_OR-Aec190970_c0_seq1	0.681028	0	0.997115	0.508073	0.629251
F_OR-Aec19458_c0_seq1	F_OR-Aec19458_c0_seq1_p1	predicted protein	Fomitiporia mediterranea MF3/22	EJD01784.1	9.4e-35	F_OR-Aec19458_c0_seq1_p1	Apoplastic	0.71	F_OR-Aec19458_c0_seq1_p1	not annotated	F_OR-Aec19458_c0_seq1.p1	1	GPI-anchored	Ser-Thr-rich glycosyl-phosphatidyl-inositol-anchored membrane family	F_OR-Aec19458_c0_seq1	21.3127	0	0	0	0
F_OR-Aec201664_c0_seq1	F_OR-Aec201664_c0_seq1_p1	DUF1748-domain-containing protein	Dentipellis fragilis	TFY67581.1	2.4e-32	F_OR-Aec201664_c0_seq1_p1	Non-apoplastic	0.67	F_OR-Aec201664_c0_seq1_p1	not annotated	F_OR-Aec201664_c0_seq1.p1	1	DUF1748	Fungal protein of unknown function (DUF1748)	F_OR-Aec201664_c0_seq1	0.76598	0	0	0	0
F_OR-Aec217962_c0_seq1	F_OR-Aec217962_c0_seq1_p1	Yos1-like protein	Ceraceosorus bombacis/Ceraceosorus guamensis	XP_025366698.1	4.3e-30	F_OR-Aec217962_c0_seq1_p1	Non-apoplastic	0.81	F_OR-Aec217962_c0_seq1_p1	not annotated	F_OR-Aec217962_c0_seq1.p1	1	Yos1	Yos1-like	F_OR-Aec217962_c0_seq1	0.948078	0	0	0	0
F_OR-Aec22146_c0_seq1	F_OR-Aec22146_c0_seq1_p1	family 71 glycoside hydrolase	Puccinia coronata var. avenae f. sp. avenae	PLW34244.1	6.7e-147	F_OR-Aec22146_c0_seq1_p1	Apoplastic	0.66	F_OR-Aec22146_c0_seq1_p1	GH71(24-402)	F_OR-Aec22146_c0_seq1.p1	1	Glyco_hydro_71	Glycosyl hydrolase family 71	F_OR-Aec22146_c0_seq1	16.2267	0	0.0170943	0	0
F_OR-Aec225568_c0_seq1	F_OR-Aec225568_c0_seq1_p1	hypothetical protein CVT26_015728	Gymnopilus dilepis	PPQ65019.1	1.1e-63	F_OR-Aec225568_c0_seq1_p1	Apoplastic	0.83	F_OR-Aec225568_c0_seq1_p1	not annotated	F_OR-Aec225568_c0_seq1.p1	0			F_OR-Aec225568_c0_seq1	0.854573	0	0	0	0
F_OR-Aec22593_c0_seq1	F_OR-Aec22593_c0_seq1_p1	putative gEgh 16	Auricularia subglabra TFB-10046 SS5	EJD50796.1	1.5e-24	F_OR-Aec22593_c0_seq1_p1	Non-apoplastic	0.52	F_OR-Aec22593_c0_seq1_p1	not annotated	F_OR-Aec22593_c0_seq1.p1	1	Egh16-like	Egh16-like virulence factor	F_OR-Aec22593_c0_seq1	12.589	0	0	0	0
F_OR-Aec230641_c0_seq1	F_OR-Aec230641_c0_seq1_p1	UPF0187-domain-containing protein	Puccinia coronata var. avenae f. sp. avenae	PLW08197.1	2e-35	F_OR-Aec230641_c0_seq1_p1	Non-apoplastic	0.89	F_OR-Aec230641_c0_seq1_p1	not annotated	F_OR-Aec230641_c0_seq1.p1	1	Bestrophin	Bestrophin, RFP-TM, chloride channel	F_OR-Aec230641_c0_seq1	0.912122	0	0	0	0
F_OR-Aec24890_c0_seq1	F_OR-Aec24890_c0_seq1_p1	carbohydrate-binding module family 13 protein	Melampsora larici-populina 98AG31	XP_007411494.1	1.1e-100	F_OR-Aec24890_c0_seq1_p1	Apoplastic	0.73	F_OR-Aec24890_c0_seq1_p1	not annotated	F_OR-Aec24890_c0_seq1.p1	0			F_OR-Aec24890_c0_seq1	10.6862	0	0.034315	0.0148841	0
F_OR-Aec27287_c0_seq1	F_OR-Aec27287_c0_seq1_p1	FAS1 domain-containing protein	Puccinia striiformis f. sp. tritici PST-78/Puccinia striiformis f. sp. tritici	AEM55579.1	5e-78	F_OR-Aec27287_c0_seq1_p1	Apoplastic	0.81	F_OR-Aec27287_c0_seq1_p1	not annotated	F_OR-Aec27287_c0_seq1.p1	1	Fasciclin	Fasciclin domain	F_OR-Aec27287_c0_seq1	6.61112	0	0	0	0
F_OR-Aec27620_c0_seq1	F_OR-Aec27620_c0_seq1_p1	putative gEgh 16	Exidia glandulosa HHB12029	KZV86997.1	2.7e-28	F_OR-Aec27620_c0_seq1_p1	Non-apoplastic	0.5	F_OR-Aec27620_c0_seq1_p1	not annotated	F_OR-Aec27620_c0_seq1.p1	1	Egh16-like	Egh16-like virulence factor	F_OR-Aec27620_c0_seq1	10.455	0	0	0	0
F_OR-Aec27899_c0_seq1	F_OR-Aec27899_c0_seq1_p2	no hit				F_OR-Aec27899_c0_seq1_p2	Non-apoplastic	0.71	F_OR-Aec27899_c0_seq1_p2	not annotated	F_OR-Aec27899_c0_seq1.p2	0			F_OR-Aec27899_c0_seq1	8.15903	0	0	0	0
F_OR-Aec27920_c0_seq1	F_OR-Aec27920_c0_seq1_p1	glycosyl hydrolase family 61-domain-containing protein	Trametes coccinea BRFM310	OSD06900.1	9.4e-79	F_OR-Aec27920_c0_seq1_p1	Apoplastic	0.75	F_OR-Aec27920_c0_seq1_p1	AA9(12-232)	F_OR-Aec27920_c0_seq1.p1	1	Glyco_hydro_61	Glycosyl hydrolase family 61	F_OR-Aec27920_c0_seq1	12.9943	0	0	0	0
F_OR-Aec28324_c0_seq1	F_OR-Aec28324_c0_seq1_p1	macrofage activating glycoprotein	Jaapia argillacea MUCL 33604	KDQ52651.1	2.7e-127	F_OR-Aec28324_c0_seq1_p1	Apoplastic	0.71	F_OR-Aec28324_c0_seq1_p1	not annotated	F_OR-Aec28324_c0_seq1.p1	0			F_OR-Aec28324_c0_seq1	8.51103	0	0.0558542	0	0
F_OR-Aec33156_c0_seq1	F_OR-Aec33156_c0_seq1_p1	chitin deacetylase, carbohydrate esterase family 4 protein	Puccinia coronata var. avenae f. sp. avenae	PLW37465.1	5e-106	F_OR-Aec33156_c0_seq1_p1	Apoplastic	0.57	F_OR-Aec33156_c0_seq1_p1	CE4(124-238)	F_OR-Aec33156_c0_seq1.p1	1	Polysacc_deac_1	Polysaccharide deacetylase	F_OR-Aec33156_c0_seq1	8.07551	0	0	0	0
F_OR-Aec35422_c0_seq1	F_OR-Aec35422_c0_seq1_p1	saccharopepsin	Melampsora larici-populina 98AG31	EGG09199.1	0	F_OR-Aec35422_c0_seq1_p1	Non-apoplastic	0.54	F_OR-Aec35422_c0_seq1_p1	not annotated	F_OR-Aec35422_c0_seq1.p1	3	Asp	Eukaryotic aspartyl protease	F_OR-Aec35422_c0_seq1	4.16087	0	0.0160603	0	0
F_OR-Aec36843_c0_seq1	F_OR-Aec36843_c0_seq1_p1	secreted protein	Puccinia coronata var. avenae f. sp. avenae	PLW51772.1	3.6e-34	F_OR-Aec36843_c0_seq1_p1	Apoplastic	0.78	F_OR-Aec36843_c0_seq1_p1	not annotated	F_OR-Aec36843_c0_seq1.p1	1	PBP	Phosphatidylethanolamine-binding protein	F_OR-Aec36843_c0_seq1	4.92493	0	0	0.0196276	0
F_OR-Aec38645_c0_seq1	F_OR-Aec38645_c0_seq1_p1	Cell wall beta-glucan synthesis family protein	Leucosporidium creatinivorum	ORY90099.1	3.7e-47	F_OR-Aec38645_c0_seq1_p1	Apoplastic	0.86	F_OR-Aec38645_c0_seq1_p1	not annotated	F_OR-Aec38645_c0_seq1.p1	1	GPI-anchored	Ser-Thr-rich glycosyl-phosphatidyl-inositol-anchored membrane family	F_OR-Aec38645_c0_seq1	5.99346	0	0	0	0
F_OR-Aec40633_c0_seq1	F_OR-Aec40633_c0_seq1_p1	glycoside hydrolase family 16 protein	Melampsora larici-populina 98AG31	EGG07218.1	3.6e-131	F_OR-Aec40633_c0_seq1_p1	Apoplastic	0.79	F_OR-Aec40633_c0_seq1_p1	not annotated	F_OR-Aec40633_c0_seq1.p1	0			F_OR-Aec40633_c0_seq1	4.58195	0	0	0	0
F_OR-Aec51266_c0_seq1	F_OR-Aec51266_c0_seq1_p1	secreted protein	Puccinia striiformis/Puccinia striiformis f. sp. tritici PST-78	KNE97641.1	4.2e-68	F_OR-Aec51266_c0_seq1_p1	Apoplastic	0.83	F_OR-Aec51266_c0_seq1_p1	not annotated	F_OR-Aec51266_c0_seq1.p1	1	Egh16-like	Egh16-like virulence factor	F_OR-Aec51266_c0_seq1	3.88481	0	0	0	0
F_OR-Aec588_c0_seq1	F_OR-Aec588_c0_seq1_p1	secreted protein	Serendipita vermifera MAFF 305830	KIM33789.1	1.2e-32	F_OR-Aec588_c0_seq1_p1	Non-apoplastic	0.53	F_OR-Aec588_c0_seq1_p1	not annotated	F_OR-Aec588_c0_seq1.p1	1	C166	Family of unknown function	F_OR-Aec588_c0_seq1	0.744227	0	0.929666	1.81538	1.02376
F_OR-Aec61399_c0_seq1	F_OR-Aec61399_c0_seq1_p1	secreted protein	Melampsora larici-populina 98AG31	XP_007408422.1	8.6e-62	F_OR-Aec61399_c0_seq1_p1	Apoplastic	0.82	F_OR-Aec61399_c0_seq1_p1	not annotated	F_OR-Aec61399_c0_seq1.p1	1	CAP	Cysteine-rich secretory protein family	F_OR-Aec61399_c0_seq1	2.52885	0	0	0	0
F_OR-Aec61650_c0_seq1	F_OR-Aec61650_c0_seq1_p1	FK506-binding protein 2	Exidia glandulosa HHB12029	KZV93699.1	1.1e-72	F_OR-Aec61650_c0_seq1_p1	Non-apoplastic	0.66	F_OR-Aec61650_c0_seq1_p1	not annotated	F_OR-Aec61650_c0_seq1.p1	1	FKBP_C	FKBP-type peptidyl-prolyl cis-trans isomerase	F_OR-Aec61650_c0_seq1	2.89276	0	0	0	0
F_OR-Aec6560_c0_seq1	F_OR-Aec6560_c0_seq1_p1	chondroitin AC/alginate lyase	Melampsora larici-populina 98AG31	EGG02724.1	0	F_OR-Aec6560_c0_seq1_p1	Apoplastic	0.86	F_OR-Aec6560_c0_seq1_p1	PL35(456-642)	F_OR-Aec6560_c0_seq1.p1	0			F_OR-Aec6560_c0_seq1	6.65976	0	0	0	0
F_OR-Aec6573_c0_seq1	F_OR-Aec6573_c0_seq1_p1	Non-catalytic module family EXPN	Melampsora larici-populina 98AG31	EGG02732.1	2.1e-63	F_OR-Aec6573_c0_seq1_p1	Apoplastic	0.67	F_OR-Aec6573_c0_seq1_p1	not annotated	F_OR-Aec6573_c0_seq1.p1	1	DPBB_1	Lytic transglycolase	F_OR-Aec6573_c0_seq1	4.19589	5.32208	5.89656	1.95466	32.7483			6.83112	0.0381918
F_OR-Aec6576_c0_seq1	F_OR-Aec6576_c0_seq1_p1	secreted protein	Melampsora larici-populina 98AG31	XP_007416068.1	2.4e-35	F_OR-Aec6576_c0_seq1_p1	Apoplastic	0.7	F_OR-Aec6576_c0_seq1_p1	not annotated	F_OR-Aec6576_c0_seq1.p1	0			F_OR-Aec6576_c0_seq1	3.72036	1.85755	4.86475	2.44146	5.03035
F_OR-Aec7005_c0_seq2	F_OR-Aec7005_c0_seq2_p1	hypothetical protein MELLADRAFT_73481	Melampsora larici-populina 98AG31	XP_007417754.1	4e-16	F_OR-Aec7005_c0_seq2_p1	Apoplastic	0.63	F_OR-Aec7005_c0_seq2_p1	not annotated	F_OR-Aec7005_c0_seq2.p1	0			F_OR-Aec7005_c0_seq2	3.42632	0	0	0.0125433	0
F_OR-Aec71005_c0_seq1	F_OR-Aec71005_c0_seq1_p1	phosphotyrosine protein phosphatase	Microbotryum lychnidis-dioicae p1A1 Lamole	KDE03446.1	6.4e-69	F_OR-Aec71005_c0_seq1_p1	Non-apoplastic	0.82	F_OR-Aec71005_c0_seq1_p1	not annotated	F_OR-Aec71005_c0_seq1.p1	1	LMWPc	Low molecular weight phosphotyrosine protein phosphatase	F_OR-Aec71005_c0_seq1	1.33988	0	0	0	0
F_OR-Aec7148_c0_seq1	F_OR-Aec7148_c0_seq1_p1	50S ribosomal protein L35	Melampsora larici-populina 98AG31	EGG11394.1	4.2e-62	F_OR-Aec7148_c0_seq1_p1	Non-apoplastic	0.59	F_OR-Aec7148_c0_seq1_p1	not annotated	F_OR-Aec7148_c0_seq1.p1	1	Ribosomal_L35p	Ribosomal protein L35	F_OR-Aec7148_c0_seq1	18.4172	3.24875	24.0461	2.39391	9.49815
F_OR-Aec7249_c0_seq2	F_OR-Aec7249_c0_seq2_p1	peptidyl-prolyl cis-trans isomerase B	Melampsora larici-populina 98AG31	XP_007410442.1	5.7e-126	F_OR-Aec7249_c0_seq2_p1	Non-apoplastic	0.73	F_OR-Aec7249_c0_seq2_p1	not annotated	F_OR-Aec7249_c0_seq2.p1	1	Pro_isomerase	Cyclophilin type peptidyl-prolyl cis-trans isomerase/CLD	F_OR-Aec7249_c0_seq2	131.004	207.293	110.26	132.939	363.85
F_OR-Aec7260_c0_seq1	F_OR-Aec7260_c0_seq1_p1	hypothetical protein PGTG_07221	Puccinia graminis f. sp. tritici CRL 75-36-700-3	EFP80969.1	4e-29	F_OR-Aec7260_c0_seq1_p1	Non-apoplastic	0.85	F_OR-Aec7260_c0_seq1_p1	not annotated	F_OR-Aec7260_c0_seq1.p1	0			F_OR-Aec7260_c0_seq1	66.9937	36.4587	63.2136	38.5565	101.554
F_OR-Aec7268_c0_seq1	F_OR-Aec7268_c0_seq1_p1	secreted protein	Melampsora larici-populina 98AG31	XP_007408805.1	4.6e-25	F_OR-Aec7268_c0_seq1_p1	Apoplastic	0.79	F_OR-Aec7268_c0_seq1_p1	not annotated	F_OR-Aec7268_c0_seq1.p1	0			F_OR-Aec7268_c0_seq1	60.8174	39.6074	43.0569	49.2545	37.4559
F_OR-Aec7301_c1_seq2	F_OR-Aec7301_c1_seq2_p1	secreted protein	Melampsora larici-populina 98AG31	EGG04884.1	8.8e-18	F_OR-Aec7301_c1_seq2_p1	Non-apoplastic	0.52	F_OR-Aec7301_c1_seq2_p1	not annotated	F_OR-Aec7301_c1_seq2.p1	0			F_OR-Aec7301_c1_seq2	12791.3	0	11983.3	11677	3.79396
F_OR-Aec7314_c1_seq1	F_OR-Aec7314_c1_seq1_p1	Cu/Zn superoxide dismutase	Melampsora larici-populina 98AG31	XP_007417755.1	7.7e-120	F_OR-Aec7314_c1_seq1_p1	Apoplastic	0.84	F_OR-Aec7314_c1_seq1_p1	not annotated	F_OR-Aec7314_c1_seq1.p1	1	Sod_Cu	Copper/zinc superoxide dismutase (SODC)	F_OR-Aec7314_c1_seq1	1152.98	0	896.452	857.014	0.481376
F_OR-Aec7342_c0_seq1	F_OR-Aec7342_c0_seq1_p1	family 5 glycoside hydrolase	Melampsora larici-populina 98AG31	EGG12641.1	0	F_OR-Aec7342_c0_seq1_p1	Apoplastic	0.67	F_OR-Aec7342_c0_seq1_p1	GH5_7(74-409)	F_OR-Aec7342_c0_seq1.p1	0			F_OR-Aec7342_c0_seq1	112.361	28.9664	215.054	106.457	42.3497
F_OR-Aec7354_c0_seq2	F_OR-Aec7354_c0_seq2_p1	secreted protein	Puccinia coronata var. avenae f. sp. avenae	PLW54858.1	1.3e-97	F_OR-Aec7354_c0_seq2_p1	Apoplastic	0.68	F_OR-Aec7354_c0_seq2_p1	not annotated	F_OR-Aec7354_c0_seq2.p1	1	Egh16-like	Egh16-like virulence factor	F_OR-Aec7354_c0_seq2	888.395	0.314294	860.141	1424.6	0.0415206
F_OR-Aec7386_c0_seq1	F_OR-Aec7386_c0_seq1_p1	secreted protein	Puccinia graminis f. sp. tritici CRL 75-36-700-3	EFP81494.1	3.8e-48	F_OR-Aec7386_c0_seq1_p1	Apoplastic	0.57	F_OR-Aec7386_c0_seq1_p1	not annotated	F_OR-Aec7386_c0_seq1.p1	1	CAP	Cysteine-rich secretory protein family	F_OR-Aec7386_c0_seq1	418.562	37.8571	474.147	259.943	42.9792
F_OR-Aec7481_c0_seq2	F_OR-Aec7481_c0_seq2_p1	FMN binding protein	Melampsora larici-populina 98AG31	XP_007413288.1	2e-98	F_OR-Aec7481_c0_seq2_p1	Non-apoplastic	0.9	F_OR-Aec7481_c0_seq2_p1	not annotated	F_OR-Aec7481_c0_seq2.p1	1	Pyrid_oxidase_2	Pyridoxamine 5'-phosphate oxidase	F_OR-Aec7481_c0_seq2	98.6423	14.3264	91.4567	26.5506	116.765			9.57344	3.43815e-08
F_OR-Aec7543_c0_seq1	F_OR-Aec7543_c0_seq1_p1	subtilisin protease	Melampsora larici-populina 98AG31	XP_007411463.1	0	F_OR-Aec7543_c0_seq1_p1	Non-apoplastic	0.62	F_OR-Aec7543_c0_seq1_p1	not annotated	F_OR-Aec7543_c0_seq1.p1	2	Peptidase_S8	Subtilase family	F_OR-Aec7543_c0_seq1	58.8552	4.22382	42.9463	113.091	70.5245	2.03309	2.12371e-06	29.8909	0
F_OR-Aec7579_c0_seq1	F_OR-Aec7579_c0_seq1_p1	barwin-related endoglucanase domain protein	Rhodotorula toruloides NP11	EMS20732.1	1.3e-42	F_OR-Aec7579_c0_seq1_p1	Apoplastic	0.68	F_OR-Aec7579_c0_seq1_p1	not annotated	F_OR-Aec7579_c0_seq1.p1	0			F_OR-Aec7579_c0_seq1	15.5504	0	0.0394265	0	0
F_OR-Aec7580_c0_seq1	F_OR-Aec7580_c0_seq1_p1	family 26 glycoside hydrolase	Puccinia striiformis f. sp. tritici PST-78	KNE95217.1	4.2e-100	F_OR-Aec7580_c0_seq1_p1	Non-apoplastic	0.58	F_OR-Aec7580_c0_seq1_p1	GH26(153-298)	F_OR-Aec7580_c0_seq1.p1	1	Glyco_hydro_26	Glycosyl hydrolase family 26	F_OR-Aec7580_c0_seq1	15.5831	0	0	0	0
F_OR-Aec7677_c0_seq2	F_OR-Aec7677_c0_seq2_p1	expansin family protein	Rhodotorula taiwanensis	POY70376.1	2.9e-33	F_OR-Aec7677_c0_seq2_p1	Apoplastic	0.58	F_OR-Aec7677_c0_seq2_p1	not annotated	F_OR-Aec7677_c0_seq2.p1	2	DPBB_1	Lytic transglycolase	F_OR-Aec7677_c0_seq2	77.3063	0	0.0301564	0.052161	0
F_OR-Aec7819_c0_seq1	F_OR-Aec7819_c0_seq1_p1	oxalate decarboxylase	Melampsora larici-populina 98AG31	EGG00915.1	0	F_OR-Aec7819_c0_seq1_p1	Non-apoplastic	0.54	F_OR-Aec7819_c0_seq1_p1	not annotated	F_OR-Aec7819_c0_seq1.p1	4	Cupin_1	Cupin	F_OR-Aec7819_c0_seq1	156.888	0	150.905	196.391	0.177781
F_OR-Aec8012_c0_seq1	F_OR-Aec8012_c0_seq1_p1	secreted protein	Melampsora larici-populina 98AG31	EGG10309.1	3e-38	F_OR-Aec8012_c0_seq1_p1	Apoplastic	0.87	F_OR-Aec8012_c0_seq1_p1	not annotated	F_OR-Aec8012_c0_seq1.p1	1	CFEM	CFEM domain	F_OR-Aec8012_c0_seq1	1.37068	0	0.812102	1.8028	0.740951
F_OR-Aec8484_c0_seq2	F_OR-Aec8484_c0_seq2_p1	acid protease	Fibularhizoctonia sp. CBS 109695	KZP16291.1	1.5e-72	F_OR-Aec8484_c0_seq2_p1	Apoplastic	0.76	F_OR-Aec8484_c0_seq2_p1	not annotated	F_OR-Aec8484_c0_seq2.p1	1	Asp	Eukaryotic aspartyl protease	F_OR-Aec8484_c0_seq2	4.30175	0	0	0	0
F_OR-Aec85047_c0_seq1	F_OR-Aec85047_c0_seq1_p1	family 1 polysaccharide lyase	Melampsora larici-populina 98AG31	XP_007416654.1	5.6e-28	F_OR-Aec85047_c0_seq1_p1	Apoplastic	0.71	F_OR-Aec85047_c0_seq1_p1	not annotated	F_OR-Aec85047_c0_seq1.p1	0			F_OR-Aec85047_c0_seq1	0.998168	1.1117	0.886485	0.346768	7.91967
F_OR-Aec9495_c0_seq1	F_OR-Aec9495_c0_seq1_p1	hypothetical protein MELLADRAFT_101062	Melampsora larici-populina 98AG31	EGG12628.1	2.2e-122	F_OR-Aec9495_c0_seq1_p1	Non-apoplastic	0.91	F_OR-Aec9495_c0_seq1_p1	not annotated	F_OR-Aec9495_c0_seq1.p1	0			F_OR-Aec9495_c0_seq1	2.04484	4.1194	1.48529	1.10259	3.09266
F_OR-Aec9788_c0_seq2	F_OR-Aec9788_c0_seq2_p1	hypothetical protein MELLADRAFT_71105	Melampsora larici-populina 98AG31	XP_007406760.1	1.6e-67	F_OR-Aec9788_c0_seq2_p1	Apoplastic	0.86	F_OR-Aec9788_c0_seq2_p1	not annotated	F_OR-Aec9788_c0_seq2.p1	0			F_OR-Aec9788_c0_seq2	2.31076	0	0	0	0
F_OR-Aec9972_c0_seq1	F_OR-Aec9972_c0_seq1_p1	Hypothetical protein MELLADRAFT_100929	Melampsora larici-populina 98AG31	EGG12552.1	2.4e-44	F_OR-Aec9972_c0_seq1_p1	Apoplastic	0.76	F_OR-Aec9972_c0_seq1_p1	not annotated	F_OR-Aec9972_c0_seq1.p1	0			F_OR-Aec9972_c0_seq1	7.52165	0	7.43637	6.63949	5.55021
NA_Contig136	NA_Contig136_p1	no hit				NA_Contig136_p1	Apoplastic	0.68	NA_Contig136_p1	not annotated	NA_Contig136.p1	0			NA_Contig136	13.8309	40.1637	21.1088	9.99401	57.6424
NA_Contig1869	NA_Contig1869_p1	no hit				NA_Contig1869_p1	Non-apoplastic	0.67	NA_Contig1869_p1	not annotated	NA_Contig1869.p1	0			NA_Contig1869	1.32225	0	1.51027	1.59003	3.38189
NA_Contig198	NA_Contig198_p2	no hit				NA_Contig198_p2	Non-apoplastic	0.77	NA_Contig198_p2	not annotated	NA_Contig198.p2	0			NA_Contig198	6.9424	528.682	78.8885	2.3375	280.754
NA_Contig212	NA_Contig212_p2	hypothetical protein MELLADRAFT_111072	Melampsora larici-populina 98AG31	EGG01271.1	6.1e-07	NA_Contig212_p2	Non-apoplastic	0.98	NA_Contig212_p2	not annotated	NA_Contig212.p2	0			NA_Contig212	0.0523607	76.5662	0.412675	0.0068682	40.7542
NA_Contig213	NA_Contig213_p1	no hit				NA_Contig213_p1	Non-apoplastic	0.99	NA_Contig213_p1	not annotated	NA_Contig213.p1	0			NA_Contig213	0.544057	328.457	4.49975	0.246891	117.646
NA_Contig2361	NA_Contig2361_p1	no hit				NA_Contig2361_p1	Non-apoplastic	0.93	NA_Contig2361_p1	not annotated	NA_Contig2361.p1	0			NA_Contig2361	29.1213	96.1235	32.2708	26.0515	123.85
NA_Contig2476	NA_Contig2476_p1	hypothetical protein UCDDA912_g08627	Diaporthe ampelina	KKY31436.1	1.1e-40	NA_Contig2476_p1	Apoplastic	0.75	NA_Contig2476_p1	not annotated	NA_Contig2476.p1	0			NA_Contig2476	1.07842	40.288	0.478174	0	0.44499
NA_Contig2773	NA_Contig2773_p1	no hit				NA_Contig2773_p1	Non-apoplastic	0.57	NA_Contig2773_p1	not annotated	NA_Contig2773.p1	0			NA_Contig2773	1.38256	0	2.53856	0.519725	2.41787
NA_Contig3257	NA_Contig3257_p1	secreted protein	Melampsora larici-populina 98AG31	XP_007415026.1	2e-10	NA_Contig3257_p1	Apoplastic	0.55	NA_Contig3257_p1	not annotated	NA_Contig3257.p1	0			NA_Contig3257	32.3981	0	0	0.0114225	0
NA_Contig3522	NA_Contig3522_p1	secreted protein	Melampsora larici-populina 98AG31	EGF99531.1	2.7e-05	NA_Contig3522_p1	Non-apoplastic	0.77	NA_Contig3522_p1	not annotated	NA_Contig3522.p1	0			NA_Contig3522	65.3271	70.3829	52.1754	15.4781	98.001
NA_Contig4023	NA_Contig4023_p1	hypothetical protein MELLADRAFT_61460	Melampsora larici-populina 98AG31	EGG09202.1	4.9e-18	NA_Contig4023_p1	Apoplastic	0.8	NA_Contig4023_p1	not annotated	NA_Contig4023.p1	0			NA_Contig4023	20.0836	13.4069	21.8306	27.1594	40.5037
NA_Contig4780	NA_Contig4780_p1	no hit				NA_Contig4780_p1	Non-apoplastic	0.51	NA_Contig4780_p1	not annotated	NA_Contig4780.p1	0			NA_Contig4780	27.9912	15.0558	35.847	2.92181	1.88409
NA_Contig4781	NA_Contig4781_p1	no hit				NA_Contig4781_p1	Apoplastic	0.76	NA_Contig4781_p1	not annotated	NA_Contig4781.p1	0			NA_Contig4781	8.68767	8.22272	7.87569	4.41998	1.06139
NA_Contig557	NA_Contig557_p1	no hit				NA_Contig557_p1	Apoplastic	0.72	NA_Contig557_p1	not annotated	NA_Contig557.p1	0			NA_Contig557	1.99428	1.52477	3.29505	0.915291	8.54216
NA_Contig5592	NA_Contig5592_p1	no hit				NA_Contig5592_p1	Non-apoplastic	0.96	NA_Contig5592_p1	not annotated	NA_Contig5592.p1	0			NA_Contig5592	11.5606	4.05985	14.935	10.4273	16.9162
NA_Contig568	NA_Contig568_p1	no hit				NA_Contig568_p1	Non-apoplastic	0.6	NA_Contig568_p1	not annotated	NA_Contig568.p1	0			NA_Contig568	3.81376	10.0307	4.22435	4.1699	29.9883			5.59656	0.000133267
NA_Contig6352	NA_Contig6352_p1	no hit				NA_Contig6352_p1	Apoplastic	0.8	NA_Contig6352_p1	not annotated	NA_Contig6352.p1	0			NA_Contig6352	4.73565	0	9.56408	3.73343	1.22121
NA_Contig6468	NA_Contig6468_p1	secreted protein	Melampsora larici-populina 98AG31	XP_007407131.1	1.8e-07	NA_Contig6468_p1	Apoplastic	0.58	NA_Contig6468_p1	not annotated	NA_Contig6468.p1	0			NA_Contig6468	3.55815	9.0863	6.65922	3.90468	34.0011			5.35818	0.00156848
NA_Contig6745	NA_Contig6745_p1	no hit				NA_Contig6745_p1	Non-apoplastic	0.73	NA_Contig6745_p1	not annotated	NA_Contig6745.p1	0			NA_Contig6745	120.02	33.2267	97.6378	112.227	88.41
NA_Contig7174	NA_Contig7174_p1	no hit				NA_Contig7174_p1	Non-apoplastic	0.74	NA_Contig7174_p1	not annotated	NA_Contig7174.p1	0			NA_Contig7174	4.59937	3.66068	2.49759	6.76763	12.8437
NA_Contig7175	NA_Contig7175_p1	no hit				NA_Contig7175_p1	Non-apoplastic	0.92	NA_Contig7175_p1	not annotated	NA_Contig7175.p1	0			NA_Contig7175	6.68554	36.742	7.76243	8.30299	37.0179
NA_Contig723	NA_Contig723_p1	hypothetical protein	Allokutzneria albata	SDM63170.1	0.00023	NA_Contig723_p1	Apoplastic	0.7	NA_Contig723_p1	not annotated	NA_Contig723.p1	0			NA_Contig723	329.407	88.8448	127.807	112.259	311.304
NA_Contig7311	NA_Contig7311_p1	no hit				NA_Contig7311_p1	Non-apoplastic	0.58	NA_Contig7311_p1	not annotated	NA_Contig7311.p1	0			NA_Contig7311	5.5496	0.758888	5.36514	6.51239	2.79563
NA_Contig9087	NA_Contig9087_p1	no hit				NA_Contig9087_p1	Non-apoplastic	0.77	NA_Contig9087_p1	not annotated	NA_Contig9087.p1	0			NA_Contig9087	20.791	16.649	27.1164	10.4761	30.8622
NA_Contig9092	NA_Contig9092_p1	secreted protein	Melampsora larici-populina 98AG31	XP_007409796.1	0.00062	NA_Contig9092_p1	Apoplastic	0.8	NA_Contig9092_p1	not annotated	NA_Contig9092.p1	0			NA_Contig9092	23.9305	143.674	86.3032	21.0527	10.2918
NA_Contig9256	NA_Contig9256_p1	no hit				NA_Contig9256_p1	Non-apoplastic	0.56	NA_Contig9256_p1	not annotated	NA_Contig9256.p1	0			NA_Contig9256	0.970384	12.8494	2.50494	0.119479	28.0928
NA_Contig9288	NA_Contig9288_p1	no hit				NA_Contig9288_p1	Non-apoplastic	0.6	NA_Contig9288_p1	not annotated	NA_Contig9288.p1	0			NA_Contig9288	0.536351	60.758	0.680664	0.555102	110.416			3.92776	0.0140979
NA_Contig9401	NA_Contig9401_p1	hypothetical protein PCANC_21225	Puccinia coronata var. avenae f. sp. avenae	PLW36916.1	2.6e-07	NA_Contig9401_p1	Apoplastic	0.77	NA_Contig9401_p1	not annotated	NA_Contig9401.p1	0			NA_Contig9401	40.2039	26.2612	39.3366	44.0555	95.7569			5.12699	0.000109662
NA_HC1329962_c0_seq1	NA_HC1329962_c0_seq1_p1	no hit				NA_HC1329962_c0_seq1_p1	Non-apoplastic	0.69	NA_HC1329962_c0_seq1_p1	not annotated	NA_HC1329962_c0_seq1.p1	0			NA_HC1329962_c0_seq1	0	126.878	0	0	0.422067
NA_HC209915_c0_seq1	NA_HC209915_c0_seq1_p1	no hit				NA_HC209915_c0_seq1_p1	Non-apoplastic	0.95	NA_HC209915_c0_seq1_p1	not annotated	NA_HC209915_c0_seq1.p1	0			NA_HC209915_c0_seq1	0	46.6862	0	0	9.38378
NA_HC21106_c0_seq1	NA_HC21106_c0_seq1_p1	no hit				NA_HC21106_c0_seq1_p1	Non-apoplastic	0.62	NA_HC21106_c0_seq1_p1	not annotated	NA_HC21106_c0_seq1.p1	0			NA_HC21106_c0_seq1	0	153.986	0	0.160442	5.61928
NA_HC219358_c0_seq1	NA_HC219358_c0_seq1_p1	no hit				NA_HC219358_c0_seq1_p1	Apoplastic	0.66	NA_HC219358_c0_seq1_p1	not annotated	NA_HC219358_c0_seq1.p1	0			NA_HC219358_c0_seq1	0	234.177	0	0	2.9034
NA_HC31044_c0_seq1	NA_HC31044_c0_seq1_p2	PREDICTED: uncharacterized protein LOC108451248	Gossypium arboreum	XP_017604451.1	7.5e-05	NA_HC31044_c0_seq1_p2	Non-apoplastic	0.72	NA_HC31044_c0_seq1_p2	not annotated	NA_HC31044_c0_seq1.p2	0			NA_HC31044_c0_seq1	0	269.522	0	0.0796887	19.8329
NA_HC34865_c0_seq1	NA_HC34865_c0_seq1_p1	no hit				NA_HC34865_c0_seq1_p1	Non-apoplastic	0.99	NA_HC34865_c0_seq1_p1	not annotated	NA_HC34865_c0_seq1.p1	0			NA_HC34865_c0_seq1	0	624.108	0.0133276	0	0
NA_HC37594_c0_seq1	NA_HC37594_c0_seq1_p1	no hit				NA_HC37594_c0_seq1_p1	Non-apoplastic	0.74	NA_HC37594_c0_seq1_p1	not annotated	NA_HC37594_c0_seq1.p1	0			NA_HC37594_c0_seq1	0.184269	1580.07	0.0656485	0.331099	137.087
NA_HC39681_c0_seq2	NA_HC39681_c0_seq2_p1	no hit				NA_HC39681_c0_seq2_p1	Non-apoplastic	0.71	NA_HC39681_c0_seq2_p1	not annotated	NA_HC39681_c0_seq2.p1	0			NA_HC39681_c0_seq2	0	87.1988	0	0	24.3666
NA_HC40617_c0_seq1	NA_HC40617_c0_seq1_p1	predicted protein	Epicoccum nigrum	OSS52716.1	1.1e-28	NA_HC40617_c0_seq1_p1	Apoplastic	0.65	NA_HC40617_c0_seq1_p1	not annotated	NA_HC40617_c0_seq1.p1	0			NA_HC40617_c0_seq1	0	508.787	0	0	3.95186
NA_HC431918_c0_seq1	NA_HC431918_c0_seq1_p1	no hit				NA_HC431918_c0_seq1_p1	Non-apoplastic	0.64	NA_HC431918_c0_seq1_p1	not annotated	NA_HC431918_c0_seq1.p1	0			NA_HC431918_c0_seq1	0	75.6141	0	0	1.07042
NA_HC45125_c0_seq2	NA_HC45125_c0_seq2_p1	no hit				NA_HC45125_c0_seq2_p1	Non-apoplastic	0.9	NA_HC45125_c0_seq2_p1	not annotated	NA_HC45125_c0_seq2.p1	0			NA_HC45125_c0_seq2	0	2858.59	0	0	0.520606
NA_HC467287_c0_seq1	NA_HC467287_c0_seq1_p1	no hit				NA_HC467287_c0_seq1_p1	Non-apoplastic	0.73	NA_HC467287_c0_seq1_p1	not annotated	NA_HC467287_c0_seq1.p1	0			NA_HC467287_c0_seq1	0	271.34	0	0	1.37491
NA_HC48163_c0_seq1	NA_HC48163_c0_seq1_p1	no hit				NA_HC48163_c0_seq1_p1	Non-apoplastic	0.55	NA_HC48163_c0_seq1_p1	not annotated	NA_HC48163_c0_seq1.p1	0			NA_HC48163_c0_seq1	0	211.655	0	0	0.775899
NA_HC51555_c1_seq1	NA_HC51555_c1_seq1_p1	no hit				NA_HC51555_c1_seq1_p1	Non-apoplastic	0.8	NA_HC51555_c1_seq1_p1	not annotated	NA_HC51555_c1_seq1.p1	0			NA_HC51555_c1_seq1	0.18396	616.577	0.0639711	0.10773	38.5396
NA_HC540009_c0_seq1	NA_HC540009_c0_seq1_p1	no hit				NA_HC540009_c0_seq1_p1	Non-apoplastic	0.71	NA_HC540009_c0_seq1_p1	not annotated	NA_HC540009_c0_seq1.p1	0			NA_HC540009_c0_seq1	0	21.7766	0	0.0907855	14.1086
NA_HC593784_c0_seq1	NA_HC593784_c0_seq1_p1	no hit				NA_HC593784_c0_seq1_p1	Apoplastic	0.56	NA_HC593784_c0_seq1_p1	not annotated	NA_HC593784_c0_seq1.p1	0			NA_HC593784_c0_seq1	18.6776	83.4104	4.82289	7.63576	59.2727
NA_HC60053_c0_seq1	NA_HC60053_c0_seq1_p1	no hit				NA_HC60053_c0_seq1_p1	Non-apoplastic	0.99	NA_HC60053_c0_seq1_p1	not annotated	NA_HC60053_c0_seq1.p1	0			NA_HC60053_c0_seq1	0	16170.8	0	0	147.673
NA_HC60894_c0_seq4	NA_HC60894_c0_seq4_p1	no hit				NA_HC60894_c0_seq4_p1	Apoplastic	0.71	NA_HC60894_c0_seq4_p1	not annotated	NA_HC60894_c0_seq4.p1	0			NA_HC60894_c0_seq4	0.931479	97.0585	2.25218	0.223144	27.4361
NA_HC610569_c0_seq1	NA_HC610569_c0_seq1_p2	no hit				NA_HC610569_c0_seq1_p2	Non-apoplastic	0.79	NA_HC610569_c0_seq1_p2	not annotated	NA_HC610569_c0_seq1.p2	0			NA_HC610569_c0_seq1	0	91.4843	0	0	0.559096
NA_HC622275_c0_seq1	NA_HC622275_c0_seq1_p2	no hit				NA_HC622275_c0_seq1_p2	Non-apoplastic	0.78	NA_HC622275_c0_seq1_p2	not annotated	NA_HC622275_c0_seq1.p2	0			NA_HC622275_c0_seq1	0	91.2671	0	0	0
NA_HC628918_c0_seq1	NA_HC628918_c0_seq1_p1	no hit				NA_HC628918_c0_seq1_p1	Non-apoplastic	0.8	NA_HC628918_c0_seq1_p1	not annotated	NA_HC628918_c0_seq1.p1	0			NA_HC628918_c0_seq1	0	120.775	0	0	2.70591
NA_HC658763_c0_seq1	NA_HC658763_c0_seq1_p1	no hit				NA_HC658763_c0_seq1_p1	Non-apoplastic	0.54	NA_HC658763_c0_seq1_p1	not annotated	NA_HC658763_c0_seq1.p1	0			NA_HC658763_c0_seq1	0	97.5145	0	0	1.27787
NA_HC729124_c0_seq1	NA_HC729124_c0_seq1_p2	no hit				NA_HC729124_c0_seq1_p2	Non-apoplastic	0.65	NA_HC729124_c0_seq1_p2	not annotated	NA_HC729124_c0_seq1.p2	0			NA_HC729124_c0_seq1	0	65.3978	0	0	0
NA_HC731466_c0_seq1	NA_HC731466_c0_seq1_p1	unknown	Picea sitchensis	ABK21002.1	0.00064	NA_HC731466_c0_seq1_p1	Non-apoplastic	0.67	NA_HC731466_c0_seq1_p1	not annotated	NA_HC731466_c0_seq1.p1	0			NA_HC731466_c0_seq1	0	160.014	0	0	0
NA_HC758739_c0_seq1	NA_HC758739_c0_seq1_p2	no hit				NA_HC758739_c0_seq1_p2	Non-apoplastic	0.75	NA_HC758739_c0_seq1_p2	not annotated	NA_HC758739_c0_seq1.p2	0			NA_HC758739_c0_seq1	0	126.879	0	0	0
NA_HC80878_c0_seq1	NA_HC80878_c0_seq1_p1	no hit				NA_HC80878_c0_seq1_p1	Apoplastic	0.9	NA_HC80878_c0_seq1_p1	not annotated	NA_HC80878_c0_seq1.p1	0			NA_HC80878_c0_seq1	0.0572908	683.716	0.156569	0.452668	382.628
NA_HC847_c0_seq1	NA_HC847_c0_seq1_p1	no hit				NA_HC847_c0_seq1_p1	Non-apoplastic	0.98	NA_HC847_c0_seq1_p1	not annotated	NA_HC847_c0_seq1.p1	0			NA_HC847_c0_seq1	0	366.651	0	0	0.345888
NA_HC9213_c0_seq1	NA_HC9213_c0_seq1_p4	no hit				NA_HC9213_c0_seq1_p4	Non-apoplastic	0.61	NA_HC9213_c0_seq1_p4	not annotated	NA_HC9213_c0_seq1.p4	0			NA_HC9213_c0_seq1	1.43445	43.8535	1.3337	1.6837	75.7121
NA_HC9296_c0_seq1	NA_HC9296_c0_seq1_p1	no hit				NA_HC9296_c0_seq1_p1	Apoplastic	0.59	NA_HC9296_c0_seq1_p1	not annotated	NA_HC9296_c0_seq1.p1	0			NA_HC9296_c0_seq1	0	227.426	0	0	0.973319
NA_OR-Aec10270_c0_seq2	NA_OR-Aec10270_c0_seq2_p1	no hit				NA_OR-Aec10270_c0_seq2_p1	Non-apoplastic	0.66	NA_OR-Aec10270_c0_seq2_p1	not annotated	NA_OR-Aec10270_c0_seq2.p1	0			NA_OR-Aec10270_c0_seq2	44.7859	52.6708	26.3468	58.8747	286.244			7.58822	0
NA_OR-Aec10354_c1_seq1	NA_OR-Aec10354_c1_seq1_p1	no hit				NA_OR-Aec10354_c1_seq1_p1	Apoplastic	0.65	NA_OR-Aec10354_c1_seq1_p1	not annotated	NA_OR-Aec10354_c1_seq1.p1	0			NA_OR-Aec10354_c1_seq1	2.55401	0	0	0	0
NA_OR-Aec10860_c0_seq3	NA_OR-Aec10860_c0_seq3_p1	hypothetical protein MELLADRAFT_107565	Melampsora larici-populina 98AG31	XP_007411254.1	1.9e-06	NA_OR-Aec10860_c0_seq3_p1	Apoplastic	0.79	NA_OR-Aec10860_c0_seq3_p1	not annotated	NA_OR-Aec10860_c0_seq3.p1	0			NA_OR-Aec10860_c0_seq3	43.993	6.10162	36.7752	38.7201	60.5501			10.9537	2.83289e-10
NA_OR-Aec11266_c0_seq3	NA_OR-Aec11266_c0_seq3_p1	no hit				NA_OR-Aec11266_c0_seq3_p1	Non-apoplastic	0.72	NA_OR-Aec11266_c0_seq3_p1	not annotated	NA_OR-Aec11266_c0_seq3.p1	0			NA_OR-Aec11266_c0_seq3	423.339	0.691864	539.004	128.319	0.97033
NA_OR-Aec12069_c0_seq1	NA_OR-Aec12069_c0_seq1_p1	no hit				NA_OR-Aec12069_c0_seq1_p1	Non-apoplastic	0.91	NA_OR-Aec12069_c0_seq1_p1	not annotated	NA_OR-Aec12069_c0_seq1.p1	0			NA_OR-Aec12069_c0_seq1	8.63149	0	4.15763	2.71256	2.17206
NA_OR-Aec12583_c0_seq1	NA_OR-Aec12583_c0_seq1_p1	secreted protein	Melampsora larici-populina 98AG31	XP_007414022.1	1.7e-11	NA_OR-Aec12583_c0_seq1_p1	Apoplastic	0.62	NA_OR-Aec12583_c0_seq1_p1	not annotated	NA_OR-Aec12583_c0_seq1.p1	1	CFEM	CFEM domain	NA_OR-Aec12583_c0_seq1	4864.7	0	4968.68	5709.69	0.272912
NA_OR-Aec12807_c0_seq1	NA_OR-Aec12807_c0_seq1_p1	hypothetical protein MELLADRAFT_63773	Melampsora larici-populina 98AG31	XP_007410806.1	3.2e-13	NA_OR-Aec12807_c0_seq1_p1	Apoplastic	0.75	NA_OR-Aec12807_c0_seq1_p1	not annotated	NA_OR-Aec12807_c0_seq1.p1	0			NA_OR-Aec12807_c0_seq1	36.9297	0.366465	24.6747	45.475	1.53971
NA_OR-Aec13221_c0_seq2	NA_OR-Aec13221_c0_seq2_p7	no hit				NA_OR-Aec13221_c0_seq2_p7	Non-apoplastic	0.8	NA_OR-Aec13221_c0_seq2_p7	not annotated	NA_OR-Aec13221_c0_seq2.p7	0			NA_OR-Aec13221_c0_seq2	1.15145	0	1.37696	0.985471	0.575821
NA_OR-Aec13898_c0_seq1	NA_OR-Aec13898_c0_seq1_p1	no hit				NA_OR-Aec13898_c0_seq1_p1	Non-apoplastic	0.89	NA_OR-Aec13898_c0_seq1_p1	not annotated	NA_OR-Aec13898_c0_seq1.p1	0			NA_OR-Aec13898_c0_seq1	5.16125	0	4.22152	3.10765	2.63121
NA_OR-Aec139525_c0_seq1	NA_OR-Aec139525_c0_seq1_p1	cysteine-rich secretory protein	Plicaturopsis crispa FD-325 SS-3	KII91076.1	7.1e-08	NA_OR-Aec139525_c0_seq1_p1	Non-apoplastic	0.6	NA_OR-Aec139525_c0_seq1_p1	not annotated	NA_OR-Aec139525_c0_seq1.p1	0			NA_OR-Aec139525_c0_seq1	0.811077	0.614277	1.44521	0.473864	0
NA_OR-Aec13995_c0_seq1	NA_OR-Aec13995_c0_seq1_p1	no hit				NA_OR-Aec13995_c0_seq1_p1	Non-apoplastic	0.52	NA_OR-Aec13995_c0_seq1_p1	not annotated	NA_OR-Aec13995_c0_seq1.p1	0			NA_OR-Aec13995_c0_seq1	5.73727	4.87329	4.73079	7.51636	1.38998
NA_OR-Aec14791_c0_seq1	NA_OR-Aec14791_c0_seq1_p1	no hit				NA_OR-Aec14791_c0_seq1_p1	Non-apoplastic	0.97	NA_OR-Aec14791_c0_seq1_p1	not annotated	NA_OR-Aec14791_c0_seq1.p1	0			NA_OR-Aec14791_c0_seq1	24.251	2.09349	17.3545	11.9099	4.43939
NA_OR-Aec16065_c0_seq3	NA_OR-Aec16065_c0_seq3_p1	no hit				NA_OR-Aec16065_c0_seq3_p1	Apoplastic	0.68	NA_OR-Aec16065_c0_seq3_p1	not annotated	NA_OR-Aec16065_c0_seq3.p1	0			NA_OR-Aec16065_c0_seq3	6.2803	2.16075	9.41566	10.7724	1.95084
NA_OR-Aec17144_c0_seq1	NA_OR-Aec17144_c0_seq1_p1	no hit				NA_OR-Aec17144_c0_seq1_p1	Non-apoplastic	0.88	NA_OR-Aec17144_c0_seq1_p1	not annotated	NA_OR-Aec17144_c0_seq1.p1	0			NA_OR-Aec17144_c0_seq1	119.795	0.533724	97.6588	81.9404	0.190349
NA_OR-Aec17259_c0_seq1	NA_OR-Aec17259_c0_seq1_p1	CTDK-1 complex	Puccinia striiformis	POW06984.1	9.6e-08	NA_OR-Aec17259_c0_seq1_p1	Non-apoplastic	0.63	NA_OR-Aec17259_c0_seq1_p1	not annotated	NA_OR-Aec17259_c0_seq1.p1	0			NA_OR-Aec17259_c0_seq1	70.5718	4.33772	66.9631	52.6296	29.7502			14.4983	4.36374e-09
NA_OR-Aec23536_c0_seq1	NA_OR-Aec23536_c0_seq1_p1	no hit				NA_OR-Aec23536_c0_seq1_p1	Apoplastic	0.74	NA_OR-Aec23536_c0_seq1_p1	not annotated	NA_OR-Aec23536_c0_seq1.p1	0			NA_OR-Aec23536_c0_seq1	11.4807	0	4.94061	7.14693	1.21999
NA_OR-Aec23809_c0_seq1	NA_OR-Aec23809_c0_seq1_p1	no hit				NA_OR-Aec23809_c0_seq1_p1	Apoplastic	0.79	NA_OR-Aec23809_c0_seq1_p1	not annotated	NA_OR-Aec23809_c0_seq1.p1	0			NA_OR-Aec23809_c0_seq1	9.40964	0	3.26103	12.9911	0.694047
NA_OR-Aec249246_c0_seq1	NA_OR-Aec249246_c0_seq1_p1	hypothetical protein MELLADRAFT_104919	Melampsora larici-populina 98AG31	XP_007408228.1	4.3e-05	NA_OR-Aec249246_c0_seq1_p1	Non-apoplastic	0.9	NA_OR-Aec249246_c0_seq1_p1	not annotated	NA_OR-Aec249246_c0_seq1.p1	0			NA_OR-Aec249246_c0_seq1	0.480695	0	0.495059	0.855163	0.548604
NA_OR-Aec369612_c0_seq1	NA_OR-Aec369612_c0_seq1_p1	no hit				NA_OR-Aec369612_c0_seq1_p1	Non-apoplastic	0.7	NA_OR-Aec369612_c0_seq1_p1	not annotated	NA_OR-Aec369612_c0_seq1.p1	0			NA_OR-Aec369612_c0_seq1	0.411039	3.01047	0.119307	0	0.614685
NA_OR-Aec470193_c0_seq1	NA_OR-Aec470193_c0_seq1_p2	no hit				NA_OR-Aec470193_c0_seq1_p2	Non-apoplastic	0.59	NA_OR-Aec470193_c0_seq1_p2	not annotated	NA_OR-Aec470193_c0_seq1.p2	0			NA_OR-Aec470193_c0_seq1	0.51236	0	0.349051	0.120432	0.437231
NA_OR-Aec50320_c0_seq1	NA_OR-Aec50320_c0_seq1_p2	hypothetical protein L202_07495	Cryptococcus amylolentus CBS 6039/Cryptococcus amylolentus CBS 6273	ODN74012.1	2.2e-10	NA_OR-Aec50320_c0_seq1_p2	Apoplastic	0.6	NA_OR-Aec50320_c0_seq1_p2	not annotated	NA_OR-Aec50320_c0_seq1.p2	0			NA_OR-Aec50320_c0_seq1	2.84571	0	0	0	0
NA_OR-Aec63105_c0_seq1	NA_OR-Aec63105_c0_seq1_p1	no hit				NA_OR-Aec63105_c0_seq1_p1	Non-apoplastic	0.99	NA_OR-Aec63105_c0_seq1_p1	not annotated	NA_OR-Aec63105_c0_seq1.p1	0			NA_OR-Aec63105_c0_seq1	1.34645	0	2.81522	0.782184	2.18807
NA_OR-Aec64459_c0_seq1	NA_OR-Aec64459_c0_seq1_p1	hypothetical protein MELLADRAFT_109938	Melampsora larici-populina 98AG31	XP_007414019.1	3.9e-05	NA_OR-Aec64459_c0_seq1_p1	Apoplastic	0.61	NA_OR-Aec64459_c0_seq1_p1	not annotated	NA_OR-Aec64459_c0_seq1.p1	0			NA_OR-Aec64459_c0_seq1	1.83849	0	3.58185	1.33835	0
NA_OR-Aec7533_c0_seq2	NA_OR-Aec7533_c0_seq2_p1	no hit				NA_OR-Aec7533_c0_seq2_p1	Apoplastic	0.8	NA_OR-Aec7533_c0_seq2_p1	not annotated	NA_OR-Aec7533_c0_seq2.p1	0			NA_OR-Aec7533_c0_seq2	895.674	0	634.573	991.914	0
NA_OR-Aec82491_c0_seq1	NA_OR-Aec82491_c0_seq1_p1	no hit				NA_OR-Aec82491_c0_seq1_p1	Non-apoplastic	0.68	NA_OR-Aec82491_c0_seq1_p1	not annotated	NA_OR-Aec82491_c0_seq1.p1	0			NA_OR-Aec82491_c0_seq1	1.29795	0	1.05748	0.0953062	0
NA_OR-Aec8388_c0_seq1	NA_OR-Aec8388_c0_seq1_p2	no hit				NA_OR-Aec8388_c0_seq1_p2	Non-apoplastic	0.7	NA_OR-Aec8388_c0_seq1_p2	not annotated	NA_OR-Aec8388_c0_seq1.p2	0			NA_OR-Aec8388_c0_seq1	1.94898	0	2.25077	0.507315	3.77074
NH_Contig1489	NH_Contig1489_p1	no hit				NH_Contig1489_p1	Non-apoplastic	1	NH_Contig1489_p1	not annotated	NH_Contig1489.p1	0			NH_Contig1489	1.79658	49.0749	26.064	2.09042	137.116
NH_Contig1681	NH_Contig1681_p1	no hit				NH_Contig1681_p1	Apoplastic	0.7	NH_Contig1681_p1	not annotated	NH_Contig1681.p1	0			NH_Contig1681	57.8085	0.77586	25.8216	11.0335	0.541172
NH_Contig2384	NH_Contig2384_p1	no hit				NH_Contig2384_p1	Non-apoplastic	0.76	NH_Contig2384_p1	not annotated	NH_Contig2384.p1	0			NH_Contig2384	450.279	6.06379	340.316	256.666	29.1769			11.5228	8.29552e-07
NH_Contig2647	NH_Contig2647_p1	no hit				NH_Contig2647_p1	Non-apoplastic	0.74	NH_Contig2647_p1	not annotated	NH_Contig2647.p1	0			NH_Contig2647	6.5584	0.336039	8.91293	1.94707	0.976542
NH_Contig2788	NH_Contig2788_p1	no hit				NH_Contig2788_p1	Apoplastic	0.61	NH_Contig2788_p1	not annotated	NH_Contig2788.p1	0			NH_Contig2788	1.65142	0	1.52796	0.284585	0
NH_Contig2898	NH_Contig2898_p1	no hit				NH_Contig2898_p1	Non-apoplastic	0.72	NH_Contig2898_p1	not annotated	NH_Contig2898.p1	0			NH_Contig2898	25.907	19.6949	28.1391	21.8386	50.6551
NH_Contig3665	NH_Contig3665_p1	no hit				NH_Contig3665_p1	Apoplastic	0.83	NH_Contig3665_p1	not annotated	NH_Contig3665.p1	0			NH_Contig3665	24.4187	4.78365	27.6621	33.4689	46.2388			18.4113	0
NH_Contig4779	NH_Contig4779_p1	no hit				NH_Contig4779_p1	Non-apoplastic	0.58	NH_Contig4779_p1	not annotated	NH_Contig4779.p1	0			NH_Contig4779	28.1575	4.34985	48.9483	7.68575	40.0865			12.0128	5.44786e-12
NH_Contig561	NH_Contig561_p1	no hit				NH_Contig561_p1	Non-apoplastic	0.52	NH_Contig561_p1	not annotated	NH_Contig561.p1	0			NH_Contig561	1.57199	6.2599	1.278	2.08341	12.4587
NH_Contig5658	NH_Contig5658_p1	no hit				NH_Contig5658_p1	Non-apoplastic	0.53	NH_Contig5658_p1	not annotated	NH_Contig5658.p1	0			NH_Contig5658	5.90497	0	4.7935	12.7359	0.125574
NH_Contig6495	NH_Contig6495_p1	no hit				NH_Contig6495_p1	Apoplastic	0.64	NH_Contig6495_p1	not annotated	NH_Contig6495.p1	0			NH_Contig6495	10.7148	8.65897	10.2914	10.5849	25.4428
NH_Contig6639	NH_Contig6639_p1	no hit				NH_Contig6639_p1	Apoplastic	0.87	NH_Contig6639_p1	not annotated	NH_Contig6639.p1	0			NH_Contig6639	13.5469	49.2088	14.6264	11.8651	60.8939
NH_Contig6677	NH_Contig6677_p1	no hit				NH_Contig6677_p1	Apoplastic	0.61	NH_Contig6677_p1	not annotated	NH_Contig6677.p1	0			NH_Contig6677	13.0969	16.2526	15.5305	5.11517	47.1438
NH_Contig6835	NH_Contig6835_p1	no hit				NH_Contig6835_p1	Apoplastic	0.88	NH_Contig6835_p1	not annotated	NH_Contig6835.p1	0			NH_Contig6835	10.2058	170.058	57.1446	3.07888	145.029
NH_Contig6933	NH_Contig6933_p1	no hit				NH_Contig6933_p1	Apoplastic	0.83	NH_Contig6933_p1	not annotated	NH_Contig6933.p1	0			NH_Contig6933	3.11141	2.52212	3.76737	4.7383	0.248321
NH_Contig895	NH_Contig895_p1	no hit				NH_Contig895_p1	Non-apoplastic	0.59	NH_Contig895_p1	not annotated	NH_Contig895.p1	0			NH_Contig895	10.1407	1.81227	4.73691	12.4966	0.130619
NH_Contig9017	NH_Contig9017_p1	no hit				NH_Contig9017_p1	Non-apoplastic	0.6	NH_Contig9017_p1	not annotated	NH_Contig9017.p1	0			NH_Contig9017	28.0974	18.0063	22.656	39.9377	82.3464			5.59153	0.00809326
NH_HC106820_c0_seq1	NH_HC106820_c0_seq1_p1	no hit				NH_HC106820_c0_seq1_p1	Non-apoplastic	0.74	NH_HC106820_c0_seq1_p1	not annotated	NH_HC106820_c0_seq1.p1	0			NH_HC106820_c0_seq1	4.05303	201.487	4.9186	2.81615	293.158
NH_HC11380_c0_seq1	NH_HC11380_c0_seq1_p1	no hit				NH_HC11380_c0_seq1_p1	Non-apoplastic	0.58	NH_HC11380_c0_seq1_p1	not annotated	NH_HC11380_c0_seq1.p1	0			NH_HC11380_c0_seq1	0	334.468	0	0	0
NH_HC136574_c0_seq1	NH_HC136574_c0_seq1_p1	no hit				NH_HC136574_c0_seq1_p1	Apoplastic	0.78	NH_HC136574_c0_seq1_p1	not annotated	NH_HC136574_c0_seq1.p1	0			NH_HC136574_c0_seq1	0	144.602	0.754422	0.251795	2.67681
NH_HC1492284_c0_seq1	NH_HC1492284_c0_seq1_p2	no hit				NH_HC1492284_c0_seq1_p2	Non-apoplastic	0.55	NH_HC1492284_c0_seq1_p2	not annotated	NH_HC1492284_c0_seq1.p2	0			NH_HC1492284_c0_seq1	0	23.8647	0	0	0.572686
NH_HC21880_c0_seq1	NH_HC21880_c0_seq1_p1	no hit				NH_HC21880_c0_seq1_p1	Non-apoplastic	0.59	NH_HC21880_c0_seq1_p1	not annotated	NH_HC21880_c0_seq1.p1	0			NH_HC21880_c0_seq1	0	149.127	0	0	2.2127
NH_HC221213_c0_seq1	NH_HC221213_c0_seq1_p1	no hit				NH_HC221213_c0_seq1_p1	Non-apoplastic	0.63	NH_HC221213_c0_seq1_p1	not annotated	NH_HC221213_c0_seq1.p1	0			NH_HC221213_c0_seq1	0	514.803	0	0	0.14885
NH_HC322672_c0_seq1	NH_HC322672_c0_seq1_p1	no hit				NH_HC322672_c0_seq1_p1	Non-apoplastic	0.92	NH_HC322672_c0_seq1_p1	not annotated	NH_HC322672_c0_seq1.p1	0			NH_HC322672_c0_seq1	0	332.329	0	0	0
NH_HC33358_c0_seq1	NH_HC33358_c0_seq1_p1	no hit				NH_HC33358_c0_seq1_p1	Non-apoplastic	0.53	NH_HC33358_c0_seq1_p1	not annotated	NH_HC33358_c0_seq1.p1	0			NH_HC33358_c0_seq1	0	331.549	0	0	3.62192
NH_HC36388_c0_seq1	NH_HC36388_c0_seq1_p1	no hit				NH_HC36388_c0_seq1_p1	Non-apoplastic	0.55	NH_HC36388_c0_seq1_p1	not annotated	NH_HC36388_c0_seq1.p1	0			NH_HC36388_c0_seq1	0	212.865	0	0	1.41614
NH_HC39298_c0_seq1	NH_HC39298_c0_seq1_p1	no hit				NH_HC39298_c0_seq1_p1	Non-apoplastic	0.73	NH_HC39298_c0_seq1_p1	not annotated	NH_HC39298_c0_seq1.p1	0			NH_HC39298_c0_seq1	0	844.588	0	0	1.21066
NH_HC409888_c0_seq1	NH_HC409888_c0_seq1_p2	no hit				NH_HC409888_c0_seq1_p2	Non-apoplastic	0.57	NH_HC409888_c0_seq1_p2	not annotated	NH_HC409888_c0_seq1.p2	0			NH_HC409888_c0_seq1	0	62.7434	0	0	2.58117
NH_HC43980_c0_seq1	NH_HC43980_c0_seq1_p1	no hit				NH_HC43980_c0_seq1_p1	Apoplastic	0.81	NH_HC43980_c0_seq1_p1	not annotated	NH_HC43980_c0_seq1.p1	0			NH_HC43980_c0_seq1	0	166.173	0	0	31.8993
NH_HC480957_c0_seq1	NH_HC480957_c0_seq1_p1	no hit				NH_HC480957_c0_seq1_p1	Non-apoplastic	0.57	NH_HC480957_c0_seq1_p1	not annotated	NH_HC480957_c0_seq1.p1	0			NH_HC480957_c0_seq1	0	88.3811	0	0	3.57664
NH_HC515289_c0_seq1	NH_HC515289_c0_seq1_p1	no hit				NH_HC515289_c0_seq1_p1	Non-apoplastic	0.73	NH_HC515289_c0_seq1_p1	not annotated	NH_HC515289_c0_seq1.p1	0			NH_HC515289_c0_seq1	0	139.625	0	0	1.2832
NH_HC51541_c0_seq1	NH_HC51541_c0_seq1_p1	no hit				NH_HC51541_c0_seq1_p1	Non-apoplastic	0.56	NH_HC51541_c0_seq1_p1	not annotated	NH_HC51541_c0_seq1.p1	0			NH_HC51541_c0_seq1	0	3467.01	0	0	1.92959
NH_HC5232_c0_seq1	NH_HC5232_c0_seq1_p1	no hit				NH_HC5232_c0_seq1_p1	Non-apoplastic	0.53	NH_HC5232_c0_seq1_p1	not annotated	NH_HC5232_c0_seq1.p1	0			NH_HC5232_c0_seq1	0	50.5604	0	0	0
NH_HC532702_c0_seq1	NH_HC532702_c0_seq1_p1	no hit				NH_HC532702_c0_seq1_p1	Non-apoplastic	0.57	NH_HC532702_c0_seq1_p1	not annotated	NH_HC532702_c0_seq1.p1	0			NH_HC532702_c0_seq1	0	90.3675	0	0	3.76865
NH_HC65135_c0_seq14	NH_HC65135_c0_seq14_p2	no hit				NH_HC65135_c0_seq14_p2	Apoplastic	0.62	NH_HC65135_c0_seq14_p2	not annotated	NH_HC65135_c0_seq14.p2	0			NH_HC65135_c0_seq14	79.9637	116.608	101.165	64.213	333.966
NH_HC66793_c0_seq4	NH_HC66793_c0_seq4_p1	no hit				NH_HC66793_c0_seq4_p1	Non-apoplastic	0.54	NH_HC66793_c0_seq4_p1	not annotated	NH_HC66793_c0_seq4.p1	0			NH_HC66793_c0_seq4	0	979.414	0	0	298.19
NH_HC724300_c0_seq1	NH_HC724300_c0_seq1_p1	no hit				NH_HC724300_c0_seq1_p1	Apoplastic	0.68	NH_HC724300_c0_seq1_p1	not annotated	NH_HC724300_c0_seq1.p1	0			NH_HC724300_c0_seq1	0	42.8887	0	0	0
NH_HC727054_c0_seq1	NH_HC727054_c0_seq1_p1	no hit				NH_HC727054_c0_seq1_p1	Non-apoplastic	0.61	NH_HC727054_c0_seq1_p1	not annotated	NH_HC727054_c0_seq1.p1	0			NH_HC727054_c0_seq1	0	103.375	0	0	0
NH_HC769460_c0_seq1	NH_HC769460_c0_seq1_p1	hypothetical protein BPOR_0927g00010	Botrytis porri	TGO82078.1	3.3e-10	NH_HC769460_c0_seq1_p1	Apoplastic	0.67	NH_HC769460_c0_seq1_p1	not annotated	NH_HC769460_c0_seq1.p1	0			NH_HC769460_c0_seq1	0	147.942	0	0	0
NH_HC772261_c0_seq1	NH_HC772261_c0_seq1_p1	no hit				NH_HC772261_c0_seq1_p1	Non-apoplastic	0.7	NH_HC772261_c0_seq1_p1	not annotated	NH_HC772261_c0_seq1.p1	0			NH_HC772261_c0_seq1	0	134.748	0	0	0.462136
NH_HC85869_c0_seq1	NH_HC85869_c0_seq1_p1	no hit				NH_HC85869_c0_seq1_p1	Non-apoplastic	0.99	NH_HC85869_c0_seq1_p1	not annotated	NH_HC85869_c0_seq1.p1	0			NH_HC85869_c0_seq1	0	636.578	0.0350514	0.0397865	47.4787
NH_OR-Aec10501_c0_seq1	NH_OR-Aec10501_c0_seq1_p1	no hit				NH_OR-Aec10501_c0_seq1_p1	Apoplastic	0.81	NH_OR-Aec10501_c0_seq1_p1	not annotated	NH_OR-Aec10501_c0_seq1.p1	0			NH_OR-Aec10501_c0_seq1	26.357	0	32.1148	17.8169	0.223117
NH_OR-Aec111824_c0_seq1	NH_OR-Aec111824_c0_seq1_p1	no hit				NH_OR-Aec111824_c0_seq1_p1	Non-apoplastic	0.58	NH_OR-Aec111824_c0_seq1_p1	not annotated	NH_OR-Aec111824_c0_seq1.p1	0			NH_OR-Aec111824_c0_seq1	0.912451	0	0.772247	0.477282	0.105396
NH_OR-Aec11517_c0_seq1	NH_OR-Aec11517_c0_seq1_p1	no hit				NH_OR-Aec11517_c0_seq1_p1	Non-apoplastic	0.52	NH_OR-Aec11517_c0_seq1_p1	not annotated	NH_OR-Aec11517_c0_seq1.p1	0			NH_OR-Aec11517_c0_seq1	2.98883	0.898314	2.7477	2.79889	0.407326
NH_OR-Aec12363_c0_seq1	NH_OR-Aec12363_c0_seq1_p1	no hit				NH_OR-Aec12363_c0_seq1_p1	Non-apoplastic	0.53	NH_OR-Aec12363_c0_seq1_p1	not annotated	NH_OR-Aec12363_c0_seq1.p1	0			NH_OR-Aec12363_c0_seq1	75.3868	8.93199	41.3679	13.7744	19.3494	-5.12693	0.000266989
NH_OR-Aec129614_c0_seq1	NH_OR-Aec129614_c0_seq1_p1	no hit				NH_OR-Aec129614_c0_seq1_p1	Non-apoplastic	0.65	NH_OR-Aec129614_c0_seq1_p1	not annotated	NH_OR-Aec129614_c0_seq1.p1	0			NH_OR-Aec129614_c0_seq1	0.647444	0	1.75388	2.145	0.464016
NH_OR-Aec13240_c1_seq2	NH_OR-Aec13240_c1_seq2_p1	no hit				NH_OR-Aec13240_c1_seq2_p1	Apoplastic	0.72	NH_OR-Aec13240_c1_seq2_p1	not annotated	NH_OR-Aec13240_c1_seq2.p1	0			NH_OR-Aec13240_c1_seq2	65.4224	0	152.312	52.0823	0
NH_OR-Aec13668_c0_seq2	NH_OR-Aec13668_c0_seq2_p2	no hit				NH_OR-Aec13668_c0_seq2_p2	Apoplastic	0.56	NH_OR-Aec13668_c0_seq2_p2	not annotated	NH_OR-Aec13668_c0_seq2.p2	0			NH_OR-Aec13668_c0_seq2	13.4618	0.219702	10.1799	16.1745	1.22067
NH_OR-Aec14202_c0_seq2	NH_OR-Aec14202_c0_seq2_p1	no hit				NH_OR-Aec14202_c0_seq2_p1	Non-apoplastic	0.92	NH_OR-Aec14202_c0_seq2_p1	not annotated	NH_OR-Aec14202_c0_seq2.p1	0			NH_OR-Aec14202_c0_seq2	6.20499	11.7457	9.53306	3.64295	23.0563
NH_OR-Aec15261_c0_seq1	NH_OR-Aec15261_c0_seq1_p1	no hit				NH_OR-Aec15261_c0_seq1_p1	Non-apoplastic	0.63	NH_OR-Aec15261_c0_seq1_p1	not annotated	NH_OR-Aec15261_c0_seq1.p1	0			NH_OR-Aec15261_c0_seq1	5.01297	25.8759	0.102691	0.635443	16.7204
NH_OR-Aec16021_c1_seq4	NH_OR-Aec16021_c1_seq4_p1	no hit				NH_OR-Aec16021_c1_seq4_p1	Non-apoplastic	1	NH_OR-Aec16021_c1_seq4_p1	not annotated	NH_OR-Aec16021_c1_seq4.p1	0			NH_OR-Aec16021_c1_seq4	28.4494	1.06511	34.003	13.2468	3.33633
NH_OR-Aec16116_c2_seq1	NH_OR-Aec16116_c2_seq1_p1	no hit				NH_OR-Aec16116_c2_seq1_p1	Non-apoplastic	0.82	NH_OR-Aec16116_c2_seq1_p1	not annotated	NH_OR-Aec16116_c2_seq1.p1	0			NH_OR-Aec16116_c2_seq1	132.396	0	808.446	107.872	0.474435
NH_OR-Aec16828_c0_seq1	NH_OR-Aec16828_c0_seq1_p1	no hit				NH_OR-Aec16828_c0_seq1_p1	Non-apoplastic	0.56	NH_OR-Aec16828_c0_seq1_p1	not annotated	NH_OR-Aec16828_c0_seq1.p1	0			NH_OR-Aec16828_c0_seq1	267.205	0	184.527	204.422	0.0806071
NH_OR-Aec18240_c0_seq1	NH_OR-Aec18240_c0_seq1_p1	secreted protein	Melampsora larici-populina 98AG31	XP_007407358.1	5.1e-11	NH_OR-Aec18240_c0_seq1_p1	Non-apoplastic	0.86	NH_OR-Aec18240_c0_seq1_p1	not annotated	NH_OR-Aec18240_c0_seq1.p1	0			NH_OR-Aec18240_c0_seq1	39.8764	0	51.1092	33.0055	0.100307
NH_OR-Aec189541_c0_seq1	NH_OR-Aec189541_c0_seq1_p3	no hit				NH_OR-Aec189541_c0_seq1_p3	Non-apoplastic	0.84	NH_OR-Aec189541_c0_seq1_p3	not annotated	NH_OR-Aec189541_c0_seq1.p3	0			NH_OR-Aec189541_c0_seq1	0.607568	0.689899	0.416756	0.448435	1.74456
NH_OR-Aec198155_c0_seq1	NH_OR-Aec198155_c0_seq1_p1	no hit				NH_OR-Aec198155_c0_seq1_p1	Apoplastic	0.56	NH_OR-Aec198155_c0_seq1_p1	not annotated	NH_OR-Aec198155_c0_seq1.p1	0			NH_OR-Aec198155_c0_seq1	0.439832	0	0.654447	1.86161	0.529868
NH_OR-Aec22179_c0_seq1	NH_OR-Aec22179_c0_seq1_p1	no hit				NH_OR-Aec22179_c0_seq1_p1	Apoplastic	0.61	NH_OR-Aec22179_c0_seq1_p1	not annotated	NH_OR-Aec22179_c0_seq1.p1	0			NH_OR-Aec22179_c0_seq1	11.6187	7.32554	6.0697	2.6877	110.075			28.6561	0
NH_OR-Aec364821_c0_seq1	NH_OR-Aec364821_c0_seq1_p2	no hit				NH_OR-Aec364821_c0_seq1_p2	Apoplastic	0.65	NH_OR-Aec364821_c0_seq1_p2	not annotated	NH_OR-Aec364821_c0_seq1.p2	0			NH_OR-Aec364821_c0_seq1	0.357411	0	0	0	0
NH_OR-Aec40024_c0_seq1	NH_OR-Aec40024_c0_seq1_p1	no hit				NH_OR-Aec40024_c0_seq1_p1	Apoplastic	0.71	NH_OR-Aec40024_c0_seq1_p1	not annotated	NH_OR-Aec40024_c0_seq1.p1	0			NH_OR-Aec40024_c0_seq1	3.89545	0	0	0.020408	0
NH_OR-Aec517698_c0_seq1	NH_OR-Aec517698_c0_seq1_p1	no hit				NH_OR-Aec517698_c0_seq1_p1	Non-apoplastic	0.71	NH_OR-Aec517698_c0_seq1_p1	not annotated	NH_OR-Aec517698_c0_seq1.p1	0			NH_OR-Aec517698_c0_seq1	0.34614	0	0.260253	0	1.17
NH_OR-Aec7370_c0_seq2	NH_OR-Aec7370_c0_seq2_p1	no hit				NH_OR-Aec7370_c0_seq2_p1	Non-apoplastic	0.79	NH_OR-Aec7370_c0_seq2_p1	not annotated	NH_OR-Aec7370_c0_seq2.p1	0			NH_OR-Aec7370_c0_seq2	164.524	0	96.2239	69.5651	1.27215
NH_OR-Aec7557_c0_seq1	NH_OR-Aec7557_c0_seq1_p1	no hit				NH_OR-Aec7557_c0_seq1_p1	Non-apoplastic	0.53	NH_OR-Aec7557_c0_seq1_p1	not annotated	NH_OR-Aec7557_c0_seq1.p1	0			NH_OR-Aec7557_c0_seq1	9.90454	1.61896	5.52303	7.20715	7.89426
NH_OR-Aec88819_c0_seq1	NH_OR-Aec88819_c0_seq1_p2	no hit				NH_OR-Aec88819_c0_seq1_p2	Apoplastic	0.57	NH_OR-Aec88819_c0_seq1_p2	not annotated	NH_OR-Aec88819_c0_seq1.p2	0			NH_OR-Aec88819_c0_seq1	0.879551	0	0.559892	0.436635	0.353911
SB102418_c0_seq1-m.5042	SB102418_c0_seq1-m.5042	no hit				SB102418_c0_seq1-m.5042	Apoplastic	0.79	SB102418_c0_seq1-m.5042	not annotated	SB102418_c0_seq1-m.5042	0			SB102418_c0_seq1-m.5042	0.0625687	0	0.03065	0.0865216	0.105712
SB113476_c0_seq1-m.5754	SB113476_c0_seq1-m.5754	no hit				SB113476_c0_seq1-m.5754	Non-apoplastic	0.5	SB113476_c0_seq1-m.5754	not annotated	SB113476_c0_seq1-m.5754	0			SB113476_c0_seq1-m.5754	0.0371088	0	0	0	0.159118
SB115497_c0_seq2-m.5986	SB115497_c0_seq2-m.5986	hormone-sensitive lipase	Melampsora larici-populina 98AG31	EGG06792.1	0	SB115497_c0_seq2-m.5986	Non-apoplastic	0.92	SB115497_c0_seq2-m.5986	CE10(181-351)	SB115497_c0_seq2-m.5986	1	Abhydrolase_3	alpha/beta hydrolase fold	SB115497_c0_seq2-m.5986	1.73213	6.18205	1.21564	1.82996	3.28863
SB117348_c0_seq1-m.6303	SB117348_c0_seq1-m.6303	hypothetical protein MELLADRAFT_102336	Melampsora larici-populina 98AG31	EGG11706.1	1.1e-18	SB117348_c0_seq1-m.6303	Apoplastic	0.79	SB117348_c0_seq1-m.6303	not annotated	SB117348_c0_seq1-m.6303	1	DUF3237	Protein of unknown function (DUF3237)	SB117348_c0_seq1-m.6303	0.0804502	4.65352	0.229451	0.20109	3.75407
SB117555_c0_seq1-m.6335	SB117555_c0_seq1-m.6335	no hit				SB117555_c0_seq1-m.6335	Non-apoplastic	0.56	SB117555_c0_seq1-m.6335	not annotated	SB117555_c0_seq1-m.6335	0			SB117555_c0_seq1-m.6335	0	1.27144	0.0412297	0	9.08532
SB118774_c0_seq1-m.6771	SB118774_c0_seq1-m.6771	no hit				SB118774_c0_seq1-m.6771	Non-apoplastic	0.93	SB118774_c0_seq1-m.6771	not annotated	SB118774_c0_seq1-m.6771	0			SB118774_c0_seq1-m.6771	0.0692686	0	0.380478	0	3.55087
SB123869_c0_seq1-m.8294	SB123869_c0_seq1-m.8294	no hit				SB123869_c0_seq1-m.8294	Non-apoplastic	0.71	SB123869_c0_seq1-m.8294	not annotated	SB123869_c0_seq1-m.8294	0			SB123869_c0_seq1-m.8294	0	4.26043	0.0690779	0	8.15933
SB125350_c0_seq1-m.8818	SB125350_c0_seq1-m.8818	no hit				SB125350_c0_seq1-m.8818	Non-apoplastic	1	SB125350_c0_seq1-m.8818	not annotated	SB125350_c0_seq1-m.8818	0			SB125350_c0_seq1-m.8818	0.285344	0.831659	0.290812	0.464969	50.0119			76.8194	0
SB125407_c0_seq1-m.8864	SB125407_c0_seq1-m.8864	hypothetical protein MELLADRAFT_102637	Melampsora larici-populina 98AG31	XP_007405858.1	1.3e-22	SB125407_c0_seq1-m.8864	Non-apoplastic	0.64	SB125407_c0_seq1-m.8864	not annotated	SB125407_c0_seq1-m.8864	0			SB125407_c0_seq1-m.8864	0.360285	1.66332	0.457451	0.195221	0.693064
SB127129_c0_seq1-m.9434	SB127129_c0_seq1-m.9434	secreted protein	Melampsora larici-populina 98AG31	EGG00691.1	5.2e-83	SB127129_c0_seq1-m.9434	Apoplastic	0.66	SB127129_c0_seq1-m.9434	not annotated	SB127129_c0_seq1-m.9434	0			SB127129_c0_seq1-m.9434	0.118097	0	0.159579	0.0566814	2.801
SB129254_c0_seq1-m.10205	SB129254_c0_seq1-m.10205	hypothetical protein MELLADRAFT_106666	Melampsora larici-populina 98AG31	EGG06376.1	0	SB129254_c0_seq1-m.10205	Non-apoplastic	0.96	SB129254_c0_seq1-m.10205	not annotated	SB129254_c0_seq1-m.10205	1	ARS2	Arsenite-resistance protein 2	SB129254_c0_seq1-m.10205	0.817459	4.74545	0.469999	0.142767	3.24847
SB133365_c0_seq1-m.11722	SB133365_c0_seq1-m.11722	no hit				SB133365_c0_seq1-m.11722	Non-apoplastic	0.77	SB133365_c0_seq1-m.11722	not annotated	SB133365_c0_seq1-m.11722	0			SB133365_c0_seq1-m.11722	0.214134	0	0.701344	0.250683	12.1341			1.79769e+308	3.69114e-05
SB135060_c0_seq1-m.12191	SB135060_c0_seq1-m.12191	FAD binding oxidoreductase	Melampsora larici-populina 98AG31	XP_007411574.1	0	SB135060_c0_seq1-m.12191	Non-apoplastic	0.58	SB135060_c0_seq1-m.12191	AA7(53-489)	SB135060_c0_seq1-m.12191	2	FAD_binding_4	FAD binding domain	SB135060_c0_seq1-m.12191	1.05956	0.71285	0.729113	0.22603	3.05066
SB137086_c0_seq1-m.12891	SB137086_c0_seq1-m.12891	poly(A)-specific ribonuclease	Melampsora larici-populina 98AG31	XP_007404877.1	1.9e-124	SB137086_c0_seq1-m.12891	Non-apoplastic	0.88	SB137086_c0_seq1-m.12891	not annotated	SB137086_c0_seq1-m.12891	1	Exo_endo_phos	Endonuclease/Exonuclease/phosphatase family	SB137086_c0_seq1-m.12891	0	6.72351	0.0122756	0	6.58537
SB138030_c0_seq1-m.13229	SB138030_c0_seq1-m.13229	secreted protein	Melampsora larici-populina 98AG31	XP_007411526.1	4.4e-92	SB138030_c0_seq1-m.13229	Apoplastic	0.81	SB138030_c0_seq1-m.13229	not annotated	SB138030_c0_seq1-m.13229	0			SB138030_c0_seq1-m.13229	0.125716	1.31981	0.123237	0	4.96077
SB139032_c0_seq1-m.13598	SB139032_c0_seq1-m.13598	no hit				SB139032_c0_seq1-m.13598	Non-apoplastic	0.68	SB139032_c0_seq1-m.13598	not annotated	SB139032_c0_seq1-m.13598	0			SB139032_c0_seq1-m.13598	1.50125	0	1.73549	1.73205	3.48784
SB142243_c0_seq1-m.15186	SB142243_c0_seq1-m.15186	hypothetical protein MELLADRAFT_117808	Melampsora larici-populina 98AG31	XP_007415303.1	4.3e-51	SB142243_c0_seq1-m.15186	Non-apoplastic	1	SB142243_c0_seq1-m.15186	not annotated	SB142243_c0_seq1-m.15186	0			SB142243_c0_seq1-m.15186	0.217219	31.9811	0.263452	0.138711	1.2101
SB142900_c0_seq1-m.16407	SB142900_c0_seq1-m.16407	hypothetical protein MELLADRAFT_77730	Melampsora larici-populina 98AG31	XP_007409914.1	2.9e-164	SB142900_c0_seq1-m.16407	Non-apoplastic	0.99	SB142900_c0_seq1-m.16407	not annotated	SB142900_c0_seq1-m.16407	1	NPR3	Nitrogen Permease regulator of amino acid transport activity 3	SB142900_c0_seq1-m.16407	2.13731	4.99631	2.54573	4.04915	5.27618
SB143025_c0_seq1-m.16684	SB143025_c0_seq1-m.16684	no hit				SB143025_c0_seq1-m.16684	Non-apoplastic	0.51	SB143025_c0_seq1-m.16684	not annotated	SB143025_c0_seq1-m.16684	0			SB143025_c0_seq1-m.16684	0.26432	30.2589	0.213418	0	1.82329
SB143223_c0_seq1-m.16971	SB143223_c0_seq1-m.16971	protein disulfide isomerase	Melampsora larici-populina 98AG31	XP_007410260.1	2.3e-131	SB143223_c0_seq1-m.16971	Non-apoplastic	0.82	SB143223_c0_seq1-m.16971	not annotated	SB143223_c0_seq1-m.16971	1	Thioredoxin	Thioredoxin	SB143223_c0_seq1-m.16971	0.356822	2.97603	0.198002	0.527796	1.7246
SB144856_c0_seq1-m.18853	SB144856_c0_seq1-m.18853	family 1 polysaccharide lyase	Melampsora larici-populina 98AG31	XP_007412538.1	9.9e-167	SB144856_c0_seq1-m.18853	Apoplastic	0.86	SB144856_c0_seq1-m.18853	PL1_4(115-302)	SB144856_c0_seq1-m.18853	1	Pec_lyase_C	Pectate lyase	SB144856_c0_seq1-m.18853	0.0174261	0	0.565441	0	2.88915
SB144968_c0_seq1-m.18910	SB144968_c0_seq1-m.18910	no hit				SB144968_c0_seq1-m.18910	Apoplastic	0.7	SB144968_c0_seq1-m.18910	not annotated	SB144968_c0_seq1-m.18910	0			SB144968_c0_seq1-m.18910	0	0	0	0	0.619995
SB145729_c0_seq1-m.19389	SB145729_c0_seq1-m.19389	no hit				SB145729_c0_seq1-m.19389	Non-apoplastic	0.99	SB145729_c0_seq1-m.19389	not annotated	SB145729_c0_seq1-m.19389	0			SB145729_c0_seq1-m.19389	0.0473283	1.74171	0.0358586	0.0831472	7.75645
SB146550_c0_seq1-m.19884	SB146550_c0_seq1-m.19884	family 71 glycoside hydrolase	Melampsora larici-populina 98AG31	EGG07663.1	0	SB146550_c0_seq1-m.19884	Non-apoplastic	0.6	SB146550_c0_seq1-m.19884	GH71(77-455)	SB146550_c0_seq1-m.19884	1	Glyco_hydro_71	Glycosyl hydrolase family 71	SB146550_c0_seq1-m.19884	0.727365	2.7258	1.56073	0.898189	7.73188
SB148504_c0_seq1-m.20999	SB148504_c0_seq1-m.20999	no hit				SB148504_c0_seq1-m.20999	Apoplastic	0.69	SB148504_c0_seq1-m.20999	not annotated	SB148504_c0_seq1-m.20999	0			SB148504_c0_seq1-m.20999	3.28522	6.18712	2.50817	1.41236	2.6491
SB151391_c0_seq1-m.23838	SB151391_c0_seq1-m.23838	no hit				SB151391_c0_seq1-m.23838	Non-apoplastic	0.57	SB151391_c0_seq1-m.23838	not annotated	SB151391_c0_seq1-m.23838	0			SB151391_c0_seq1-m.23838	0	119.381	0	0	33.9
SB151729_c0_seq1-m.24293	SB151729_c0_seq1-m.24293	protein disulfide isomerase	Melampsora larici-populina 98AG31	XP_007405946.1	0	SB151729_c0_seq1-m.24293	Non-apoplastic	0.99	SB151729_c0_seq1-m.24293	not annotated	SB151729_c0_seq1-m.24293	1	ERO1	Endoplasmic Reticulum Oxidoreductin 1 (ERO1)	SB151729_c0_seq1-m.24293	0.107903	7.8489	0.100811	0.0933945	0.227079
SB153259_c0_seq1-m.26464	SB153259_c0_seq1-m.26464	hypothetical protein MELLADRAFT_65774	Melampsora larici-populina 98AG31	XP_007413659.1	4.2e-65	SB153259_c0_seq1-m.26464	Non-apoplastic	0.97	SB153259_c0_seq1-m.26464	not annotated	SB153259_c0_seq1-m.26464	0			SB153259_c0_seq1-m.26464	0.138963	9.8793	0.138558	0.153609	9.88132
SB153782_c0_seq1-m.26990	SB153782_c0_seq1-m.26990	hypothetical protein PTTG_08704	Puccinia triticina 1-1 BBBD Race 1	OAV86228.1	3.2e-57	SB153782_c0_seq1-m.26990	Non-apoplastic	0.61	SB153782_c0_seq1-m.26990	not annotated	SB153782_c0_seq1-m.26990	0			SB153782_c0_seq1-m.26990	0.0307674	0	0.143336	0.0216959	0
SB154067_c0_seq1-m.27232	SB154067_c0_seq1-m.27232	hypothetical protein MELLADRAFT_35173	Melampsora larici-populina 98AG31	EGG08061.1	0	SB154067_c0_seq1-m.27232	Non-apoplastic	0.7	SB154067_c0_seq1-m.27232	not annotated	SB154067_c0_seq1-m.27232	1	Metallophos	Calcineurin-like phosphoesterase	SB154067_c0_seq1-m.27232	0.0508385	6.26437	0.046827	0.118712	4.67727
SB155275_c0_seq1-m.29012	SB155275_c0_seq1-m.29012	no hit				SB155275_c0_seq1-m.29012	Non-apoplastic	0.62	SB155275_c0_seq1-m.29012	not annotated	SB155275_c0_seq1-m.29012	0			SB155275_c0_seq1-m.29012	0	0	0	0	0
SB155993_c0_seq1-m.29879	SB155993_c0_seq1-m.29879	hypothetical protein MELLADRAFT_90105	Melampsora larici-populina 98AG31	XP_007413342.1	6.8e-55	SB155993_c0_seq1-m.29879	Non-apoplastic	0.99	SB155993_c0_seq1-m.29879	not annotated	SB155993_c0_seq1-m.29879	0			SB155993_c0_seq1-m.29879	0	7.4435	0.0553109	0.02302	26.1298
SB156953_c0_seq1-m.31866	SB156953_c0_seq1-m.31866	no hit				SB156953_c0_seq1-m.31866	Non-apoplastic	0.75	SB156953_c0_seq1-m.31866	not annotated	SB156953_c0_seq1-m.31866	0			SB156953_c0_seq1-m.31866	0.425092	0	0.881949	0.0577715	0.645073
SB157181_c0_seq1-m.32450	SB157181_c0_seq1-m.32450	Guanyl-specific ribonuclease F1	Rachicladosporium antarcticum	OQO09762.1	4.8e-65	SB157181_c0_seq1-m.32450	Apoplastic	0.77	SB157181_c0_seq1-m.32450	not annotated	SB157181_c0_seq1-m.32450	1	Ribonuclease	ribonuclease	SB157181_c0_seq1-m.32450	0	90.4545	0	0.0455169	8.05521
SB157975_c0_seq1-m.33781	SB157975_c0_seq1-m.33781	hypothetical protein PSTT_05158, partial	Puccinia striiformis	POW11585.1	1.3e-100	SB157975_c0_seq1-m.33781	Non-apoplastic	0.76	SB157975_c0_seq1-m.33781	not annotated	SB157975_c0_seq1-m.33781	1	DUF676	Putative serine esterase (DUF676)	SB157975_c0_seq1-m.33781	0.546237	17.806	0.161904	0.149717	0.559684
SB160683_c0_seq1-m.40228	SB160683_c0_seq1-m.40228	family 9 glycoside hydrolase	Melampsora larici-populina 98AG31	EGG05844.1	0	SB160683_c0_seq1-m.40228	Apoplastic	0.55	SB160683_c0_seq1-m.40228	GH9(51-502)	SB160683_c0_seq1-m.40228	1	Glyco_hydro_9	Glycosyl hydrolase family 9	SB160683_c0_seq1-m.40228	0.0667368	1.52322	0.572434	0.131202	14.29			11.0637	0.00714186
SB160808_c1_seq1-m.40415	SB160808_c1_seq1-m.40415	no hit				SB160808_c1_seq1-m.40415	Apoplastic	0.94	SB160808_c1_seq1-m.40415	not annotated	SB160808_c1_seq1-m.40415	0			SB160808_c1_seq1-m.40415	0.0584136	3.37284	0.229772	0.113751	3.9839
SB160884_c0_seq4-m.40616	SB160884_c0_seq4-m.40616	no hit				SB160884_c0_seq4-m.40616	Apoplastic	0.67	SB160884_c0_seq4-m.40616	not annotated	SB160884_c0_seq4-m.40616	0			SB160884_c0_seq4-m.40616	0.0425026	2.96152	0.0960351	0.109009	0.398019
SB161465_c0_seq1-m.41913	SB161465_c0_seq1-m.41913	no hit				SB161465_c0_seq1-m.41913	Non-apoplastic	0.68	SB161465_c0_seq1-m.41913	not annotated	SB161465_c0_seq1-m.41913	0			SB161465_c0_seq1-m.41913	0.242603	0.941257	2.70561	2.84103	5.54474
SB162851_c0_seq1-m.45582	SB162851_c0_seq1-m.45582	alpha,alpha-trehalose-phosphate synthase complex	Melampsora larici-populina 98AG31	EGG01029.1	5.7e-48	SB162851_c0_seq1-m.45582	Non-apoplastic	0.77	SB162851_c0_seq1-m.45582	not annotated	SB162851_c0_seq1-m.45582	2	Trehalose_PPase	Trehalose-phosphatase	SB162851_c0_seq1-m.45582	0.801063	1.59766	0.205044	0.450215	4.24465
SB162953_c0_seq2-m.45960	SB162953_c0_seq2-m.45960	no hit				SB162953_c0_seq2-m.45960	Non-apoplastic	0.63	SB162953_c0_seq2-m.45960	not annotated	SB162953_c0_seq2-m.45960	0			SB162953_c0_seq2-m.45960	1.36794	1.25177	2.13689	1.46948	2.91742
SB164198_c0_seq2-m.48192	SB164198_c0_seq2-m.48192	no hit				SB164198_c0_seq2-m.48192	Non-apoplastic	0.75	SB164198_c0_seq2-m.48192	not annotated	SB164198_c0_seq2-m.48192	0			SB164198_c0_seq2-m.48192	23.3972	0	12.1121	11.356	13.1624			1.79769e+308	0.00729939
SB164207_c1_seq2-m.48230	SB164207_c1_seq2-m.48230	no hit				SB164207_c1_seq2-m.48230	Non-apoplastic	0.52	SB164207_c1_seq2-m.48230	not annotated	SB164207_c1_seq2-m.48230	0			SB164207_c1_seq2-m.48230	0.172694	73.7784	0.33948	0.142415	0.259324
SB164250_c0_seq2-m.48340	SB164250_c0_seq2-m.48340	ndent ubiquitin-specific protease	Melampsora larici-populina 98AG31	XP_007415124.1	8.6e-49	SB164250_c0_seq2-m.48340	Non-apoplastic	0.98	SB164250_c0_seq2-m.48340	not annotated	SB164250_c0_seq2-m.48340	2	OTU	OTU-like cysteine protease	SB164250_c0_seq2-m.48340	0.0551203	3.27128	0.0574282	0.109427	19.9871
SB164681_c0_seq3-m.50237	SB164681_c0_seq3-m.50237	hypothetical protein MELLADRAFT_101039	Melampsora larici-populina 98AG31	XP_007403555.1	1.6e-149	SB164681_c0_seq3-m.50237	Non-apoplastic	0.99	SB164681_c0_seq3-m.50237	not annotated	SB164681_c0_seq3-m.50237	2	DUF383	Domain of unknown function (DUF383)	SB164681_c0_seq3-m.50237	0.0550667	11.7556	0.27093	0.0980242	0.311447
SB164976_c0_seq1-m.52133	SB164976_c0_seq1-m.52133	hypothetical protein MELLADRAFT_111072	Melampsora larici-populina 98AG31	EGG01271.1	4.8e-17	SB164976_c0_seq1-m.52133	Non-apoplastic	0.98	SB164976_c0_seq1-m.52133	not annotated	SB164976_c0_seq1-m.52133	0			SB164976_c0_seq1-m.52133	0.0412851	8.88455	0.0394441	0.0102998	3.02345
SB164976_c0_seq5-m.52141	SB164976_c0_seq5-m.52141	hypothetical protein MELLADRAFT_111072	Melampsora larici-populina 98AG31	EGG01271.1	3.3e-21	SB164976_c0_seq5-m.52141	Non-apoplastic	0.97	SB164976_c0_seq5-m.52141	not annotated	SB164976_c0_seq5-m.52141	0			SB164976_c0_seq5-m.52141	0.115778	6.34707	1.20303	0.352798	7.93514
SB165440_c0_seq5-m.53953	SB165440_c0_seq5-m.53953	no hit				SB165440_c0_seq5-m.53953	Non-apoplastic	0.96	SB165440_c0_seq5-m.53953	not annotated	SB165440_c0_seq5-m.53953	0			SB165440_c0_seq5-m.53953	0.0330874	13.0428	0	0.198566	3.9631
SB165589_c0_seq1-m.54238	SB165589_c0_seq1-m.54238	secreted protein	Melampsora larici-populina 98AG31	XP_007416068.1	7.1e-31	SB165589_c0_seq1-m.54238	Apoplastic	0.65	SB165589_c0_seq1-m.54238	not annotated	SB165589_c0_seq1-m.54238	0			SB165589_c0_seq1-m.54238	0.0398241	14053.9	0.0469468	0.657124	3876.84
SB165976_c0_seq69-m.55923	SB165976_c0_seq69-m.55923	no hit				SB165976_c0_seq69-m.55923	Non-apoplastic	0.85	SB165976_c0_seq69-m.55923	not annotated	SB165976_c0_seq69-m.55923	0			SB165976_c0_seq69-m.55923	0	3.98105	0	0	119.788			33.5473	8.24807e-09
SB166945_c0_seq2-m.59606	SB166945_c0_seq2-m.59606	hypothetical protein MELLADRAFT_102280	Melampsora larici-populina 98AG31	EGG11734.1	1.4e-33	SB166945_c0_seq2-m.59606	Non-apoplastic	0.99	SB166945_c0_seq2-m.59606	not annotated	SB166945_c0_seq2-m.59606	0			SB166945_c0_seq2-m.59606	0.0740304	1.0378	0.236603	0	4.84342
SB166973_c1_seq1-m.59629	SB166973_c1_seq1-m.59629	no hit				SB166973_c1_seq1-m.59629	Non-apoplastic	0.76	SB166973_c1_seq1-m.59629	not annotated	SB166973_c1_seq1-m.59629	0			SB166973_c1_seq1-m.59629	0.447819	0	0.271347	0.193653	4.82155
SB167714_c0_seq4-m.61678	SB167714_c0_seq4-m.61678	hypothetical protein MELLADRAFT_110447	Melampsora larici-populina 98AG31	EGG02126.1	0	SB167714_c0_seq4-m.61678	Non-apoplastic	0.71	SB167714_c0_seq4-m.61678	not annotated	SB167714_c0_seq4-m.61678	0			SB167714_c0_seq4-m.61678	0.350486	1.60824	0.268941	0.747377	15.0736			11.0103	0.0042796
SB167931_c0_seq12-m.62453	SB167931_c0_seq12-m.62453	hypothetical protein MELLADRAFT_116341	Melampsora larici-populina 98AG31	XP_007409494.1	1.4e-67	SB167931_c0_seq12-m.62453	Non-apoplastic	0.94	SB167931_c0_seq12-m.62453	not annotated	SB167931_c0_seq12-m.62453	0			SB167931_c0_seq12-m.62453	23.9558	19.2554	15.7294	25.6706	16.1657
SB168579_c2_seq1-m.65475	SB168579_c2_seq1-m.65475	hypothetical protein MELLADRAFT_86980	Melampsora larici-populina 98AG31	XP_007403667.1	7.6e-132	SB168579_c2_seq1-m.65475	Non-apoplastic	0.91	SB168579_c2_seq1-m.65475	not annotated	SB168579_c2_seq1-m.65475	1	EMP24_GP25L	emp24/gp25L/p24 family/GOLD	SB168579_c2_seq1-m.65475	0.0187246	0.556982	0.0979912	0.0693705	0.544451
SB168765_c0_seq4-m.65791	SB168765_c0_seq4-m.65791	hypothetical protein MELLADRAFT_68520	Melampsora larici-populina 98AG31	EGF99570.1	2.3e-83	SB168765_c0_seq4-m.65791	Non-apoplastic	0.53	SB168765_c0_seq4-m.65791	not annotated	SB168765_c0_seq4-m.65791	0			SB168765_c0_seq4-m.65791	0.503331	5.26163	1.04454	1.26536	6.37997
SB169866_c1_seq12-m.69947	SB169866_c1_seq12-m.69947	no hit				SB169866_c1_seq12-m.69947	Non-apoplastic	0.99	SB169866_c1_seq12-m.69947	not annotated	SB169866_c1_seq12-m.69947	0			SB169866_c1_seq12-m.69947	17.615	67.0349	9.79754	9.05813	302.687			6.21161	1.32928e-09
SB169866_c1_seq31-m.70061	SB169866_c1_seq31-m.70061	no hit				SB169866_c1_seq31-m.70061	Non-apoplastic	0.99	SB169866_c1_seq31-m.70061	not annotated	SB169866_c1_seq31-m.70061	0			SB169866_c1_seq31-m.70061	5.93717	6.99122	9.55905	4.93397	20.447
SB169923_c0_seq2-m.70538	SB169923_c0_seq2-m.70538	no hit				SB169923_c0_seq2-m.70538	Non-apoplastic	0.63	SB169923_c0_seq2-m.70538	not annotated	SB169923_c0_seq2-m.70538	0			SB169923_c0_seq2-m.70538	0.242871	12.0597	0.0570644	0.0647732	0
SB170141_c0_seq1-m.71057	SB170141_c0_seq1-m.71057	hypothetical protein PSTG_15173	Puccinia striiformis f. sp. tritici PST-78	KNE91426.1	1.9e-56	SB170141_c0_seq1-m.71057	Non-apoplastic	0.82	SB170141_c0_seq1-m.71057	not annotated	SB170141_c0_seq1-m.71057	0			SB170141_c0_seq1-m.71057	0.0915745	0.663509	0.453405	0.205556	1.55022
SB170348_c0_seq2-m.72638	SB170348_c0_seq2-m.72638	carboxylesterase	Melampsora larici-populina 98AG31	XP_007414589.1	7.4e-62	SB170348_c0_seq2-m.72638	Non-apoplastic	0.59	SB170348_c0_seq2-m.72638	not annotated	SB170348_c0_seq2-m.72638	1	COesterase	Carboxylesterase family	SB170348_c0_seq2-m.72638	0.22249	0	0	0.0147986	6.86227
SB171231_c0_seq20-m.77031	SB171231_c0_seq20-m.77031	family 51 glycoside hydrolase	Melampsora larici-populina 98AG31	XP_007407432.1	0	SB171231_c0_seq20-m.77031	Non-apoplastic	0.61	SB171231_c0_seq20-m.77031	GH51(196-593)	SB171231_c0_seq20-m.77031	1	Alpha-L-AF_C	Alpha-L-arabinofuranosidase C-terminal domain	SB171231_c0_seq20-m.77031	38.7432	46.2676	49.1582	29.4223	59.574
SB172125_c0_seq5-m.80979	SB172125_c0_seq5-m.80979	no hit				SB172125_c0_seq5-m.80979	Non-apoplastic	0.92	SB172125_c0_seq5-m.80979	not annotated	SB172125_c0_seq5-m.80979	0			SB172125_c0_seq5-m.80979	0	0	0	0	0
SB172364_c0_seq1-m.83060	SB172364_c0_seq1-m.83060	no hit				SB172364_c0_seq1-m.83060	Non-apoplastic	0.53	SB172364_c0_seq1-m.83060	not annotated	SB172364_c0_seq1-m.83060	0			SB172364_c0_seq1-m.83060	0.186575	1703.93	0.455614	0.668799	3181.03
SB172493_c2_seq1-m.83674	SB172493_c2_seq1-m.83674	PREDICTED: pupal cuticle protein 27-like	Amyelois transitella	XP_013194111.1	1.8e-69	SB172493_c2_seq1-m.83674	Non-apoplastic	0.51	SB172493_c2_seq1-m.83674	not annotated	SB172493_c2_seq1-m.83674	1	Chitin_bind_4	Insect cuticle protein	SB172493_c2_seq1-m.83674	0	0	0	0	140.037
SB172797_c0_seq1-m.84663	SB172797_c0_seq1-m.84663	hypothetical protein MELLADRAFT_84854	Melampsora larici-populina 98AG31	XP_007419159.1	1e-25	SB172797_c0_seq1-m.84663	Non-apoplastic	0.7	SB172797_c0_seq1-m.84663	not annotated	SB172797_c0_seq1-m.84663	0			SB172797_c0_seq1-m.84663	1.82963	41.9434	6.51186	2.04895	33.67
SB173978_c0_seq1-m.90903	SB173978_c0_seq1-m.90903	no hit				SB173978_c0_seq1-m.90903	Non-apoplastic	0.81	SB173978_c0_seq1-m.90903	not annotated	SB173978_c0_seq1-m.90903	0			SB173978_c0_seq1-m.90903	0.0292077	15.6359	0.0319167	0	56.3779
SB173978_c0_seq5-m.90920	SB173978_c0_seq5-m.90920	no hit				SB173978_c0_seq5-m.90920	Non-apoplastic	0.95	SB173978_c0_seq5-m.90920	not annotated	SB173978_c0_seq5-m.90920	0			SB173978_c0_seq5-m.90920	0.0186391	52.1173	0	0	45.5839
SB175207_c0_seq1-m.99139	SB175207_c0_seq1-m.99139	hypothetical protein MELLADRAFT_58483	Melampsora larici-populina 98AG31	XP_007404075.1	4.7e-06	SB175207_c0_seq1-m.99139	Non-apoplastic	0.99	SB175207_c0_seq1-m.99139	not annotated	SB175207_c0_seq1-m.99139	0			SB175207_c0_seq1-m.99139	0.0483796	0.674568	0.154004	0.0099319	2.06099
SB175207_c0_seq3-m.99142	SB175207_c0_seq3-m.99142	hypothetical protein MELLADRAFT_58483	Melampsora larici-populina 98AG31	XP_007404075.1	3.7e-05	SB175207_c0_seq3-m.99142	Non-apoplastic	0.99	SB175207_c0_seq3-m.99142	not annotated	SB175207_c0_seq3-m.99142	0			SB175207_c0_seq3-m.99142	0.0350312	0.86115	0.212352	0.0105658	1.44246
SB175207_c0_seq4-m.99145	SB175207_c0_seq4-m.99145	hypothetical protein MELLADRAFT_58483	Melampsora larici-populina 98AG31	XP_007404075.1	5.6e-06	SB175207_c0_seq4-m.99145	Non-apoplastic	0.99	SB175207_c0_seq4-m.99145	not annotated	SB175207_c0_seq4-m.99145	0			SB175207_c0_seq4-m.99145	0.0282326	0.412066	0.116296	0.0151675	1.52899
SB175207_c0_seq6-m.99148	SB175207_c0_seq6-m.99148	hypothetical protein MELLADRAFT_58483	Melampsora larici-populina 98AG31	XP_007404075.1	4.3e-05	SB175207_c0_seq6-m.99148	Non-apoplastic	0.98	SB175207_c0_seq6-m.99148	not annotated	SB175207_c0_seq6-m.99148	0			SB175207_c0_seq6-m.99148	0.0142064	1.97205	0.150388	0.00518486	1.46568
SB176535_c0_seq21-m.105229	SB176535_c0_seq21-m.105229	no hit				SB176535_c0_seq21-m.105229	Non-apoplastic	0.96	SB176535_c0_seq21-m.105229	not annotated	SB176535_c0_seq21-m.105229	0			SB176535_c0_seq21-m.105229	0.802001	1.63348	1.37922	1.38267	6.61904
SB176635_c0_seq4-m.105686	SB176635_c0_seq4-m.105686	hypothetical protein B0A51_12133	Rachicladosporium sp. CCFEE 5018	OQO19535.1	6.1e-63	SB176635_c0_seq4-m.105686	Apoplastic	0.73	SB176635_c0_seq4-m.105686	not annotated	SB176635_c0_seq4-m.105686	1	GPI-anchored	Ser-Thr-rich glycosyl-phosphatidyl-inositol-anchored membrane family	SB176635_c0_seq4-m.105686	0	14.3328	0	0.168749	11.0982
SB176894_c0_seq1-m.106839	SB176894_c0_seq1-m.106839	hypothetical protein PTTG_02440	Puccinia triticina 1-1 BBBD Race 1	OAV99015.1	2.7e-20	SB176894_c0_seq1-m.106839	Non-apoplastic	0.99	SB176894_c0_seq1-m.106839	not annotated	SB176894_c0_seq1-m.106839	2	DnaJ-X	X-domain of DnaJ-containing	SB176894_c0_seq1-m.106839	0	8.07897	0	0.0349851	14.3498
SB176894_c0_seq2-m.106843	SB176894_c0_seq2-m.106843	hypothetical protein PSHT_16402, partial	Puccinia striiformis	POV94154.1	1.6e-20	SB176894_c0_seq2-m.106843	Non-apoplastic	0.99	SB176894_c0_seq2-m.106843	not annotated	SB176894_c0_seq2-m.106843	2	DnaJ-X	X-domain of DnaJ-containing	SB176894_c0_seq2-m.106843	0.0234744	7.6451	0	0	14.4203
SB176901_c0_seq4-m.106890	SB176901_c0_seq4-m.106890	hypothetical protein EMPG_14422	Blastomyces silveriae	KLJ10205.1	1.2e-26	SB176901_c0_seq4-m.106890	Non-apoplastic	0.6	SB176901_c0_seq4-m.106890	not annotated	SB176901_c0_seq4-m.106890	0			SB176901_c0_seq4-m.106890	0.162951	526.707	0.0659611	1.67765	40.0796
SB177815_c0_seq19-m.111738	SB177815_c0_seq19-m.111738	hypothetical protein MELLADRAFT_95950	Melampsora larici-populina 98AG31	XP_007407271.1	0	SB177815_c0_seq19-m.111738	Non-apoplastic	0.65	SB177815_c0_seq19-m.111738	not annotated	SB177815_c0_seq19-m.111738	0			SB177815_c0_seq19-m.111738	0.249467	1.00349	0.812118	0.475366	7.17518
SB179976_c0_seq1-m.123654	SB179976_c0_seq1-m.123654	hypothetical protein PSTG_02054	Puccinia striiformis/Puccinia striiformis f. sp. tritici PST-78	KNF04998.1	2.4e-07	SB179976_c0_seq1-m.123654	Apoplastic	0.86	SB179976_c0_seq1-m.123654	not annotated	SB179976_c0_seq1-m.123654	0			SB179976_c0_seq1-m.123654	18.1277	4364.53	21.054	13.9191	2496.45
SB180494_c0_seq1-m.123881	SB180494_c0_seq1-m.123881	hypothetical protein MELLADRAFT_106311	Melampsora larici-populina 98AG31	XP_007409913.1	7.2e-41	SB180494_c0_seq1-m.123881	Apoplastic	0.78	SB180494_c0_seq1-m.123881	not annotated	SB180494_c0_seq1-m.123881	0			SB180494_c0_seq1-m.123881	0.0575567	436.257	0.0222266	0.619952	907.029
SB181402_c0_seq1-m.124097	SB181402_c0_seq1-m.124097	hypothetical protein PGTG_21113	Puccinia graminis f. sp. tritici CRL 75-36-700-3	XP_003890279.1	2.5e-35	SB181402_c0_seq1-m.124097	Non-apoplastic	0.7	SB181402_c0_seq1-m.124097	not annotated	SB181402_c0_seq1-m.124097	1	Yos1	Yos1-like	SB181402_c0_seq1-m.124097	209.018	93.7463	249.069	60.6017	544.546			8.72129	0
SB181438_c0_seq1-m.124108	SB181438_c0_seq1-m.124108	family 5 glycoside hydrolase	Melampsora larici-populina 98AG31	EGG07438.1	0	SB181438_c0_seq1-m.124108	Apoplastic	0.63	SB181438_c0_seq1-m.124108	GH5_41(89-251)+GH5_41(295-408)	SB181438_c0_seq1-m.124108	0			SB181438_c0_seq1-m.124108	0.107252	2629.4	0.217789	0.249584	520.832
SB183791_c0_seq1-m.124493	SB183791_c0_seq1-m.124493	no hit				SB183791_c0_seq1-m.124493	Non-apoplastic	0.89	SB183791_c0_seq1-m.124493	not annotated	SB183791_c0_seq1-m.124493	0			SB183791_c0_seq1-m.124493	0	26.3316	0.0225233	0.0151063	0.357524
SB188217_c0_seq1-m.125008	SB188217_c0_seq1-m.125008	no hit				SB188217_c0_seq1-m.125008	Non-apoplastic	0.79	SB188217_c0_seq1-m.125008	not annotated	SB188217_c0_seq1-m.125008	0			SB188217_c0_seq1-m.125008	0.111194	2.13021	0	0.0814945	0.291171
SB194014_c0_seq1-m.125483	SB194014_c0_seq1-m.125483	no hit				SB194014_c0_seq1-m.125483	Non-apoplastic	0.59	SB194014_c0_seq1-m.125483	not annotated	SB194014_c0_seq1-m.125483	0			SB194014_c0_seq1-m.125483	0	39.6586	0.255186	0.0770578	0
SB286803_c0_seq1-m.126370	SB286803_c0_seq1-m.126370	no hit				SB286803_c0_seq1-m.126370	Non-apoplastic	0.74	SB286803_c0_seq1-m.126370	not annotated	SB286803_c0_seq1-m.126370	0			SB286803_c0_seq1-m.126370	6.42912	0	5.73194	3.47569	15.0085			1.79769e+308	4.66615e-07
SB87003_c0_seq1-m.627	SB87003_c0_seq1-m.627	family 18 glycoside hydrolase	Melampsora larici-populina 98AG31	XP_007412275.1	0	SB87003_c0_seq1-m.627	Apoplastic	0.71	SB87003_c0_seq1-m.627	GH18(42-418)	SB87003_c0_seq1-m.627	1	Glyco_hydro_18	Glycosyl hydrolases family 18	SB87003_c0_seq1-m.627	0.685443	0	0.473827	1.96844	6.25419
SB87958_c0_seq2-m.733	SB87958_c0_seq2-m.733	no hit				SB87958_c0_seq2-m.733	Non-apoplastic	0.69	SB87958_c0_seq2-m.733	not annotated	SB87958_c0_seq2-m.733	0			SB87958_c0_seq2-m.733	0	0	0.123386	0	1.12831
SB88167_c0_seq1-m.760	SB88167_c0_seq1-m.760	no hit				SB88167_c0_seq1-m.760	Non-apoplastic	0.69	SB88167_c0_seq1-m.760	not annotated	SB88167_c0_seq1-m.760	0			SB88167_c0_seq1-m.760	0.178692	2.33504	0.0462697	0	2.5581
SB89888_c0_seq1-m.890	SB89888_c0_seq1-m.890	family 5 glycoside hydrolase	Melampsora larici-populina 98AG31	XP_007409549.1	1.1e-46	SB89888_c0_seq1-m.890	Non-apoplastic	0.76	SB89888_c0_seq1-m.890	not annotated	SB89888_c0_seq1-m.890	0			SB89888_c0_seq1-m.890	0.0410025	0	0.0814814	0.0273246	0.0976278
SB92572_c0_seq1-m.1627	SB92572_c0_seq1-m.1627	no hit				SB92572_c0_seq1-m.1627	Non-apoplastic	0.64	SB92572_c0_seq1-m.1627	not annotated	SB92572_c0_seq1-m.1627	0			SB92572_c0_seq1-m.1627	0.147928	0	0.24044	0.145293	0.53341
SB92980_c0_seq1-m.2314	SB92980_c0_seq1-m.2314	hypothetical protein MELLADRAFT_108709	Melampsora larici-populina 98AG31	XP_007412550.1	1.8e-20	SB92980_c0_seq1-m.2314	Non-apoplastic	0.65	SB92980_c0_seq1-m.2314	not annotated	SB92980_c0_seq1-m.2314	0			SB92980_c0_seq1-m.2314	0.0563385	3.23792	0.0307819	0	6.77224
SB93004_c0_seq1-m.2365	SB93004_c0_seq1-m.2365	hypothetical protein MELLADRAFT_87593	Melampsora larici-populina 98AG31	XP_007410996.1	1.4e-26	SB93004_c0_seq1-m.2365	Apoplastic	0.8	SB93004_c0_seq1-m.2365	not annotated	SB93004_c0_seq1-m.2365	0			SB93004_c0_seq1-m.2365	0.23502	353.752	0.116309	0.7068	202.516
SB93353_c0_seq1-m.3000	SB93353_c0_seq1-m.3000	secreted protein	Melampsora larici-populina 98AG31	EGG12273.1	3.6e-66	SB93353_c0_seq1-m.3000	Non-apoplastic	0.54	SB93353_c0_seq1-m.3000	not annotated	SB93353_c0_seq1-m.3000	0			SB93353_c0_seq1-m.3000	0.0940028	282.288	0	1.51795	870.233
SB-contig320	SB-contig320	hypothetical protein PTTG_25228	Puccinia triticina 1-1 BBBD Race 1	OAV99613.1	9.9e-51	SB-contig320	Apoplastic	0.71	SB-contig320	not annotated	SB-contig320	0			SB-contig320	0.0484057	1.68642	0.259221	0.129033	31.2878			21.6651	0
SB-contig321	SB-contig321	endopolygalacturonase 1	Botrytis cinerea	AAC64374.1	0	SB-contig321	Apoplastic	0.89	SB-contig321	GH28(60-370)	SB-contig321	1	Glyco_hydro_28	Glycosyl hydrolases family 28	SB-contig321	0	112.127	0	0	563.068			11.5848	4.35829e-10
SB-contig323	SB-contig323	hypothetical protein MELLADRAFT_73480	Melampsora larici-populina 98AG31	EGF98981.1	0	SB-contig323	Non-apoplastic	0.96	SB-contig323	not annotated	SB-contig323	5	LRR_4	Leucine Rich repeats (2 copies)	SB-contig323	1.98546	17.1602	1.49911	1.99927	43.876
SB-contig324	SB-contig324	no hit				SB-contig324	Non-apoplastic	0.66	SB-contig324	not annotated	SB-contig324	0			SB-contig324	0.130469	0	0.135774	0.0800895	0
SB-contig325	SB-contig325	no hit				SB-contig325	Non-apoplastic	0.75	SB-contig325	not annotated	SB-contig325	0			SB-contig325	0.0503022	2.891	0.255757	0	2.60418
SB-contig326	SB-contig326	hypothetical protein PTTG_07377	Puccinia triticina 1-1 BBBD Race 1	OAW00050.1	6.6e-42	SB-contig326	Non-apoplastic	0.89	SB-contig326	not annotated	SB-contig326	1	Nuc_sug_transp	Nucleotide-sugar transporter	SB-contig326	0.574964	0.754175	0.877167	0.721405	2.63073
SB-contig327	SB-contig327	hypothetical protein MELLADRAFT_24931, partial	Melampsora larici-populina 98AG31	EGG07345.1	1.5e-45	SB-contig327	Non-apoplastic	0.9	SB-contig327	not annotated	SB-contig327	1	TENA_THI-4	TENA/THI-4/PQQC family	SB-contig327	0.491847	10.3094	0.90723	0.168655	3.61052
SB-contig328	SB-contig328	no hit				SB-contig328	Apoplastic	0.63	SB-contig328	not annotated	SB-contig328	0			SB-contig328	0	0	0.236343	0	1.94461
SB-contig329	SB-contig329	hypothetical protein MELLADRAFT_112887	Melampsora larici-populina 98AG31	EGF99200.1	1.5e-16	SB-contig329	Non-apoplastic	0.71	SB-contig329	not annotated	SB-contig329	0			SB-contig329	0.160517	0	0.0183993	0.0842276	8.12164			1.79769e+308	0.0187676
SB-contig330	SB-contig330	no hit				SB-contig330	Non-apoplastic	0.73	SB-contig330	not annotated	SB-contig330	0			SB-contig330	6.39176	32.4935	4.02242	2.37393	42.1395
SB-contig332	SB-contig332	hypothetical protein MELLADRAFT_94889	Melampsora larici-populina 98AG31	XP_007417629.1	1.6e-25	SB-contig332	Non-apoplastic	0.54	SB-contig332	not annotated	SB-contig332	0			SB-contig332	0.0569577	0	0.174985	0.184231	3.88578
SB-contig333	SB-contig333	secreted protein	Melampsora larici-populina 98AG31	XP_007415570.1	8.2e-09	SB-contig333	Apoplastic	0.57	SB-contig333	not annotated	SB-contig333	2	NTF2	Nuclear transport factor 2 (NTF2) domain	SB-contig333	0.11859	1.42014	0.216593	0	1.82012
SB-contig334	SB-contig334	hypothetical protein MELLADRAFT_112391	Melampsora larici-populina 98AG31	XP_007416951.1	2e-72	SB-contig334	Non-apoplastic	0.95	SB-contig334	not annotated	SB-contig334	1	Velvet	Velvet factor	SB-contig334	2.15918	11.0016	2.03228	2.68355	17.7515
SB-contig335	SB-contig335	peroxidase	Melampsora larici-populina 98AG31	EGF99554.1	8.1e-175	SB-contig335	Non-apoplastic	0.57	SB-contig335	not annotated	SB-contig335	1	Peroxidase_2	Peroxidase, family 2	SB-contig335	119.189	1.7555	156.084	84.0797	17.3302			11.5158	0.000562146
SB-contig336	SB-contig336	hypothetical protein MELLADRAFT_35408, partial	Melampsora larici-populina 98AG31	EGG07658.1	1.8e-64	SB-contig336	Non-apoplastic	0.91	SB-contig336	not annotated	SB-contig336	1	ESCRT-II	ESCRT-II complex subunit	SB-contig336	5.92194	27.026	4.96955	5.28301	31.8014
SB-contig338	SB-contig338	no hit				SB-contig338	Apoplastic	0.61	SB-contig338	not annotated	SB-contig338	0			SB-contig338	3.37925	47.4594	1.20304	2.03774	6.58588
SB-contig339	SB-contig339	conserved Plasmodium protein, unknown function	Plasmodium ovale curtisi	SBS99410.1	9.5e-06	SB-contig339	Non-apoplastic	0.63	SB-contig339	not annotated	SB-contig339	0			SB-contig339	0.750156	1.74708	0.973535	0.774336	2.81215
SB-contig340	SB-contig340	no hit				SB-contig340	Non-apoplastic	0.97	SB-contig340	not annotated	SB-contig340	0			SB-contig340	0	3.55961	0	0.10248	8.10128
SB-contig341	SB-contig341	disintegrin-like metalloprotease	Melampsora larici-populina 98AG31	EGF98125.1	0	SB-contig341	Non-apoplastic	0.53	SB-contig341	not annotated	SB-contig341	6	Reprolysin_5	Metallo-peptidase family M12	SB-contig341	0.199398	1.77908	0.679068	0.238431	10.5382
SB-contig342	SB-contig342	hypothetical protein MELLADRAFT_71466	Melampsora larici-populina 98AG31	XP_007408605.1	0	SB-contig342	Non-apoplastic	0.93	SB-contig342	not annotated	SB-contig342	1	Het-C	Heterokaryon incompatibility protein Het-C	SB-contig342	0.718952	28.6551	1.24585	0.886129	1.21797
SB-contig343	SB-contig343	no hit				SB-contig343	Non-apoplastic	0.64	SB-contig343	not annotated	SB-contig343	0			SB-contig343	0.893379	169.487	1.00445	1.23923	343.554
SB-contig344	SB-contig344	hypothetical protein PCANC_02756	Puccinia coronata var. avenae f. sp. avenae	PLW54949.1	3.2e-125	SB-contig344	Non-apoplastic	0.64	SB-contig344	CE4(129-244)	SB-contig344	1	Polysacc_deac_1	Polysaccharide deacetylase	SB-contig344	0.0118662	28.2918	0.0508691	0.0270069	1.03407
SB-contig345	SB-contig345	no hit				SB-contig345	Non-apoplastic	0.64	SB-contig345	not annotated	SB-contig345	0			SB-contig345	2.78117	3.83438	2.10827	1.82462	6.20717
SB-contig346	SB-contig346	no hit				SB-contig346	Non-apoplastic	0.68	SB-contig346	not annotated	SB-contig346	0			SB-contig346	0.116548	28.4897	0.195581	0.190238	0.60709
SB-contig347	SB-contig347	hypothetical protein MELLADRAFT_64418	Melampsora larici-populina 98AG31	XP_007411670.1	1.2e-96	SB-contig347	Apoplastic	0.66	SB-contig347	not annotated	SB-contig347	0			SB-contig347	0.367305	0	0.554445	0.639963	23.5575			1.79769e+308	2.72393e-11
SB-contig349	SB-contig349	N-acylphosphatidylethanolamine-specific phospholipase D	Puccinia coronata var. avenae f. sp. avenae	PLW53921.1	1.8e-38	SB-contig349	Non-apoplastic	0.89	SB-contig349	not annotated	SB-contig349	0			SB-contig349	0.3855	3.50256	0.46971	0.0429745	0.810002
SB-contig350	SB-contig350	no hit				SB-contig350	Non-apoplastic	0.67	SB-contig350	not annotated	SB-contig350	0			SB-contig350	0.0782479	0	0	0.092265	0.216086
SB-contig351	SB-contig351	hypothetical protein MELLADRAFT_106623	Melampsora larici-populina 98AG31	XP_007410095.1	1.5e-22	SB-contig351	Non-apoplastic	0.85	SB-contig351	not annotated	SB-contig351	0			SB-contig351	0.166055	1.91897	0.150874	0.486768	0.307034
SB-contig352	SB-contig352	L-ascorbate oxidase	Melampsora larici-populina 98AG31	EGG05707.1	0	SB-contig352	Non-apoplastic	0.93	SB-contig352	not annotated	SB-contig352	3	Cu-oxidase	Multicopper oxidase	SB-contig352	1.94385	4.97078	0.839263	1.40704	6.87756
SB-contig354	SB-contig354	endoglucanase	Melampsora larici-populina 98AG31	XP_007407137.1	6.8e-34	SB-contig354	Non-apoplastic	0.81	SB-contig354	GH12(152-308)	SB-contig354	1	Glyco_hydro_12	Glycosyl hydrolase family 12	SB-contig354	8.16197	15.0594	4.31908	6.5546	60.3305			6.05945	4.50805e-07
SB-contig355	SB-contig355	hypothetical protein PSTG_12998	Puccinia striiformis f. sp. tritici PST-78	KNE93622.1	0	SB-contig355	Apoplastic	0.82	SB-contig355	not annotated	SB-contig355	1	PNGaseA	Peptide N-acetyl-beta-D-glucosaminyl asparaginase amidase A	SB-contig355	0.102757	2.40991	0.0719093	0.212178	7.44635
SB-contig356	SB-contig356	hypothetical protein VP01_2773g3	Puccinia sorghi	KNZ55074.1	7.7e-18	SB-contig356	Non-apoplastic	0.99	SB-contig356	not annotated	SB-contig356	0			SB-contig356	0.0974191	0.983175	0.118669	0.0918965	8.17906
SB-contig357	SB-contig357	no hit				SB-contig357	Non-apoplastic	0.63	SB-contig357	not annotated	SB-contig357	0			SB-contig357	0.729145	0	0.333	0.472869	0.239415
SB-contig359	SB-contig359	hypothetical protein MELLADRAFT_117574	Melampsora larici-populina 98AG31	XP_007414310.1	5.6e-27	SB-contig359	Non-apoplastic	0.54	SB-contig359	not annotated	SB-contig359	0			SB-contig359	0.129082	0	0	0.0556318	0.324129
SB-contig361	SB-contig361	secreted protein	Melampsora larici-populina 98AG31	EGG04111.1	5.6e-06	SB-contig361	Apoplastic	0.8	SB-contig361	not annotated	SB-contig361	0			SB-contig361	0.156054	2.71841	0.358024	1.46175	25.0162			10.4456	3.91991e-05
SB-contig362	SB-contig362	multi-copper oxidase laccase-like protein	Melampsora larici-populina 98AG31	XP_007415709.1	0	SB-contig362	Apoplastic	0.8	SB-contig362	AA1_3(79-367)	SB-contig362	3	Cu-oxidase_3	Multicopper oxidase	SB-contig362	0.0218167	22.1682	0.0183693	0.0853074	2.13118
SB-contig363	SB-contig363	hypothetical protein MELLADRAFT_88082	Melampsora larici-populina 98AG31	EGG05388.1	1.9e-33	SB-contig363	Apoplastic	0.84	SB-contig363	not annotated	SB-contig363	0			SB-contig363	1.18338	32.9723	1.17467	1.44728	39.2004
SB-contig364	SB-contig364	hypothetical protein PCANC_05180	Puccinia coronata var. avenae f. sp. avenae	PLW54261.1	2e-94	SB-contig364	Non-apoplastic	0.81	SB-contig364	not annotated	SB-contig364	0			SB-contig364	2.52267	1.86803	1.51166	3.01904	2.62822
SB-contig365	SB-contig365	hypothetical protein PTTG_04625	Puccinia triticina 1-1 BBBD Race 1	OAV95470.1	3.1e-87	SB-contig365	Non-apoplastic	0.91	SB-contig365	not annotated	SB-contig365	1	Gln-synt_C	Glutamine synthetase, catalytic domain	SB-contig365	0.12939	0	0.2133	0.0159793	0.822353
SB-contig366	SB-contig366	no hit				SB-contig366	Apoplastic	0.61	SB-contig366	not annotated	SB-contig366	0			SB-contig366	0.486505	0.266862	0.948175	0.195425	13.7934			56.0486	7.04808e-06
SB-contig367	SB-contig367	hypothetical protein MELLADRAFT_85677	Melampsora larici-populina 98AG31	XP_007409422.1	1.5e-26	SB-contig367	Non-apoplastic	0.86	SB-contig367	not annotated	SB-contig367	0			SB-contig367	0.402828	5.51919	0.232812	0.413136	1.34477
SB-contig368	SB-contig368	no hit				SB-contig368	Non-apoplastic	0.97	SB-contig368	not annotated	SB-contig368	0			SB-contig368	0.711163	1.32461	0.57505	0.0447073	12.8418			11.5933	0.0137614
SB-contig369	SB-contig369	hypothetical protein MELLADRAFT_111072	Melampsora larici-populina 98AG31	EGG01271.1	3.1e-05	SB-contig369	Non-apoplastic	0.99	SB-contig369	not annotated	SB-contig369	0			SB-contig369	0.378619	1.75128	1.37551	0.368607	5.45925
SB-contig370	SB-contig370	secreted protein	Melampsora larici-populina 98AG31	XP_007408929.1	7.6e-11	SB-contig370	Apoplastic	0.76	SB-contig370	not annotated	SB-contig370	0			SB-contig370	8.05549	258.027	11.3703	8.82751	630.419
SB-contig371	SB-contig371	no hit				SB-contig371	Non-apoplastic	0.6	SB-contig371	not annotated	SB-contig371	0			SB-contig371	1.27239	0	1.3784	1.85688	2.4908
SB-contig372	SB-contig372	no hit				SB-contig372	Non-apoplastic	0.59	SB-contig372	not annotated	SB-contig372	0			SB-contig372	4.39468	1.92734	8.90567	4.22053	8.99166
SB-contig373	SB-contig373	hypothetical protein MELLADRAFT_63965	Melampsora larici-populina 98AG31	EGG05570.1	8.9e-18	SB-contig373	Non-apoplastic	0.75	SB-contig373	not annotated	SB-contig373	0			SB-contig373	0.32238	0	0.346514	0.320203	0.828557
SB-contig374	SB-contig374	hypothetical protein MELLADRAFT_66816	Melampsora larici-populina 98AG31	EGG01829.1	0	SB-contig374	Non-apoplastic	0.76	SB-contig374	not annotated	SB-contig374	0			SB-contig374	0.696948	2.9329	1.0218	0.927688	1.71592
SB-contig376	SB-contig376	no hit				SB-contig376	Non-apoplastic	0.78	SB-contig376	not annotated	SB-contig376	0			SB-contig376	0.181913	2.24856	0	0.086022	0.604399
SB-contig378	SB-contig378	hypothetical protein PCANC_02601	Puccinia coronata var. avenae f. sp. avenae	PLW57526.1	3e-14	SB-contig378	Non-apoplastic	0.8	SB-contig378	not annotated	SB-contig378	1	AMP-binding	AMP-binding enzyme	SB-contig378	0.0503758	0	0	0.0392272	0.448794
SB-contig379	SB-contig379	putative Gh61 isozyme a	Venturia nashicola	TLD11660.1	8.5e-129	SB-contig379	Apoplastic	0.63	SB-contig379	AA9(8-229)	SB-contig379	1	Glyco_hydro_61	Glycosyl hydrolase family 61	SB-contig379	0	9.562	0	0.291576	6.09993
SB-contig381	SB-contig381	no hit				SB-contig381	Non-apoplastic	0.75	SB-contig381	not annotated	SB-contig381	0			SB-contig381	0.107425	0	0	0	0.553179
SB-contig382	SB-contig382	hypothetical protein MELLADRAFT_105955	Melampsora larici-populina 98AG31	EGG07427.1	7.2e-42	SB-contig382	Non-apoplastic	0.84	SB-contig382	not annotated	SB-contig382	0			SB-contig382	4.11666	12.2028	2.99072	6.4605	20.8177
SB-contig383	SB-contig383	hypothetical protein MELLADRAFT_117657	Melampsora larici-populina 98AG31	XP_007414728.1	8.7e-28	SB-contig383	Non-apoplastic	0.96	SB-contig383	not annotated	SB-contig383	0			SB-contig383	12.9844	32.4758	16.9445	9.216	38.9775
SB-contig386	SB-contig386	no hit				SB-contig386	Non-apoplastic	0.8	SB-contig386	not annotated	SB-contig386	0			SB-contig386	0.385162	0	0.66105	0.257526	5.49514
SB-contig387	SB-contig387	hypothetical protein PGTG_01670	Puccinia graminis f. sp. tritici CRL 75-36-700-3	XP_003319496.2	0	SB-contig387	Non-apoplastic	0.51	SB-contig387	not annotated	SB-contig387	0			SB-contig387	0.287459	5.74294	0.225291	0.456583	22.6448
SB-contig388	SB-contig388	prenylcysteine oxidase	Melampsora larici-populina 98AG31	EGF97645.1	0	SB-contig388	Non-apoplastic	0.89	SB-contig388	not annotated	SB-contig388	3	Prenylcys_lyase	Prenylcysteine lyase	SB-contig388	107.756	88.6334	85.226	142.878	423.207			6.73869	0
SB-contig389-SB168182_c0_seq1-m.63081	SB-contig389-SB168182_c0_seq1-m.63081	exonuclease	Melampsora larici-populina 98AG31	XP_007419338.1	4.7e-123	SB-contig389-SB168182_c0_seq1-m.63081	Non-apoplastic	0.84	SB-contig389-SB168182_c0_seq1-m.63081	not annotated	SB-contig389-SB168182_c0_seq1-m.63081	0			SB-contig389-SB168182_c0_seq1-m.63081	0.564101	11.3255	0.992854	0.388921	0.576541
SB-contig391	SB-contig391	no hit				SB-contig391	Apoplastic	0.66	SB-contig391	not annotated	SB-contig391	0			SB-contig391	0.846011	37.4614	0.66177	1.88308	112.968			6.09507	0.00184484
SB-contig392	SB-contig392	hypothetical protein MELLADRAFT_107523	Melampsora larici-populina 98AG31	XP_007411425.1	2e-28	SB-contig392	Apoplastic	0.65	SB-contig392	not annotated	SB-contig392	1	CFEM	CFEM domain	SB-contig392	0.262235	0	0.401715	0.133175	2.18635
SB-contig393	SB-contig393	hypothetical protein MELLADRAFT_66332	Melampsora larici-populina 98AG31	EGG02529.1	4.2e-87	SB-contig393	Non-apoplastic	0.97	SB-contig393	not annotated	SB-contig393	0			SB-contig393	10.3519	2.5059	7.92197	12.7901	6.27882
SB-contig394	SB-contig394	no hit				SB-contig394	Non-apoplastic	0.6	SB-contig394	not annotated	SB-contig394	0			SB-contig394	2.44224	0	1.60276	1.55116	13.8598			1.79769e+308	2.94451e-06
SB-contig395	SB-contig395	ATP-NAD kinase	Dacryopinax primogenitus	EJT97365.1	6.1e-27	SB-contig395	Non-apoplastic	0.98	SB-contig395	not annotated	SB-contig395	0			SB-contig395	0.289402	0.89281	0.994696	0.961926	2.33358
SB-contig396	SB-contig396	ATP-NAD kinase	Dacryopinax primogenitus	EJT97365.1	1.5e-27	SB-contig396	Non-apoplastic	0.98	SB-contig396	not annotated	SB-contig396	0			SB-contig396	0.132638	8.26492	0.0669381	0.0665185	0.689503
SB-contig397	SB-contig397	no hit				SB-contig397	Non-apoplastic	0.69	SB-contig397	not annotated	SB-contig397	0			SB-contig397	14.3733	0	12.6983	15.5212	7.78205			1.79769e+308	0.0310873
SB-contig398-SB169866_c1_seq26-m.70034	SB-contig398-SB169866_c1_seq26-m.70034	no hit				SB-contig398-SB169866_c1_seq26-m.70034	Non-apoplastic	0.99	SB-contig398-SB169866_c1_seq26-m.70034	not annotated	SB-contig398-SB169866_c1_seq26-m.70034	0			SB-contig398-SB169866_c1_seq26-m.70034	7.5743	16.4623	12.3253	10.6602	43.4684
SB-contig399	SB-contig399	no hit				SB-contig399	Non-apoplastic	0.74	SB-contig399	not annotated	SB-contig399	0			SB-contig399	0	0	0	0	4.12165
SB-contig400	SB-contig400	no hit				SB-contig400	Non-apoplastic	0.64	SB-contig400	not annotated	SB-contig400	0			SB-contig400	0	2.38083	0.0943539	0	0.314526
SB-contig401	SB-contig401	polysaccharide lyase family 3 protein	Mixia osmundae IAM 14324	XP_014566663.1	2.8e-32	SB-contig401	Apoplastic	0.6	SB-contig401	PL3(72-259)	SB-contig401	1	Pectate_lyase	Pectate lyase	SB-contig401	63.6135	1563.15	47.8709	33.4663	7945.77			7.18502	0
SB-contig402	SB-contig402	single-stranded DNA 5'-3' exodeoxyribonuclease	Melampsora larici-populina 98AG31	XP_007414840.1	9e-14	SB-contig402	Non-apoplastic	0.81	SB-contig402	not annotated	SB-contig402	1	Exo5	Exonuclease V - a 5' deoxyribonuclease	SB-contig402	0.21536	0	0.232196	0.353438	0.354756
SB-contig403	SB-contig403	family 51 glycoside hydrolase	Melampsora larici-populina 98AG31	XP_007407432.1	0	SB-contig403	Non-apoplastic	0.61	SB-contig403	GH51(196-603)	SB-contig403	1	Alpha-L-AF_C	Alpha-L-arabinofuranosidase C-terminal domain	SB-contig403	0.272378	129.381	0.236448	0.0995092	11.219
SB-contig404	SB-contig404	family 51 glycoside hydrolase	Melampsora larici-populina 98AG31	XP_007407650.1	7.9e-92	SB-contig404	Non-apoplastic	0.53	SB-contig404	not annotated	SB-contig404	0			SB-contig404	0	0.826001	0	0	0.912264
SB-contig407	SB-contig407	copia-like retrotransposable element	Arabidopsis thaliana	BAB01972.1	2.5e-33	SB-contig407	Non-apoplastic	0.91	SB-contig407	not annotated	SB-contig407	0			SB-contig407	1.0269	6.31121	0.682005	0.80802	14.3479
SB-contig408-SB172182_c1_seq12-m.81748	SB-contig408-SB172182_c1_seq12-m.81748	hypothetical protein PTTG_02345	Puccinia triticina 1-1 BBBD Race 1	OAV99122.1	5.7e-39	SB-contig408-SB172182_c1_seq12-m.81748	Apoplastic	0.76	SB-contig408-SB172182_c1_seq12-m.81748	not annotated	SB-contig408-SB172182_c1_seq12-m.81748	1	Lactonase	Lactonase, 7-bladed beta-propeller	SB-contig408-SB172182_c1_seq12-m.81748	1.2474	0	2.19334	1.35178	5.3452
SB-contig409	SB-contig409	heat shock protein	Puccinia striiformis	POW10695.1	6.5e-33	SB-contig409	Non-apoplastic	0.72	SB-contig409	not annotated	SB-contig409	1	DnaJ	DnaJ domain	SB-contig409	14.3202	3.54517	16.327	12.0146	48.8721			15.4593	0
SB-contig410	SB-contig410	no hit				SB-contig410	Non-apoplastic	0.81	SB-contig410	not annotated	SB-contig410	0			SB-contig410	11.5976	41.4153	10.5535	3.47949	24.7489
SB-contig411-SB172898_c0_seq10-m.84994	SB-contig411-SB172898_c0_seq10-m.84994	hypothetical protein MELLADRAFT_94370	Melampsora larici-populina 98AG31	EGG10042.1	9.5e-127	SB-contig411-SB172898_c0_seq10-m.84994	Apoplastic	0.57	SB-contig411-SB172898_c0_seq10-m.84994	GH131(28-296)	SB-contig411-SB172898_c0_seq10-m.84994	1	GH131_N	Glycoside hydrolase 131 catalytic N-terminal domain	SB-contig411-SB172898_c0_seq10-m.84994	3.50885	453.262	3.60957	5.22909	56.1942
SB-contig412	SB-contig412	uncharacterized protein VP01_47g2	Puccinia sorghi	KNZ49764.1	3.4e-07	SB-contig412	Non-apoplastic	0.97	SB-contig412	not annotated	SB-contig412	0			SB-contig412	0.164961	1.81227	0.206744	0.205369	0.239415
SB-contig413	SB-contig413	no hit				SB-contig413	Non-apoplastic	0.52	SB-contig413	not annotated	SB-contig413	0			SB-contig413	0.116628	0	0.237491	0	8.32665
SB-contig415	SB-contig415	hypothetical protein MELLADRAFT_39054	Melampsora larici-populina 98AG31	XP_007415179.1	1.4e-32	SB-contig415	Non-apoplastic	0.71	SB-contig415	not annotated	SB-contig415	1	Ammonium_transp	Ammonium Transporter Family	SB-contig415	0	0	0	1.14019	3.39044
SB-contig416	SB-contig416	no hit				SB-contig416	Non-apoplastic	0.74	SB-contig416	not annotated	SB-contig416	0			SB-contig416	0.149131	0	0.597032	0.437194	0.205917
SB-contig417	SB-contig417	hypothetical protein MELLADRAFT_70656	Melampsora larici-populina 98AG31	XP_007404719.1	1.9e-08	SB-contig417	Non-apoplastic	0.76	SB-contig417	not annotated	SB-contig417	0			SB-contig417	0	0	0.0718216	0	1.27084
SB-contig418	SB-contig418	secreted protein	Melampsora larici-populina 98AG31	XP_007412890.1	3.9e-26	SB-contig418	Apoplastic	0.57	SB-contig418	not annotated	SB-contig418	0			SB-contig418	0.640558	281.038	2.04592	1.81908	349.005
SB-contig419	SB-contig419	isoleucyl-tRNA synthetase	Puccinia graminis f. sp. tritici CRL 75-36-700-3	EFP83178.2	3.9e-27	SB-contig419	Non-apoplastic	0.8	SB-contig419	not annotated	SB-contig419	0			SB-contig419	0.0523329	3.11339	0.05048	0.116853	8.66007
SB-contig420	SB-contig420	isoleucyl-tRNA synthetase	Puccinia striiformis f. sp. tritici PST-78	KNF01536.1	0	SB-contig420	Non-apoplastic	1	SB-contig420	not annotated	SB-contig420	1	Anticodon_1	Anticodon-binding domain of tRNA	SB-contig420	0.136986	5.3493	0.198379	0.166099	0.193322
SB-contig421	SB-contig421	hypothetical protein MELLADRAFT_63177	Melampsora larici-populina 98AG31	EGG06574.1	0	SB-contig421	Non-apoplastic	0.99	SB-contig421	not annotated	SB-contig421	1	Foie-gras_1	Foie gras liver health family 1	SB-contig421	0.454408	0.183233	0.292992	0.398182	0.350762
SB-contig422	SB-contig422	hypothetical protein A4X03_g7271	Tilletia caries/Tilletia controversa	OAJ10854.1	2e-06	SB-contig422	Non-apoplastic	0.55	SB-contig422	not annotated	SB-contig422	0			SB-contig422	33.3358	46.2923	34.5081	37.8623	254.603			7.5979	0
SB-contig423	SB-contig423	no hit				SB-contig423	Apoplastic	0.6	SB-contig423	not annotated	SB-contig423	0			SB-contig423	3.29105	353324	5.15981	142.124	39839
SB-contig424-SB174803_c0_seq10-m.96070	SB-contig424-SB174803_c0_seq10-m.96070	no hit				SB-contig424-SB174803_c0_seq10-m.96070	Non-apoplastic	0.95	SB-contig424-SB174803_c0_seq10-m.96070	not annotated	SB-contig424-SB174803_c0_seq10-m.96070	0			SB-contig424-SB174803_c0_seq10-m.96070	0.439521	3.27939	1.00693	1.10739	7.68842
SB-contig425-SB174803_c0_seq18-m.96136	SB-contig425-SB174803_c0_seq18-m.96136	no hit				SB-contig425-SB174803_c0_seq18-m.96136	Non-apoplastic	0.93	SB-contig425-SB174803_c0_seq18-m.96136	not annotated	SB-contig425-SB174803_c0_seq18-m.96136	0			SB-contig425-SB174803_c0_seq18-m.96136	3.17922	2.72844	1.1839	2.88864	13.0901			7.56895	0.0202789
SB-contig426	SB-contig426	aspartic-type endopeptidase	Mixia osmundae IAM 14324	KEI40896.1	2.7e-70	SB-contig426	Non-apoplastic	0.91	SB-contig426	not annotated	SB-contig426	2	Asp	Eukaryotic aspartyl protease	SB-contig426	0.0184515	0.176743	0.0487113	0.0238896	0.22402
SB-contig427	SB-contig427	nuclear RNA-directed RNA polymerase complex	Melampsora larici-populina 98AG31	XP_007417419.1	1.9e-39	SB-contig427	Non-apoplastic	0.86	SB-contig427	not annotated	SB-contig427	0			SB-contig427	3.35103	10.5399	5.40055	1.46781	11.2322
SB-contig428	SB-contig428	no hit				SB-contig428	Apoplastic	0.74	SB-contig428	not annotated	SB-contig428	0			SB-contig428	57.1344	73.3115	62.2555	74.6609	162.356
SB-contig429	SB-contig429	no hit				SB-contig429	Non-apoplastic	0.52	SB-contig429	not annotated	SB-contig429	0			SB-contig429	1.13612	27.9455	1.1137	0.746054	5.60655
SB-contig431	SB-contig431	unknown	Picea sitchensis	ABK26394.1	6e-31	SB-contig431	Apoplastic	0.64	SB-contig431	not annotated	SB-contig431	0			SB-contig431	0.0625387	919.483	0.057239	2.96742	151.074
SB-contig432	SB-contig432	unknown	Picea sitchensis	ABK26394.1	2.6e-38	SB-contig432	Apoplastic	0.64	SB-contig432	not annotated	SB-contig432	0			SB-contig432	0.270602	4360.85	0.158609	4.79083	485.957
SB-contig433	SB-contig433	no hit				SB-contig433	Non-apoplastic	1	SB-contig433	not annotated	SB-contig433	0			SB-contig433	0.872249	11.0963	1.7213	0.477327	0.478778
SB-contig434	SB-contig434	no hit				SB-contig434	Non-apoplastic	1	SB-contig434	not annotated	SB-contig434	0			SB-contig434	5.37245	38.2321	8.00587	3.96549	16.27
SB-contig436	SB-contig436	no hit				SB-contig436	Non-apoplastic	0.95	SB-contig436	not annotated	SB-contig436	0			SB-contig436	0.0420511	16.708	0.117114	0.0189858	13.0559
SB-contig437	SB-contig437	no hit				SB-contig437	Non-apoplastic	0.94	SB-contig437	not annotated	SB-contig437	0			SB-contig437	0.164073	0	0.233099	0	7.42369
SB-contig438-SB176367_c0_seq2-m.104491	SB-contig438-SB176367_c0_seq2-m.104491	hypothetical protein PILCRDRAFT_58001	Piloderma croceum F 1598	KIM91623.1	6.8e-105	SB-contig438-SB176367_c0_seq2-m.104491	Non-apoplastic	0.96	SB-contig438-SB176367_c0_seq2-m.104491	not annotated	SB-contig438-SB176367_c0_seq2-m.104491	0			SB-contig438-SB176367_c0_seq2-m.104491	0.511515	1.9151	0.65754	1.11089	4.04189
SB-contig439	SB-contig439	hypothetical protein AFLA70_352g001521	Aspergillus flavus AF70	KOC11319.1	7.3e-127	SB-contig439	Non-apoplastic	0.59	SB-contig439	not annotated	SB-contig439	0			SB-contig439	0	139.677	0.016258	0.0436168	45.8746
SB-contig440	SB-contig440	hypothetical protein MELLADRAFT_72955	Melampsora larici-populina 98AG31	EGG01595.1	1.9e-82	SB-contig440	Apoplastic	0.8	SB-contig440	not annotated	SB-contig440	0			SB-contig440	0.69283	24.9771	0.173602	0.586406	1.63394
SB-contig441	SB-contig441	putative Lipase, class 3	Melampsora larici-populina 98AG31	EGG10290.1	5.4e-16	SB-contig441	Non-apoplastic	0.66	SB-contig441	not annotated	SB-contig441	0			SB-contig441	2.63089	0	2.83925	1.82295	6.57497
SB-contig442	SB-contig442	hypothetical protein TCAP_02983	Tolypocladium capitatum	PNY27089.1	1.3e-22	SB-contig442	Non-apoplastic	0.69	SB-contig442	not annotated	SB-contig442	0			SB-contig442	1.63059	47.6803	0.769547	0.197009	7.69965
SB-contig443	SB-contig443	hypothetical protein I79_013506	Cricetulus griseus	EGW12519.1	1.7e-12	SB-contig443	Non-apoplastic	0.76	SB-contig443	not annotated	SB-contig443	0			SB-contig443	0.921032	540.266	0	5.03772	27.5217
SB-contig444	SB-contig444	no hit				SB-contig444	Non-apoplastic	0.54	SB-contig444	not annotated	SB-contig444	0			SB-contig444	0.0772161	263.133	0	1.79241	17.618
SB-contig446-SB177747_c4_seq5-m.111417	SB-contig446-SB177747_c4_seq5-m.111417	hypothetical protein MELLADRAFT_107631	Melampsora larici-populina 98AG31	EGG05366.1	1.2e-11	SB-contig446-SB177747_c4_seq5-m.111417	Non-apoplastic	1	SB-contig446-SB177747_c4_seq5-m.111417	not annotated	SB-contig446-SB177747_c4_seq5-m.111417	0			SB-contig446-SB177747_c4_seq5-m.111417	0	6.81782	0	0.0810161	21.2426
SB-contig447-SB177910_c0_seq10-m.112227	SB-contig447-SB177910_c0_seq10-m.112227	hypothetical protein MELLADRAFT_66139	Melampsora larici-populina 98AG31	XP_007414124.1	0	SB-contig447-SB177910_c0_seq10-m.112227	Non-apoplastic	1	SB-contig447-SB177910_c0_seq10-m.112227	not annotated	SB-contig447-SB177910_c0_seq10-m.112227	0			SB-contig447-SB177910_c0_seq10-m.112227	0.236301	1.22623	0.221392	0.53202	1.01492
SB-contig448	SB-contig448	hypothetical protein MELLADRAFT_66139	Melampsora larici-populina 98AG31	XP_007414124.1	0	SB-contig448	Non-apoplastic	0.99	SB-contig448	not annotated	SB-contig448	0			SB-contig448	0.157501	1.47981	0.127626	0.262206	0.412823
SB-contig449-SB177910_c0_seq115-m.114383	SB-contig449-SB177910_c0_seq115-m.114383	hypothetical protein MELLADRAFT_66139	Melampsora larici-populina 98AG31	XP_007414124.1	0	SB-contig449-SB177910_c0_seq115-m.114383	Non-apoplastic	0.99	SB-contig449-SB177910_c0_seq115-m.114383	not annotated	SB-contig449-SB177910_c0_seq115-m.114383	0			SB-contig449-SB177910_c0_seq115-m.114383	0.271895	0.934816	0.315975	1.05899	0.991723
SB-contig450	SB-contig450	hypothetical protein MELLADRAFT_66139	Melampsora larici-populina 98AG31	XP_007414124.1	0	SB-contig450	Non-apoplastic	1	SB-contig450	not annotated	SB-contig450	0			SB-contig450	0.194021	1.42384	0.134181	0.675461	0.424911
SB-contig454	SB-contig454	no hit				SB-contig454	Non-apoplastic	0.94	SB-contig454	not annotated	SB-contig454	0			SB-contig454	0.0414906	7.22751	0.294251	0.0552999	22.4392
SB-contig455	SB-contig455	hypothetical protein MELLADRAFT_102012	Melampsora larici-populina 98AG31	EGG12230.1	1.9e-27	SB-contig455	Non-apoplastic	0.99	SB-contig455	not annotated	SB-contig455	0			SB-contig455	0.0629404	10.2883	0.111782	0.0735619	4.70012
SB-contig456	SB-contig456	hypothetical protein MELLADRAFT_102012	Melampsora larici-populina 98AG31	EGG12230.1	3.1e-26	SB-contig456	Non-apoplastic	0.98	SB-contig456	not annotated	SB-contig456	0			SB-contig456	0.0991691	2.38083	0.14849	0.0553407	6.71794
SB-contig457	SB-contig457	hypothetical protein MELLADRAFT_102012	Melampsora larici-populina 98AG31	EGG12230.1	3e-26	SB-contig457	Non-apoplastic	0.96	SB-contig457	not annotated	SB-contig457	0			SB-contig457	0.118887	2.7196	0.107201	0.0959937	5.76211
SB-contig458	SB-contig458	hypothetical protein MELLADRAFT_102012	Melampsora larici-populina 98AG31	EGG12230.1	9.3e-20	SB-contig458	Non-apoplastic	0.97	SB-contig458	not annotated	SB-contig458	0			SB-contig458	0.113608	8.15361	0.152267	0.0234087	4.21565
SB-contig459	SB-contig459	hypothetical protein MELLADRAFT_102012	Melampsora larici-populina 98AG31	EGG12230.1	1.8e-27	SB-contig459	Non-apoplastic	0.99	SB-contig459	not annotated	SB-contig459	0			SB-contig459	0.0715683	3.03555	0.149178	0.0907202	5.30948
SB-contig461	SB-contig461	no hit				SB-contig461	Non-apoplastic	0.99	SB-contig461	not annotated	SB-contig461	0			SB-contig461	0.34358	0.930438	1.37383	0.105439	8.62189
SB-contig462	SB-contig462	hypothetical protein MELLADRAFT_105175	Melampsora larici-populina 98AG31	EGG08329.1	0.00011	SB-contig462	Non-apoplastic	1	SB-contig462	not annotated	SB-contig462	0			SB-contig462	0.151746	2.7083	0.35073	0.10361	0.561255
SB-contig463	SB-contig463	reticuline oxidase	Amborella trichopoda	ERN08152.1	4.8e-168	SB-contig463	Non-apoplastic	0.77	SB-contig463	AA7(72-522)	SB-contig463	2	FAD_binding_4	FAD binding domain	SB-contig463	0	10017.6	0.0149145	0.833118	206.467
SB-contig464	SB-contig464	hesp-570	Melampsora lini	ABB96274.1	5.2e-21	SB-contig464	Non-apoplastic	0.94	SB-contig464	not annotated	SB-contig464	0			SB-contig464	0	60.9846	0.0244267	0.364778	57.7142
SB-contig465	SB-contig465	secreted protein	Melampsora larici-populina 98AG31	EGF99531.1	2.3e-25	SB-contig465	Non-apoplastic	0.91	SB-contig465	not annotated	SB-contig465	0			SB-contig465	0.0167558	95.4996	0.0665954	0.374583	220.688
SB-contig466	SB-contig466	no hit				SB-contig466	Non-apoplastic	0.57	SB-contig466	not annotated	SB-contig466	0			SB-contig466	0.215725	0	0.920822	0.849923	7.3367
SB-contig467	SB-contig467	Cu/Zn superoxide dismutase	Melampsora larici-populina 98AG31	EGG05387.1	4.5e-52	SB-contig467	Non-apoplastic	0.51	SB-contig467	not annotated	SB-contig467	1	Sod_Cu	Copper/zinc superoxide dismutase (SODC)	SB-contig467	2.4944	234.05	5.35499	2.11442	224.206
SB-Spr-contig10	SB-Spr-contig10	no hit				SB-Spr-contig10	Non-apoplastic	0.83	SB-Spr-contig10	not annotated	SB-Spr-contig10	0			SB-Spr-contig10	0.15475	2.82377	0.126318	0.173802	1.54388
SB-Spr-contig101	SB-Spr-contig101	no hit				SB-Spr-contig101	Non-apoplastic	0.82	SB-Spr-contig101	not annotated	SB-Spr-contig101	0			SB-Spr-contig101	0.0782479	0.49968	0.222331	0.314158	0.308365
SB-Spr-contig103	SB-Spr-contig103	hypothetical protein MELLADRAFT_124027	Melampsora larici-populina 98AG31	EGG01399.1	2e-119	SB-Spr-contig103	Non-apoplastic	0.89	SB-Spr-contig103	not annotated	SB-Spr-contig103	6	Arf	ADP-ribosylation factor family	SB-Spr-contig103	0.470395	0.663509	0.305192	0.329592	0.635638
SB-Spr-contig104	SB-Spr-contig104	no hit				SB-Spr-contig104	Non-apoplastic	0.75	SB-Spr-contig104	not annotated	SB-Spr-contig104	0			SB-Spr-contig104	0.75301	2.16825	0.462178	0.0399049	0
SB-Spr-contig105	SB-Spr-contig105	family 66 glycosyltransferase	Melampsora larici-populina 98AG31	XP_007404683.1	1.9e-18	SB-Spr-contig105	Non-apoplastic	0.53	SB-Spr-contig105	not annotated	SB-Spr-contig105	0			SB-Spr-contig105	12.3574	8.37394	10.8824	9.7208	44.6919
SB-Spr-contig108	SB-Spr-contig108	family 12 glycoside hydrolase	Melampsora larici-populina 98AG31	XP_007416918.1	3.4e-136	SB-Spr-contig108	Apoplastic	0.61	SB-Spr-contig108	GH12(125-266)	SB-Spr-contig108	1	Glyco_hydro_12	Glycosyl hydrolase family 12	SB-Spr-contig108	436.956	903.038	409.665	340.065	1767.87
SB-Spr-contig109	SB-Spr-contig109	no hit				SB-Spr-contig109	Non-apoplastic	0.61	SB-Spr-contig109	not annotated	SB-Spr-contig109	0			SB-Spr-contig109	226.119	138.178	380.392	126.11	231.739
SB-Spr-contig11	SB-Spr-contig11	secreted protein	Melampsora larici-populina 98AG31	EGG12953.1	1.4e-44	SB-Spr-contig11	Apoplastic	0.81	SB-Spr-contig11	not annotated	SB-Spr-contig11	1	CFEM	CFEM domain	SB-Spr-contig11	2065.57	538.672	1503.35	3382.55	2292.99			6.25548	0
SB-Spr-contig111-SB174006_c1_seq1-m.91446	SB-Spr-contig111-SB174006_c1_seq1-m.91446	hypothetical protein MELLADRAFT_70656	Melampsora larici-populina 98AG31	XP_007404719.1	4.1e-46	SB-Spr-contig111-SB174006_c1_seq1-m.91446	Non-apoplastic	0.56	SB-Spr-contig111-SB174006_c1_seq1-m.91446	not annotated	SB-Spr-contig111-SB174006_c1_seq1-m.91446	1	Ferritin_2	Ferritin-like domain	SB-Spr-contig111-SB174006_c1_seq1-m.91446	0.714549	6.42115	0.334368	0.863589	21.046			6.2503	0.0172603
SB-Spr-contig113	SB-Spr-contig113	molybdopterin synthase complex	Melampsora larici-populina 98AG31	XP_007413490.1	1.8e-20	SB-Spr-contig113	Non-apoplastic	0.87	SB-Spr-contig113	not annotated	SB-Spr-contig113	1	ThiS	ThiS family	SB-Spr-contig113	41.3539	1.29173	22.0654	32.6179	26.1522
SB-Spr-contig114	SB-Spr-contig114	hypothetical protein MELLADRAFT_109385	Melampsora larici-populina 98AG31	XP_007413490.1	5.5e-26	SB-Spr-contig114	Non-apoplastic	0.85	SB-Spr-contig114	not annotated	SB-Spr-contig114	1	ThiS	ThiS family	SB-Spr-contig114	20.6224	2.38083	42.1922	19.0337	32.1729			15.4269	2.23362e-10
SB-Spr-contig115	SB-Spr-contig115	no hit				SB-Spr-contig115	Apoplastic	0.71	SB-Spr-contig115	not annotated	SB-Spr-contig115	0			SB-Spr-contig115	0.0746702	0.740379	0.156489	0.0932842	0
SB-Spr-contig116	SB-Spr-contig116	no hit				SB-Spr-contig116	Non-apoplastic	0.66	SB-Spr-contig116	not annotated	SB-Spr-contig116	0			SB-Spr-contig116	0	0	0.0601506	0.0580649	0
SB-Spr-contig118	SB-Spr-contig118	hypothetical protein MELLADRAFT_78621	Melampsora larici-populina 98AG31	EGG03060.1	0	SB-Spr-contig118	Non-apoplastic	0.87	SB-Spr-contig118	not annotated	SB-Spr-contig118	1	HSP70	Hsp70 protein	SB-Spr-contig118	0.14839	0.951797	0.250402	0.193369	0.13026
SB-Spr-contig119	SB-Spr-contig119	hypothetical protein MELLADRAFT_104002	Melampsora larici-populina 98AG31	EGG09357.1	2e-28	SB-Spr-contig119	Non-apoplastic	0.95	SB-Spr-contig119	not annotated	SB-Spr-contig119	0			SB-Spr-contig119	4.93694	13.3431	5.27846	0.7591	13.6262
SB-Spr-contig121	SB-Spr-contig121	family 1 glycosyltransferase	Melampsora larici-populina 98AG31	XP_007405275.1	7e-30	SB-Spr-contig121	Non-apoplastic	0.82	SB-Spr-contig121	not annotated	SB-Spr-contig121	1	Glyco_tran_28_C	Glycosyltransferase family 28 C-terminal domain	SB-Spr-contig121	4.10456	29.8849	1.78356	3.61619	10.3802
SB-Spr-contig126	SB-Spr-contig126	secreted protein	Melampsora larici-populina 98AG31	XP_007415764.1	4.3e-06	SB-Spr-contig126	Apoplastic	0.69	SB-Spr-contig126	not annotated	SB-Spr-contig126	0			SB-Spr-contig126	4.13286	55.879	8.86831	3.12456	371.313			9.74778	0
SB-Spr-contig130	SB-Spr-contig130	no hit				SB-Spr-contig130	Non-apoplastic	0.61	SB-Spr-contig130	not annotated	SB-Spr-contig130	0			SB-Spr-contig130	0.365063	0	0.167685	0.388111	0.487139
SB-Spr-contig134	SB-Spr-contig134	secreted protein	Melampsora larici-populina 98AG31	XP_007415777.1	6.2e-19	SB-Spr-contig134	Non-apoplastic	0.67	SB-Spr-contig134	not annotated	SB-Spr-contig134	0			SB-Spr-contig134	0.0190449	0.663509	0.0378466	0	1.4485
SB-Spr-contig135	SB-Spr-contig135	no hit				SB-Spr-contig135	Apoplastic	0.86	SB-Spr-contig135	not annotated	SB-Spr-contig135	0			SB-Spr-contig135	0.0760615	0.754175	0.844991	0.0832799	12.3465
SB-Spr-contig136	SB-Spr-contig136	secreted protein	Melampsora larici-populina 98AG31	XP_007411106.1	1.2e-34	SB-Spr-contig136	Apoplastic	0.55	SB-Spr-contig136	not annotated	SB-Spr-contig136	0			SB-Spr-contig136	0.143731	0	0.768643	0.381407	7.88338
SB-Spr-contig137	SB-Spr-contig137	hypothetical protein MELLADRAFT_61422	Melampsora larici-populina 98AG31	XP_007407580.1	3.4e-46	SB-Spr-contig137	Non-apoplastic	0.96	SB-Spr-contig137	not annotated	SB-Spr-contig137	1	NUDIX	NUDIX domain	SB-Spr-contig137	0.406777	13.5123	1.4811	0.676892	6.15552
SB-Spr-contig14	SB-Spr-contig14	family 24 glycosyltransferase	Melampsora larici-populina 98AG31	XP_007408548.1	0	SB-Spr-contig14	Non-apoplastic	0.97	SB-Spr-contig14	GT24(1305-1552)	SB-Spr-contig14	6	Glyco_transf_24	Glucosyltransferase 24	SB-Spr-contig14	0.285739	7.53624	0.375078	0.226408	0.900098
SB-Spr-contig145	SB-Spr-contig145	catalase	Melampsora larici-populina 98AG31	XP_007418270.1	0	SB-Spr-contig145	Non-apoplastic	0.53	SB-Spr-contig145	not annotated	SB-Spr-contig145	2	Catalase	Catalase	SB-Spr-contig145	21.4233	89.9844	30.6265	25.2645	44.7243
SB-Spr-contig147	SB-Spr-contig147	pleiotropic drug resistance protein 3-like	Gossypium hirsutum	XP_016709245.1	2.1e-34	SB-Spr-contig147	Non-apoplastic	0.85	SB-Spr-contig147	not annotated	SB-Spr-contig147	1	rve	Integrase core domain	SB-Spr-contig147	17.4903	13.9627	8.61822	19.5622	32.2414
SB-Spr-contig149	SB-Spr-contig149	no hit				SB-Spr-contig149	Non-apoplastic	0.87	SB-Spr-contig149	not annotated	SB-Spr-contig149	0			SB-Spr-contig149	19.6298	1.16193	29.5025	11.0056	11.6481			12.1994	0.0238836
SB-Spr-contig150	SB-Spr-contig150	hypothetical protein MELLADRAFT_112368	Melampsora larici-populina 98AG31	XP_007416959.1	8.4e-172	SB-Spr-contig150	Apoplastic	0.68	SB-Spr-contig150	not annotated	SB-Spr-contig150	0			SB-Spr-contig150	1.05829	1.1951	1.48892	1.80846	13.7461			13.8901	0.00158552
SB-Spr-contig151	SB-Spr-contig151	hypothetical protein MELLADRAFT_116140	Melampsora larici-populina 98AG31	EGG07924.1	2.4e-24	SB-Spr-contig151	Non-apoplastic	0.85	SB-Spr-contig151	not annotated	SB-Spr-contig151	0			SB-Spr-contig151	20.0163	15.6674	17.0131	10.4447	40.5828
SB-Spr-contig152	SB-Spr-contig152	no hit				SB-Spr-contig152	Apoplastic	0.87	SB-Spr-contig152	not annotated	SB-Spr-contig152	0			SB-Spr-contig152	2.45341	7.03897	4.73248	4.81968	24.8712
SB-Spr-contig155	SB-Spr-contig155	hypothetical protein MELLADRAFT_86274	Melampsora larici-populina 98AG31	XP_007409883.1	4.2e-48	SB-Spr-contig155	Apoplastic	0.9	SB-Spr-contig155	not annotated	SB-Spr-contig155	0			SB-Spr-contig155	11.4048	4953.41	7.83176	10.6313	601.939
SB-Spr-contig157	SB-Spr-contig157	hypothetical protein PSHT_00291	Puccinia striiformis/Puccinia striiformis f. sp. tritici PST-78	POW23297.1	0	SB-Spr-contig157	Non-apoplastic	0.63	SB-Spr-contig157	CE10(132-280)	SB-Spr-contig157	2	COesterase	Carboxylesterase family	SB-Spr-contig157	10.1551	0.591342	21.5885	24.9585	6.96232
SB-Spr-contig161	SB-Spr-contig161	6-beta-N-acetylglucosaminyltransferase	Puccinia striiformis f. sp. tritici PST-78	KNF03435.1	0	SB-Spr-contig161	Non-apoplastic	0.8	SB-Spr-contig161	not annotated	SB-Spr-contig161	1	Glyco_transf_18	Glycosyltransferase family 18	SB-Spr-contig161	13.656	281.298	17.9856	12.513	384.737
SB-Spr-contig162	SB-Spr-contig162	no hit				SB-Spr-contig162	Non-apoplastic	0.75	SB-Spr-contig162	not annotated	SB-Spr-contig162	0			SB-Spr-contig162	0.356709	0	0.923935	0.173283	3.73945
SB-Spr-contig163	SB-Spr-contig163	carboxypeptidase S1	Melampsora larici-populina 98AG31	XP_007414777.1	0	SB-Spr-contig163	Apoplastic	0.62	SB-Spr-contig163	not annotated	SB-Spr-contig163	1	Peptidase_S10	Serine carboxypeptidase	SB-Spr-contig163	0.421464	4.77644	1.69597	1.27599	10.9494
SB-Spr-contig164	SB-Spr-contig164	no hit				SB-Spr-contig164	Non-apoplastic	0.53	SB-Spr-contig164	not annotated	SB-Spr-contig164	0			SB-Spr-contig164	24.829	4.31085	50.6464	18.377	43.6029			11.2646	6.5102e-09
SB-Spr-contig166	SB-Spr-contig166	secreted protein	Melampsora larici-populina 98AG31	EGG04763.1	1.8e-36	SB-Spr-contig166	Apoplastic	0.75	SB-Spr-contig166	not annotated	SB-Spr-contig166	0			SB-Spr-contig166	17.1459	175.9	11.3132	11.9113	373.142
SB-Spr-contig167	SB-Spr-contig167	hypothetical protein MELLADRAFT_116731	Melampsora larici-populina 98AG31	XP_007410906.1	8.9e-13	SB-Spr-contig167	Apoplastic	0.55	SB-Spr-contig167	not annotated	SB-Spr-contig167	1	Chorein_N	N-terminal region of Chorein or VPS13	SB-Spr-contig167	0.082464	2.45297	0	0.0938422	0.162028
SB-Spr-contig168	SB-Spr-contig168	family 4 carbohydrate esterase	Melampsora larici-populina 98AG31	XP_007415097.1	6.5e-105	SB-Spr-contig168	Non-apoplastic	0.64	SB-Spr-contig168	CE4(68-189)	SB-Spr-contig168	1	Polysacc_deac_1	Polysaccharide deacetylase	SB-Spr-contig168	0.662296	14.6144	2.89555	0.328187	104.528			14.9523	0
SB-Spr-contig169	SB-Spr-contig169	no hit				SB-Spr-contig169	Non-apoplastic	0.76	SB-Spr-contig169	not annotated	SB-Spr-contig169	0			SB-Spr-contig169	1.66527	1.61896	11.0722	0.16022	4.28868
SB-Spr-contig170	SB-Spr-contig170	family 8 carbohydrate esterase, partial	Melampsora larici-populina 98AG31	EGG11032.1	1.8e-115	SB-Spr-contig170	Apoplastic	0.75	SB-Spr-contig170	CE8(56-322)	SB-Spr-contig170	1	Pectinesterase	Pectinesterase	SB-Spr-contig170	0.0568633	26.186	0.12206	0.0504243	0.474244
SB-Spr-contig172	SB-Spr-contig172	hypothetical protein MELLADRAFT_40700	Melampsora larici-populina 98AG31	XP_007417973.1	1.4e-138	SB-Spr-contig172	Non-apoplastic	0.73	SB-Spr-contig172	not annotated	SB-Spr-contig172	1	Tyrosinase	Common central domain of tyrosinase	SB-Spr-contig172	0.446022	14.7178	1.04138	1.67416	4.52718
SB-Spr-contig173	SB-Spr-contig173	hypothetical protein MELLADRAFT_102637	Melampsora larici-populina 98AG31	XP_007405858.1	1.8e-19	SB-Spr-contig173	Apoplastic	0.7	SB-Spr-contig173	not annotated	SB-Spr-contig173	0			SB-Spr-contig173	0.0591327	4.22395	0.194298	0.0624086	0.252742
SB-Spr-contig175	SB-Spr-contig175	hypothetical protein MELLADRAFT_78706	Melampsora larici-populina 98AG31	XP_007413864.1	0	SB-Spr-contig175	Non-apoplastic	0.95	SB-Spr-contig175	not annotated	SB-Spr-contig175	1	DLIC	Dynein light intermediate chain (DLIC)	SB-Spr-contig175	0.107906	6.328	0.0909598	0.142796	0.780052
SB-Spr-contig180	SB-Spr-contig180	hypothetical protein MELLADRAFT_73154	Melampsora larici-populina 98AG31	EGG00492.1	2.6e-92	SB-Spr-contig180	Apoplastic	0.69	SB-Spr-contig180	not annotated	SB-Spr-contig180	1	Egh16-like	Egh16-like virulence factor	SB-Spr-contig180	1874.85	423.715	1888.2	3000.07	1047.64
SB-Spr-contig182	SB-Spr-contig182	peroxidase	Melampsora larici-populina 98AG31	EGF99554.1	2.1e-162	SB-Spr-contig182	Non-apoplastic	0.6	SB-Spr-contig182	not annotated	SB-Spr-contig182	1	Peroxidase_2	Peroxidase, family 2	SB-Spr-contig182	9.31902	104.816	13.0039	6.05246	707.245			12.8326	0
SB-Spr-contig185	SB-Spr-contig185	no hit				SB-Spr-contig185	Apoplastic	0.55	SB-Spr-contig185	not annotated	SB-Spr-contig185	0			SB-Spr-contig185	4.57969	1.239	8.14652	3.66945	12.4678			12.1251	0.0130066
SB-Spr-contig188	SB-Spr-contig188	hypothetical protein MELLADRAFT_46095	Melampsora larici-populina 98AG31	XP_007418481.1	7.4e-39	SB-Spr-contig188	Apoplastic	0.56	SB-Spr-contig188	not annotated	SB-Spr-contig188	1	EMP70	Endomembrane protein 70	SB-Spr-contig188	1.1831	22.3074	1.70123	1.19056	2.91552
SB-Spr-contig189	SB-Spr-contig189	no hit				SB-Spr-contig189	Apoplastic	0.7	SB-Spr-contig189	not annotated	SB-Spr-contig189	0			SB-Spr-contig189	3.27696	0	3.17735	5.53443	0.556146
SB-Spr-contig190	SB-Spr-contig190	no hit				SB-Spr-contig190	Non-apoplastic	0.53	SB-Spr-contig190	not annotated	SB-Spr-contig190	0			SB-Spr-contig190	3.64588	9.63668	2.93594	1.94829	18.4801
SB-Spr-contig193	SB-Spr-contig193	UDP-N-acetylglucosamine-dolichyl-phosphate N-acetylglucosaminephosphotransferase	Melampsora larici-populina 98AG31	XP_007403548.1	1.8e-57	SB-Spr-contig193	Apoplastic	0.65	SB-Spr-contig193	not annotated	SB-Spr-contig193	0			SB-Spr-contig193	0.122362	1.652	0.440922	0.328563	0.589174
SB-Spr-contig195	SB-Spr-contig195	no hit				SB-Spr-contig195	Non-apoplastic	0.97	SB-Spr-contig195	not annotated	SB-Spr-contig195	0			SB-Spr-contig195	0	0	0.0245578	0.00624556	0
SB-Spr-contig196	SB-Spr-contig196	hypothetical protein PGTG_10268	Puccinia graminis f. sp. tritici CRL 75-36-700-3	XP_003329216.2	1.6e-34	SB-Spr-contig196	Non-apoplastic	0.56	SB-Spr-contig196	not annotated	SB-Spr-contig196	0			SB-Spr-contig196	196.195	3067.38	155.761	49.6194	73770.1			53.5905	0
SB-Spr-contig197	SB-Spr-contig197	hypothetical protein PSTG_00630	Puccinia striiformis f. sp. tritici PST-78	KNF06122.1	1.8e-31	SB-Spr-contig197	Non-apoplastic	0.99	SB-Spr-contig197	not annotated	SB-Spr-contig197	0			SB-Spr-contig197	0.121399	7.96099	0.113833	0.0856771	0.652256
SB-Spr-contig199	SB-Spr-contig199	hypothetical protein PTTG_26531	Puccinia triticina 1-1 BBBD Race 1	OAV95824.1	0.00057	SB-Spr-contig199	Apoplastic	0.6	SB-Spr-contig199	not annotated	SB-Spr-contig199	0			SB-Spr-contig199	0.664375	7.23708	1.03377	0.513652	12.2088
SB-Spr-contig2	SB-Spr-contig2	hypothetical protein MELLADRAFT_108228	Melampsora larici-populina 98AG31	XP_007412147.1	1.1e-24	SB-Spr-contig2	Non-apoplastic	0.74	SB-Spr-contig2	not annotated	SB-Spr-contig2	0			SB-Spr-contig2	0.135801	0	0.23955	0.246277	0.333036
SB-Spr-contig200	SB-Spr-contig200	secreted protein	Melampsora larici-populina 98AG31	XP_007412890.1	1.2e-29	SB-Spr-contig200	Non-apoplastic	0.5	SB-Spr-contig200	not annotated	SB-Spr-contig200	0			SB-Spr-contig200	70.4504	388.796	85.7257	48.9556	555.619
SB-Spr-contig202	SB-Spr-contig202	no hit				SB-Spr-contig202	Non-apoplastic	0.54	SB-Spr-contig202	not annotated	SB-Spr-contig202	0			SB-Spr-contig202	0	0.744921	0.151627	0.091699	0.10182
SB-Spr-contig203	SB-Spr-contig203	no hit				SB-Spr-contig203	Non-apoplastic	0.96	SB-Spr-contig203	not annotated	SB-Spr-contig203	0			SB-Spr-contig203	0.304537	0	0.260184	0.406068	0.401332
SB-Spr-contig204	SB-Spr-contig204	secreted protein	Melampsora larici-populina 98AG31	EGG13147.1	1.8e-14	SB-Spr-contig204	Apoplastic	0.85	SB-Spr-contig204	not annotated	SB-Spr-contig204	1	CFEM	CFEM domain	SB-Spr-contig204	559.43	230.316	328.607	772.342	716.978			5.91551	0
SB-Spr-contig205	SB-Spr-contig205	hypothetical protein MELLADRAFT_60679	Melampsora larici-populina 98AG31	EGG10183.1	1.7e-110	SB-Spr-contig205	Non-apoplastic	1	SB-Spr-contig205	not annotated	SB-Spr-contig205	0			SB-Spr-contig205	0.314754	3.83438	0.469253	0.474171	6.03052
SB-Spr-contig206	SB-Spr-contig206	putative carboxypeptidase cpdS precursor	Melampsora larici-populina 98AG31	XP_007410664.1	0	SB-Spr-contig206	Non-apoplastic	0.54	SB-Spr-contig206	not annotated	SB-Spr-contig206	1	Peptidase_S10	Serine carboxypeptidase	SB-Spr-contig206	1.53682	423.443	2.94659	1.06329	230.771
SB-Spr-contig207	SB-Spr-contig207	secreted protein	Melampsora larici-populina 98AG31	EGF99151.1	5.9e-28	SB-Spr-contig207	Non-apoplastic	0.67	SB-Spr-contig207	not annotated	SB-Spr-contig207	0			SB-Spr-contig207	102.798	3481.47	163.19	58.2554	1384.3
SB-Spr-contig209	SB-Spr-contig209	protein disulfide oxidoreductase	Melampsora larici-populina 98AG31	EGG04775.1	0	SB-Spr-contig209	Non-apoplastic	0.97	SB-Spr-contig209	not annotated	SB-Spr-contig209	3	HSP90	Hsp90 protein	SB-Spr-contig209	0.328414	3.92216	0.146211	0.180762	0.399903
SB-Spr-contig212	SB-Spr-contig212	no hit				SB-Spr-contig212	Non-apoplastic	0.54	SB-Spr-contig212	not annotated	SB-Spr-contig212	0			SB-Spr-contig212	4002.29	56.7353	4705.96	1941.9	151.223
SB-Spr-contig213	SB-Spr-contig213	secreted protein	Melampsora larici-populina 98AG31	XP_007404219.1	4.3e-17	SB-Spr-contig213	Non-apoplastic	0.64	SB-Spr-contig213	not annotated	SB-Spr-contig213	0			SB-Spr-contig213	2551.91	1525.01	3257.31	2181.79	873.03
SB-Spr-contig217	SB-Spr-contig217	secreted protein	Melampsora larici-populina 98AG31	XP_007409429.1	4.8e-93	SB-Spr-contig217	Apoplastic	0.92	SB-Spr-contig217	not annotated	SB-Spr-contig217	0			SB-Spr-contig217	1979.51	1861.87	1763.59	2347.31	2992.03
SB-Spr-contig219	SB-Spr-contig219	hypothetical protein MELLADRAFT_78608	Melampsora larici-populina 98AG31	XP_007413420.1	0	SB-Spr-contig219	Non-apoplastic	0.69	SB-Spr-contig219	AA9(99-253)	SB-Spr-contig219	2	Glyco_hydro_61	Glycosyl hydrolase family 61	SB-Spr-contig219	0.123952	0	0.117428	0.0691154	0.317178
SB-Spr-contig22	SB-Spr-contig22	hypothetical protein PCANC_11634	Puccinia coronata var. avenae f. sp. avenae	PLW17268.1	6.2e-31	SB-Spr-contig22	Non-apoplastic	0.98	SB-Spr-contig22	not annotated	SB-Spr-contig22	1	SNRNP27	U4/U6.U5 small nuclear ribonucleoproteins	SB-Spr-contig22	32.7908	22.5802	20.0308	39.0927	38.5633
SB-Spr-contig220	SB-Spr-contig220	oxidoreductase	Melampsora larici-populina 98AG31	EGG02274.1	1.3e-169	SB-Spr-contig220	Non-apoplastic	0.74	SB-Spr-contig220	not annotated	SB-Spr-contig220	1	Tyrosinase	Common central domain of tyrosinase	SB-Spr-contig220	1.07082	4.96519	0.660392	0.772118	0.548223
SB-Spr-contig224	SB-Spr-contig224	hypothetical protein MELLADRAFT_72955	Melampsora larici-populina 98AG31	EGG01595.1	9e-78	SB-Spr-contig224	Apoplastic	0.87	SB-Spr-contig224	not annotated	SB-Spr-contig224	0			SB-Spr-contig224	1.52589	3.21648	1.00481	2.06443	80.4632			28.1542	0
SB-Spr-contig225	SB-Spr-contig225	hypothetical protein MELLADRAFT_71105	Melampsora larici-populina 98AG31	XP_007406760.1	8e-104	SB-Spr-contig225	Apoplastic	0.85	SB-Spr-contig225	not annotated	SB-Spr-contig225	0			SB-Spr-contig225	332.968	262.153	192.783	363.414	779.753
SB-Spr-contig226	SB-Spr-contig226	putative elastinolytic metalloproteinase	Melampsora larici-populina 98AG31	EGG10159.1	0	SB-Spr-contig226	Non-apoplastic	0.81	SB-Spr-contig226	not annotated	SB-Spr-contig226	1	Peptidase_M36	Fungalysin metallopeptidase (M36)	SB-Spr-contig226	53.8384	46.3253	79.0237	30.0216	44.9
SB-Spr-contig227	SB-Spr-contig227	hypothetical protein MELLADRAFT_72001	Melampsora larici-populina 98AG31	XP_007410633.1	1.2e-126	SB-Spr-contig227	Non-apoplastic	0.92	SB-Spr-contig227	not annotated	SB-Spr-contig227	5	Arf	ADP-ribosylation factor family	SB-Spr-contig227	311.793	191.817	255.996	311.102	575.115
SB-Spr-contig228	SB-Spr-contig228	rust transferred protein, partial	Melampsora medusae f. sp. tremuloides	ABS86410.1	3.8e-55	SB-Spr-contig228	Non-apoplastic	0.59	SB-Spr-contig228	not annotated	SB-Spr-contig228	0			SB-Spr-contig228	280.513	37.0143	302.017	211.149	54.8579
SB-Spr-contig232	SB-Spr-contig232	no hit				SB-Spr-contig232	Apoplastic	0.82	SB-Spr-contig232	not annotated	SB-Spr-contig232	0			SB-Spr-contig232	0.128904	1.27813	0.196462	0.141137	0.368484
SB-Spr-contig233	SB-Spr-contig233	hypothetical protein MELLADRAFT_107811	Melampsora larici-populina 98AG31	XP_007411494.1	7.5e-130	SB-Spr-contig233	Apoplastic	0.7	SB-Spr-contig233	not annotated	SB-Spr-contig233	0			SB-Spr-contig233	5.64254	0	4.66915	12.0927	0.312513
SB-Spr-contig235	SB-Spr-contig235	no hit				SB-Spr-contig235	Apoplastic	0.66	SB-Spr-contig235	not annotated	SB-Spr-contig235	0			SB-Spr-contig235	118.953	353.492	99.1092	118.407	408.088
SB-Spr-contig236	SB-Spr-contig236	metal ion binding protein	Melampsora larici-populina 98AG31	EGG01917.1	3e-156	SB-Spr-contig236	Non-apoplastic	0.9	SB-Spr-contig236	not annotated	SB-Spr-contig236	2	ERp29	Endoplasmic reticulum protein ERp29, C-terminal domain	SB-Spr-contig236	182.114	296.438	190.271	130.649	500.153
SB-Spr-contig239	SB-Spr-contig239	hypothetical protein MELLADRAFT_57165	Melampsora larici-populina 98AG31	EGG02405.1	3.4e-126	SB-Spr-contig239	Non-apoplastic	0.7	SB-Spr-contig239	not annotated	SB-Spr-contig239	1	EMP24_GP25L	emp24/gp25L/p24 family/GOLD	SB-Spr-contig239	0.501746	1.11396	0.207693	0.356462	1.23191
SB-Spr-contig241	SB-Spr-contig241	no hit				SB-Spr-contig241	Non-apoplastic	0.5	SB-Spr-contig241	not annotated	SB-Spr-contig241	0			SB-Spr-contig241	0	0	0	0.0306542	0.169354
SB-Spr-contig245	SB-Spr-contig245	hypothetical protein MELLADRAFT_87050	Melampsora larici-populina 98AG31	XP_007403726.1	0	SB-Spr-contig245	Non-apoplastic	0.93	SB-Spr-contig245	not annotated	SB-Spr-contig245	1	Band_7	SPFH domain / Band 7 family	SB-Spr-contig245	47.7094	66.7603	58.3334	58.2624	114.596
SB-Spr-contig246	SB-Spr-contig246	no hit				SB-Spr-contig246	Non-apoplastic	0.52	SB-Spr-contig246	not annotated	SB-Spr-contig246	0			SB-Spr-contig246	0.175416	0	0.365848	0.16276	0.312553
SB-Spr-contig247	SB-Spr-contig247	no hit				SB-Spr-contig247	Non-apoplastic	0.64	SB-Spr-contig247	not annotated	SB-Spr-contig247	0			SB-Spr-contig247	27.9162	64.9565	44.4716	19.2135	154.86
SB-Spr-contig248	SB-Spr-contig248	no hit				SB-Spr-contig248	Apoplastic	0.66	SB-Spr-contig248	not annotated	SB-Spr-contig248	0			SB-Spr-contig248	0.172183	0	0.190576	0.0297437	0.492972
SB-Spr-contig249	SB-Spr-contig249	no hit				SB-Spr-contig249	Non-apoplastic	0.69	SB-Spr-contig249	not annotated	SB-Spr-contig249	0			SB-Spr-contig249	0.112943	0	0.278566	0.0667068	0.487127
SB-Spr-contig251	SB-Spr-contig251	secreted protein	Melampsora larici-populina 98AG31	XP_007411872.1	2.2e-35	SB-Spr-contig251	Apoplastic	0.95	SB-Spr-contig251	not annotated	SB-Spr-contig251	0			SB-Spr-contig251	21.4661	446.373	18.5309	24.4508	1301			4.39047	0.000941567
SB-Spr-contig254	SB-Spr-contig254	secreted protein	Melampsora larici-populina 98AG31	XP_007406928.1	4.5e-72	SB-Spr-contig254	Non-apoplastic	0.75	SB-Spr-contig254	not annotated	SB-Spr-contig254	0			SB-Spr-contig254	0.196283	4371.03	0.126778	4.78383	5195.04
SB-Spr-contig255	SB-Spr-contig255	hypothetical protein LENED_004501	Lentinula edodes	GAW02827.1	2.2e-07	SB-Spr-contig255	Non-apoplastic	0.64	SB-Spr-contig255	not annotated	SB-Spr-contig255	0			SB-Spr-contig255	3.13858	711.016	3.12607	2.63835	887.474
SB-Spr-contig256	SB-Spr-contig256	secreted protein	Melampsora larici-populina 98AG31	XP_007411106.1	2.5e-07	SB-Spr-contig256	Non-apoplastic	0.87	SB-Spr-contig256	not annotated	SB-Spr-contig256	0			SB-Spr-contig256	0.110767	0.77339	0	0.146816	0.204341
SB-Spr-contig257	SB-Spr-contig257	hypothetical protein MELLADRAFT_108306	Melampsora larici-populina 98AG31	EGG04660.1	0.00032	SB-Spr-contig257	Non-apoplastic	0.96	SB-Spr-contig257	not annotated	SB-Spr-contig257	0			SB-Spr-contig257	0.14377	1.95842	0.848117	0.154814	6.7021
SB-Spr-contig259	SB-Spr-contig259	no hit				SB-Spr-contig259	Apoplastic	0.56	SB-Spr-contig259	not annotated	SB-Spr-contig259	0			SB-Spr-contig259	0.0400599	2.79131	0.492791	0.373751	9.86194
SB-Spr-contig26	SB-Spr-contig26	hypothetical protein MELLADRAFT_118503	Melampsora larici-populina 98AG31	XP_007418165.1	2.4e-64	SB-Spr-contig26	Apoplastic	0.87	SB-Spr-contig26	not annotated	SB-Spr-contig26	0			SB-Spr-contig26	359.698	538.697	136.153	224.231	9223.46			33.2267	0
SB-Spr-contig260	SB-Spr-contig260	no hit				SB-Spr-contig260	Apoplastic	0.79	SB-Spr-contig260	not annotated	SB-Spr-contig260	0			SB-Spr-contig260	0.116372	0.758888	0.851225	0.167601	4.96051
SB-Spr-contig261	SB-Spr-contig261	no hit				SB-Spr-contig261	Non-apoplastic	0.51	SB-Spr-contig261	not annotated	SB-Spr-contig261	0			SB-Spr-contig261	0.847779	46.0635	0.687293	0.809396	286.62
SB-Spr-contig262	SB-Spr-contig262	secreted protein	Melampsora larici-populina 98AG31	XP_007412630.1	6.6e-43	SB-Spr-contig262	Apoplastic	0.71	SB-Spr-contig262	not annotated	SB-Spr-contig262	0			SB-Spr-contig262	1.14387	19020.7	2.28131	3.02886	7833.72
SB-Spr-contig264	SB-Spr-contig264	no hit				SB-Spr-contig264	Apoplastic	0.58	SB-Spr-contig264	not annotated	SB-Spr-contig264	0			SB-Spr-contig264	0.261461	34.889	0.461245	0.813297	1.15909
SB-Spr-contig266	SB-Spr-contig266	ligase	Melampsora larici-populina 98AG31	EGG02372.1	2.5e-91	SB-Spr-contig266	Non-apoplastic	0.93	SB-Spr-contig266	not annotated	SB-Spr-contig266	1	DFP	DNA / pantothenate metabolism flavoprotein	SB-Spr-contig266	0.170835	1.48984	0.161034	0.191935	0.40602
SB-Spr-contig267	SB-Spr-contig267	Hypothetical protein MELLADRAFT_71651	Melampsora larici-populina 98AG31	EGG07722.1	1.1e-42	SB-Spr-contig267	Apoplastic	0.57	SB-Spr-contig267	not annotated	SB-Spr-contig267	1	DUF1748	Fungal protein of unknown function (DUF1748)	SB-Spr-contig267	0.0434252	0	0	0.111464	0.170647
SB-Spr-contig27	SB-Spr-contig27	hypothetical protein MELLADRAFT_110826	Melampsora larici-populina 98AG31	EGG01701.1	6.1e-159	SB-Spr-contig27	Non-apoplastic	0.69	SB-Spr-contig27	not annotated	SB-Spr-contig27	1	Tfb4	Transcription factor Tfb4	SB-Spr-contig27	0.367366	1.84532	1.54022	0.245506	1.05305
SB-Spr-contig274	SB-Spr-contig274	carbon-sulfur lyase	Melampsora larici-populina 98AG31	EGG07089.1	3.8e-56	SB-Spr-contig274	Non-apoplastic	0.52	SB-Spr-contig274	not annotated	SB-Spr-contig274	1	GFA	Glutathione-dependent formaldehyde-activating enzyme	SB-Spr-contig274	26.6885	0	25.8464	13.075	0.750757
SB-Spr-contig275	SB-Spr-contig275	hypothetical protein MELLADRAFT_74551	Melampsora larici-populina 98AG31	XP_007408379.1	1.7e-73	SB-Spr-contig275	Non-apoplastic	0.5	SB-Spr-contig275	not annotated	SB-Spr-contig275	1	E1_DerP2_DerF2	ML domain	SB-Spr-contig275	2275.25	195.45	1793.83	2905.98	620.847			4.53635	0.000170585
SB-Spr-contig279	SB-Spr-contig279	secreted protein	Melampsora larici-populina 98AG31	EGG09105.1	5.5e-39	SB-Spr-contig279	Apoplastic	0.79	SB-Spr-contig279	not annotated	SB-Spr-contig279	0			SB-Spr-contig279	473.653	2395.19	429.282	839.147	1500.85
SB-Spr-contig28	SB-Spr-contig28	secreted protein	Melampsora larici-populina 98AG31	EGG04392.1	0	SB-Spr-contig28	Non-apoplastic	0.77	SB-Spr-contig28	not annotated	SB-Spr-contig28	0			SB-Spr-contig28	57.8354	859.592	31.7775	43.4432	3113.07			5.15495	5.7297e-06
SB-Spr-contig285	SB-Spr-contig285	secreted protein	Melampsora larici-populina 98AG31	XP_007408623.1	3.8e-75	SB-Spr-contig285	Apoplastic	0.71	SB-Spr-contig285	not annotated	SB-Spr-contig285	0			SB-Spr-contig285	223.866	99.7644	248.127	251.6	953.401			18.0551	0
SB-Spr-contig286	SB-Spr-contig286	no hit				SB-Spr-contig286	Non-apoplastic	0.69	SB-Spr-contig286	not annotated	SB-Spr-contig286	0			SB-Spr-contig286	1.00585	0	0.530077	0.814076	0.44856
SB-Spr-contig287	SB-Spr-contig287	protein tyrosine phosphatase	Melampsora larici-populina 98AG31	EGF99007.1	3.8e-119	SB-Spr-contig287	Non-apoplastic	0.93	SB-Spr-contig287	not annotated	SB-Spr-contig287	0			SB-Spr-contig287	1.62801	0	1.94669	0.710447	1.98604
SB-Spr-contig29	SB-Spr-contig29	no hit				SB-Spr-contig29	Non-apoplastic	0.89	SB-Spr-contig29	not annotated	SB-Spr-contig29	0			SB-Spr-contig29	0.210614	1.91216	0.671706	0.212535	0.39043
SB-Spr-contig290	SB-Spr-contig290	ubiquitin protein ligase	Melampsora larici-populina 98AG31	XP_007413206.1	0	SB-Spr-contig290	Non-apoplastic	0.96	SB-Spr-contig290	not annotated	SB-Spr-contig290	1	BTB	BTB/POZ domain	SB-Spr-contig290	4.33452	5.11783	7.02108	5.76965	9.6772
SB-Spr-contig291	SB-Spr-contig291	oligosaccharide binding protein	Melampsora larici-populina 98AG31	EGG09199.1	0	SB-Spr-contig291	Non-apoplastic	0.72	SB-Spr-contig291	not annotated	SB-Spr-contig291	3	Asp	Eukaryotic aspartyl protease	SB-Spr-contig291	434.648	259.962	459.627	303.872	907.237			5.03	6.69924e-08
SB-Spr-contig293	SB-Spr-contig293	family 28 glycoside hydrolase	Melampsora larici-populina 98AG31	XP_007403850.1	1.6e-157	SB-Spr-contig293	Apoplastic	0.89	SB-Spr-contig293	GH28(57-383)	SB-Spr-contig293	1	Glyco_hydro_28	Glycosyl hydrolases family 28	SB-Spr-contig293	44.746	762.771	55.7344	23.5934	564.666
SB-Spr-contig295	SB-Spr-contig295	no hit				SB-Spr-contig295	Non-apoplastic	0.51	SB-Spr-contig295	not annotated	SB-Spr-contig295	0			SB-Spr-contig295	0	0	0.119412	0	0
SB-Spr-contig296	SB-Spr-contig296	hypothetical protein MELLADRAFT_118406	Melampsora larici-populina 98AG31	XP_007417795.1	1.1e-47	SB-Spr-contig296	Apoplastic	0.8	SB-Spr-contig296	not annotated	SB-Spr-contig296	0			SB-Spr-contig296	865.079	168.148	734.191	1189.39	574.408			4.60871	0.0139128
SB-Spr-contig30	SB-Spr-contig30	hypothetical protein MELLADRAFT_44686	Melampsora larici-populina 98AG31	XP_007413600.1	0	SB-Spr-contig30	Non-apoplastic	0.92	SB-Spr-contig30	not annotated	SB-Spr-contig30	1	Carn_acyltransf	Choline/Carnitine o-acyltransferase	SB-Spr-contig30	1.09014	2.21663	1.17642	0.285348	1.68722
SB-Spr-contig303	SB-Spr-contig303	hormone-sensitive lipase	Melampsora larici-populina 98AG31	EGG06792.1	0	SB-Spr-contig303	Non-apoplastic	0.92	SB-Spr-contig303	CE10(181-351)	SB-Spr-contig303	1	Abhydrolase_3	alpha/beta hydrolase fold	SB-Spr-contig303	0.186944	0.269827	0.099156	0.28946	0.379664
SB-Spr-contig304	SB-Spr-contig304	no hit				SB-Spr-contig304	Apoplastic	0.71	SB-Spr-contig304	not annotated	SB-Spr-contig304	0			SB-Spr-contig304	0.324437	0	0.47824	1.34507	261.129			1.79769e+308	0
SB-Spr-contig311	SB-Spr-contig311	hypothetical protein MELLADRAFT_68234	Melampsora larici-populina 98AG31	XP_007416812.1	2.5e-08	SB-Spr-contig311	Non-apoplastic	0.95	SB-Spr-contig311	not annotated	SB-Spr-contig311	0			SB-Spr-contig311	0.338083	4.04741	0.786839	0.521312	15.9133
SB-Spr-contig316	SB-Spr-contig316	secreted protein	Melampsora larici-populina 98AG31	XP_007405956.1	1.4e-26	SB-Spr-contig316	Non-apoplastic	0.55	SB-Spr-contig316	not annotated	SB-Spr-contig316	0			SB-Spr-contig316	0.162612	9113.52	0.0989417	1.54672	2192.49
SB-Spr-contig317	SB-Spr-contig317	no hit				SB-Spr-contig317	Non-apoplastic	0.73	SB-Spr-contig317	not annotated	SB-Spr-contig317	0			SB-Spr-contig317	0.079226	0	0.158587	0	1.62931
SB-Spr-contig32	SB-Spr-contig32	hypothetical protein MELLADRAFT_73039	Melampsora larici-populina 98AG31	XP_007415483.1	9.4e-57	SB-Spr-contig32	Non-apoplastic	0.91	SB-Spr-contig32	not annotated	SB-Spr-contig32	0			SB-Spr-contig32	28.2043	3.51948	35.4355	29.8676	42.6403			13.591	2.17915e-11
SB-Spr-contig322	SB-Spr-contig322	family 76 glycoside hydrolase	Melampsora larici-populina 98AG31	EGG12234.1	1.3e-166	SB-Spr-contig322	Apoplastic	0.63	SB-Spr-contig322	GH76(39-378)	SB-Spr-contig322	1	Glyco_hydro_76	Glycosyl hydrolase family 76	SB-Spr-contig322	0.426647	31.6636	1.02565	0.352008	1.77543
SB-Spr-contig35	SB-Spr-contig35	hypothetical protein MELLADRAFT_67229	Melampsora larici-populina 98AG31	EGG01239.1	2.9e-43	SB-Spr-contig35	Non-apoplastic	1	SB-Spr-contig35	not annotated	SB-Spr-contig35	0			SB-Spr-contig35	0.0697835	0.361914	0.0233613	0.0400742	0.245902
SB-Spr-contig390-SB168393_c1_seq1-m.64417	SB-Spr-contig390-SB168393_c1_seq1-m.64417	hypothetical protein MELLADRAFT_86440	Melampsora larici-populina 98AG31	EGG06604.1	6.2e-28	SB-Spr-contig390-SB168393_c1_seq1-m.64417	Apoplastic	0.74	SB-Spr-contig390-SB168393_c1_seq1-m.64417	not annotated	SB-Spr-contig390-SB168393_c1_seq1-m.64417	0			SB-Spr-contig390-SB168393_c1_seq1-m.64417	0.299675	0	0.0611291	0.253599	1.2251
SB-Spr-contig40	SB-Spr-contig40	secreted protein	Melampsora larici-populina 98AG31	XP_007409813.1	8.8e-09	SB-Spr-contig40	Apoplastic	0.95	SB-Spr-contig40	not annotated	SB-Spr-contig40	0			SB-Spr-contig40	0.116269	33.0964	0.119065	0.119338	1.05713
SB-Spr-contig43	SB-Spr-contig43	peptidyl-prolyl cis-trans isomerase	Melampsora larici-populina 98AG31	EGG03128.1	2.6e-137	SB-Spr-contig43	Non-apoplastic	0.81	SB-Spr-contig43	not annotated	SB-Spr-contig43	1	PTPA	Phosphotyrosyl phosphate activator (PTPA) protein	SB-Spr-contig43	0.0797596	0	0.137061	0.084841	0.424115
SB-Spr-contig430	SB-Spr-contig430	hypothetical protein MELLADRAFT_72279	Melampsora larici-populina 98AG31	EGG04884.1	3.6e-35	SB-Spr-contig430	Non-apoplastic	0.58	SB-Spr-contig430	not annotated	SB-Spr-contig430	0			SB-Spr-contig430	575.728	4.83272	859.339	561.002	50.3715
SB-Spr-contig44	SB-Spr-contig44	no hit				SB-Spr-contig44	Non-apoplastic	0.67	SB-Spr-contig44	not annotated	SB-Spr-contig44	0			SB-Spr-contig44	0.138653	0	0.107366	0	0.35965
SB-Spr-contig45	SB-Spr-contig45	hypothetical protein MELLADRAFT_96159	Melampsora larici-populina 98AG31	EGF98092.1	4.1e-09	SB-Spr-contig45	Apoplastic	0.59	SB-Spr-contig45	not annotated	SB-Spr-contig45	0			SB-Spr-contig45	0.307507	1.17316	0.269807	0.195525	0.805858
SB-Spr-contig47	SB-Spr-contig47	secreted protein	Melampsora larici-populina 98AG31	EGG09960.1	5e-13	SB-Spr-contig47	Non-apoplastic	0.81	SB-Spr-contig47	not annotated	SB-Spr-contig47	0			SB-Spr-contig47	2.15854	842.719	14.2793	1.30033	554.66
SB-Spr-contig50	SB-Spr-contig50	no hit				SB-Spr-contig50	Non-apoplastic	0.84	SB-Spr-contig50	not annotated	SB-Spr-contig50	0			SB-Spr-contig50	0	0	0.212835	0	2.0177
SB-Spr-contig51	SB-Spr-contig51	secreted protein	Melampsora larici-populina 98AG31	XP_007408929.1	5.3e-18	SB-Spr-contig51	Apoplastic	0.63	SB-Spr-contig51	not annotated	SB-Spr-contig51	0			SB-Spr-contig51	15.6665	3697.12	23.1527	5.55722	1776.86
SB-Spr-contig53	SB-Spr-contig53	hypothetical protein MELLADRAFT_72283	Melampsora larici-populina 98AG31	XP_007411968.1	0	SB-Spr-contig53	Non-apoplastic	0.86	SB-Spr-contig53	not annotated	SB-Spr-contig53	1	PhoD	PhoD-like phosphatase	SB-Spr-contig53	0.0913734	3.96091	0.0867174	0.0758448	0.354208
SB-Spr-contig55	SB-Spr-contig55	no hit				SB-Spr-contig55	Non-apoplastic	0.71	SB-Spr-contig55	not annotated	SB-Spr-contig55	0			SB-Spr-contig55	0.204254	0	0.412835	0.147572	0.718968
SB-Spr-contig58-SB173762_c0_seq18-m.89360	SB-Spr-contig58-SB173762_c0_seq18-m.89360	hypothetical protein MELLADRAFT_72955	Melampsora larici-populina 98AG31	EGG01595.1	8.9e-44	SB-Spr-contig58-SB173762_c0_seq18-m.89360	Non-apoplastic	0.53	SB-Spr-contig58-SB173762_c0_seq18-m.89360	not annotated	SB-Spr-contig58-SB173762_c0_seq18-m.89360	0			SB-Spr-contig58-SB173762_c0_seq18-m.89360	0.149021	1.15518	0.27722	0.301503	13.9981			14.6915	0.00082967
SB-Spr-contig59	SB-Spr-contig59	family 27 glycoside hydrolase	Melampsora larici-populina 98AG31	XP_007418940.1	0	SB-Spr-contig59	Non-apoplastic	0.62	SB-Spr-contig59	not annotated	SB-Spr-contig59	2	Melibiase_2	Alpha galactosidase A	SB-Spr-contig59	10.0215	268.528	4.84034	11.0361	1042.84
SB-Spr-contig63	SB-Spr-contig63	no hit				SB-Spr-contig63	Non-apoplastic	0.76	SB-Spr-contig63	not annotated	SB-Spr-contig63	0			SB-Spr-contig63	0.0960315	0	0.269535	0.183616	0.759705
SB-Spr-contig64	SB-Spr-contig64	secreted protein	Melampsora larici-populina 98AG31	EGG09233.1	9e-116	SB-Spr-contig64	Non-apoplastic	0.72	SB-Spr-contig64	not annotated	SB-Spr-contig64	1	GILT	Gamma interferon inducible lysosomal thiol reductase (GILT)	SB-Spr-contig64	0.24331	38.0443	0.0779279	0.105483	0.748468
SB-Spr-contig68	SB-Spr-contig68	family 47 glycoside hydrolase	Melampsora larici-populina 98AG31	XP_007414668.1	0	SB-Spr-contig68	Non-apoplastic	0.61	SB-Spr-contig68	GH47(53-504)	SB-Spr-contig68	1	Glyco_hydro_47	Glycosyl hydrolase family 47	SB-Spr-contig68	3.2056	2.21573	3.27922	6.22187	7.00113
SB-Spr-contig69	SB-Spr-contig69	oxidoreductase	Melampsora larici-populina 98AG31	EGF99458.1	1.6e-139	SB-Spr-contig69	Non-apoplastic	0.66	SB-Spr-contig69	not annotated	SB-Spr-contig69	1	Tyrosinase	Common central domain of tyrosinase	SB-Spr-contig69	50.4025	538.115	26.0895	29.6064	976.05
SB-Spr-contig71	SB-Spr-contig71	hypothetical protein MELLADRAFT_118290	Melampsora larici-populina 98AG31	XP_007417260.1	1e-84	SB-Spr-contig71	Non-apoplastic	0.94	SB-Spr-contig71	not annotated	SB-Spr-contig71	0			SB-Spr-contig71	4.44502	2.401	5.14958	3.70418	10.9922
SB-Spr-contig72	SB-Spr-contig72	no hit				SB-Spr-contig72	Non-apoplastic	0.71	SB-Spr-contig72	not annotated	SB-Spr-contig72	0			SB-Spr-contig72	0.2206	12.8465	0.260165	0.351268	0.827808
SB-Spr-contig73	SB-Spr-contig73	secreted protein	Melampsora larici-populina 98AG31	EGG11755.1	1.3e-38	SB-Spr-contig73	Non-apoplastic	0.59	SB-Spr-contig73	not annotated	SB-Spr-contig73	0			SB-Spr-contig73	0.138132	25.5234	0.281776	0.0807943	0
SB-Spr-contig74	SB-Spr-contig74	no hit				SB-Spr-contig74	Non-apoplastic	0.54	SB-Spr-contig74	not annotated	SB-Spr-contig74	0			SB-Spr-contig74	0	0	0.150853	0.157147	0.276566
SB-Spr-contig77	SB-Spr-contig77	hypothetical protein MELLADRAFT_103909	Melampsora larici-populina 98AG31	EGG09805.1	2.1e-173	SB-Spr-contig77	Non-apoplastic	0.85	SB-Spr-contig77	not annotated	SB-Spr-contig77	1	F-box-like	F-box-like	SB-Spr-contig77	0.495062	3.79026	0.391828	0.412264	0.866336
SB-Spr-contig82	SB-Spr-contig82	secreted protein	Melampsora larici-populina 98AG31	XP_007414333.1	7.7e-51	SB-Spr-contig82	Apoplastic	0.86	SB-Spr-contig82	not annotated	SB-Spr-contig82	0			SB-Spr-contig82	0.146071	39.9423	0.1597	0.266059	1.03561
SB-Spr-contig85	SB-Spr-contig85	protein disulfide isomerase	Melampsora larici-populina 98AG31	XP_007411270.1	0	SB-Spr-contig85	Non-apoplastic	0.83	SB-Spr-contig85	not annotated	SB-Spr-contig85	5	Thioredoxin	Thioredoxin	SB-Spr-contig85	405.954	463.148	467.999	320.091	769.771
SB-Spr-contig86	SB-Spr-contig86	no hit				SB-Spr-contig86	Non-apoplastic	0.76	SB-Spr-contig86	not annotated	SB-Spr-contig86	0			SB-Spr-contig86	169.13	197.453	130.214	300.443	657.466
SB-Spr-contig87	SB-Spr-contig87	no hit				SB-Spr-contig87	Apoplastic	0.6	SB-Spr-contig87	not annotated	SB-Spr-contig87	0			SB-Spr-contig87	0.943155	0	3.19499	4.09747	0.641632
SB-Spr-contig88	SB-Spr-contig88	glycoside hydrolase family 92 protein	Hydnomerulius pinastri MD-312	KIJ68131.1	0	SB-Spr-contig88	Non-apoplastic	0.63	SB-Spr-contig88	GH92(314-834)	SB-Spr-contig88	2	Glyco_hydro_92	Glycosyl hydrolase family 92	SB-Spr-contig88	183.614	364.025	190.927	272.405	415.346
SB-Spr-contig9	SB-Spr-contig9	secreted protein	Melampsora larici-populina 98AG31	EGG01164.1	1.9e-48	SB-Spr-contig9	Apoplastic	0.81	SB-Spr-contig9	not annotated	SB-Spr-contig9	0			SB-Spr-contig9	6455.35	2442.92	3867.3	10637.8	8172.02			5.1454	0
SB-Spr-contig90-Spr122469_c0_seq2_m.26457	SB-Spr-contig90-Spr122469_c0_seq2_m.26457	hypothetical protein MELLADRAFT_70656	Melampsora larici-populina 98AG31	XP_007404719.1	3.3e-149	SB-Spr-contig90-Spr122469_c0_seq2_m.26457	Apoplastic	0.6	SB-Spr-contig90-Spr122469_c0_seq2_m.26457	not annotated	SB-Spr-contig90-Spr122469_c0_seq2_m.26457	1	Ferritin_2	Ferritin-like domain	SB-Spr-contig90-Spr122469_c0_seq2_m.26457	125.904	4.60582	129.207	185.333	3.31065
SB-Spr-contig92	SB-Spr-contig92	family 81 glycoside hydrolase	Melampsora larici-populina 98AG31	XP_007418145.1	0	SB-Spr-contig92	Non-apoplastic	0.6	SB-Spr-contig92	GH81(165-744)	SB-Spr-contig92	2	Glyco_hydro81C	Glycosyl hydrolase family 81 C-terminal domain	SB-Spr-contig92	61.8144	3.49645	86.8101	142.321	51.4271			26.4059	0
SB-Spr-contig93	SB-Spr-contig93	hypothetical protein MELLADRAFT_47143	Melampsora larici-populina 98AG31	XP_007406331.1	0	SB-Spr-contig93	Non-apoplastic	0.54	SB-Spr-contig93	not annotated	SB-Spr-contig93	3	DUF4965	Domain of unknown function (DUF4965)	SB-Spr-contig93	3.231	4.47995	4.92035	0.354918	18.8661
SB-Spr-contig94	SB-Spr-contig94	hypothetical protein MELLADRAFT_71166	Melampsora larici-populina 98AG31	EGG09795.1	5.6e-09	SB-Spr-contig94	Apoplastic	0.55	SB-Spr-contig94	not annotated	SB-Spr-contig94	0			SB-Spr-contig94	0.150347	2.19438	0.0707107	0.199856	0.289894
SB-Spr-contig95	SB-Spr-contig95	no hit				SB-Spr-contig95	Apoplastic	0.76	SB-Spr-contig95	not annotated	SB-Spr-contig95	0			SB-Spr-contig95	0	0	0.150487	0	0.425557
SB-Spr-contig96	SB-Spr-contig96	family 32 glycoside hydrolase	Melampsora larici-populina 98AG31	EGG04554.1	0	SB-Spr-contig96	Non-apoplastic	0.75	SB-Spr-contig96	GH32(111-483)	SB-Spr-contig96	2	Glyco_hydro_32N	Glycosyl hydrolases family 32 N-terminal domain	SB-Spr-contig96	0.0920673	0.156674	0.247701	0.083498	0.409334
SB-Spr-contig97	SB-Spr-contig97	hypothetical protein MELLADRAFT_73714	Melampsora larici-populina 98AG31	EGF97652.1	9.9e-176	SB-Spr-contig97	Apoplastic	0.91	SB-Spr-contig97	not annotated	SB-Spr-contig97	0			SB-Spr-contig97	3.74149	2.24897	3.89698	3.75544	18.5693			17.1884	2.74457e-06
SB-Spr-contig99	SB-Spr-contig99	Hypothetical protein MELLADRAFT_71595	Melampsora larici-populina 98AG31	XP_007408739.1	0	SB-Spr-contig99	Non-apoplastic	0.89	SB-Spr-contig99	not annotated	SB-Spr-contig99	0			SB-Spr-contig99	0.180465	5.29374	0.334698	0.255597	0.969354
Spr105396_c0_seq1_m.10169	Spr105396_c0_seq1_m.10169	family 16 glycoside hydrolase	Melampsora larici-populina 98AG31	XP_007416855.1	0	Spr105396_c0_seq1_m.10169	Apoplastic	0.63	Spr105396_c0_seq1_m.10169	GH16(80-361)	Spr105396_c0_seq1_m.10169	1	Glyco_hydro_16	Glycosyl hydrolases family 16	Spr105396_c0_seq1_m.10169	0.138845	0	1.26268	0.24586	0
Spr111121_c0_seq1_m.10501	Spr111121_c0_seq1_m.10501	no hit				Spr111121_c0_seq1_m.10501	Non-apoplastic	0.8	Spr111121_c0_seq1_m.10501	not annotated	Spr111121_c0_seq1_m.10501	0			Spr111121_c0_seq1_m.10501	0.181088	0	0.181242	0	0
Spr111217_c0_seq3_m.10707	Spr111217_c0_seq3_m.10707	hypothetical protein MELLADRAFT_117746	Melampsora larici-populina 98AG31	XP_007415040.1	0	Spr111217_c0_seq3_m.10707	Non-apoplastic	0.91	Spr111217_c0_seq3_m.10707	GT25(101-369)	Spr111217_c0_seq3_m.10707	0			Spr111217_c0_seq3_m.10707	0.222221	0	0.0897846	0.169498	0.394126
Spr111472_c0_seq2_m.11249	Spr111472_c0_seq2_m.11249	no hit				Spr111472_c0_seq2_m.11249	Apoplastic	0.75	Spr111472_c0_seq2_m.11249	not annotated	Spr111472_c0_seq2_m.11249	0			Spr111472_c0_seq2_m.11249	2326.09	0	1611.78	1351.64	0
Spr112021_c0_seq1_m.12517	Spr112021_c0_seq1_m.12517	soluble epoxide hydrolase	Melampsora larici-populina 98AG31	EGG06840.1	4.9e-61	Spr112021_c0_seq1_m.12517	Non-apoplastic	0.91	Spr112021_c0_seq1_m.12517	not annotated	Spr112021_c0_seq1_m.12517	1	Abhydrolase_4	TAP-like protein	Spr112021_c0_seq1_m.12517	0.22323	0	0.239708	0.0582577	0.493596
Spr112311_c0_seq1_m.13169	Spr112311_c0_seq1_m.13169	hypothetical protein MELLADRAFT_31498	Melampsora larici-populina 98AG31	XP_007404731.1	1.9e-30	Spr112311_c0_seq1_m.13169	Non-apoplastic	0.65	Spr112311_c0_seq1_m.13169	not annotated	Spr112311_c0_seq1_m.13169	1	Ribosomal_60s	60s Acidic ribosomal protein	Spr112311_c0_seq1_m.13169	213.017	992.684	88.9405	175.93	1259.05
Spr112334_c0_seq1_m.13210	Spr112334_c0_seq1_m.13210	60S ribosomal protein L23	Tetranychus urticae	XP_015789641.1	6.2e-96	Spr112334_c0_seq1_m.13210	Apoplastic	0.55	Spr112334_c0_seq1_m.13210	not annotated	Spr112334_c0_seq1_m.13210	1	Ribosomal_L14	Ribosomal protein L14p/L23e	Spr112334_c0_seq1_m.13210	0	0	9.15297	0	0
Spr112616_c0_seq2_m.13980	Spr112616_c0_seq2_m.13980	no hit				Spr112616_c0_seq2_m.13980	Non-apoplastic	0.83	Spr112616_c0_seq2_m.13980	not annotated	Spr112616_c0_seq2_m.13980	0			Spr112616_c0_seq2_m.13980	5.88155	0	10.4951	5.96641	13.1418			1.79769e+308	8.26865e-06
Spr113149_c0_seq1_m.14799	Spr113149_c0_seq1_m.14799	hypothetical protein MELLADRAFT_56822	Melampsora larici-populina 98AG31	XP_007412870.1	1.1e-21	Spr113149_c0_seq1_m.14799	Non-apoplastic	0.78	Spr113149_c0_seq1_m.14799	not annotated	Spr113149_c0_seq1_m.14799	0			Spr113149_c0_seq1_m.14799	5.66966	12.237	10.1238	3.6124	2.96064
Spr113297_c0_seq1_m.14970	Spr113297_c0_seq1_m.14970	monooxygenase	Melampsora larici-populina 98AG31	EGG06012.1	0	Spr113297_c0_seq1_m.14970	Non-apoplastic	0.99	Spr113297_c0_seq1_m.14970	not annotated	Spr113297_c0_seq1_m.14970	1	p450	Cytochrome P450	Spr113297_c0_seq1_m.14970	2.39916	348.967	7.61313	4.27844	460.743
Spr115244_c0_seq1_m.18253	Spr115244_c0_seq1_m.18253	no hit				Spr115244_c0_seq1_m.18253	Apoplastic	0.62	Spr115244_c0_seq1_m.18253	not annotated	Spr115244_c0_seq1_m.18253	0			Spr115244_c0_seq1_m.18253	10.4609	3.08186	57.994	7.6499	48.6243			26.4809	0
Spr115555_c0_seq1_m.18496	Spr115555_c0_seq1_m.18496	amidophosphoribosyltransferase	Melampsora larici-populina 98AG31	EGG10006.1	0	Spr115555_c0_seq1_m.18496	Non-apoplastic	0.66	Spr115555_c0_seq1_m.18496	not annotated	Spr115555_c0_seq1_m.18496	4	GATase_6	Glutamine amidotransferase domain	Spr115555_c0_seq1_m.18496	0.0948586	0.731459	0.0563285	0.0322425	0.403706
Spr116397_c0_seq1_m.18836	Spr116397_c0_seq1_m.18836	no hit				Spr116397_c0_seq1_m.18836	Non-apoplastic	0.6	Spr116397_c0_seq1_m.18836	not annotated	Spr116397_c0_seq1_m.18836	0			Spr116397_c0_seq1_m.18836	0.257834	1.12428	0.192387	0.23704	0.914989
Spr117449_c0_seq2_m.19271	Spr117449_c0_seq2_m.19271	no hit				Spr117449_c0_seq2_m.19271	Non-apoplastic	0.76	Spr117449_c0_seq2_m.19271	not annotated	Spr117449_c0_seq2_m.19271	0			Spr117449_c0_seq2_m.19271	0.0732425	0	0.560459	0.0151723	1.16581
Spr119617_c0_seq2_m.20550	Spr119617_c0_seq2_m.20550	no hit				Spr119617_c0_seq2_m.20550	Apoplastic	0.61	Spr119617_c0_seq2_m.20550	not annotated	Spr119617_c0_seq2_m.20550	0			Spr119617_c0_seq2_m.20550	0	0	0.289681	0.974308	1.78868
Spr120131_c0_seq1_m.20815	Spr120131_c0_seq1_m.20815	glycine-rich protein	Tetranychus urticae	XP_015785445.1	3.4e-44	Spr120131_c0_seq1_m.20815	Apoplastic	0.67	Spr120131_c0_seq1_m.20815	not annotated	Spr120131_c0_seq1_m.20815	0			Spr120131_c0_seq1_m.20815	0	0	3.21571	0	0
Spr120350_c0_seq1_m.21434	Spr120350_c0_seq1_m.21434	hypothetical protein MELLADRAFT_108105	Melampsora larici-populina 98AG31	XP_007411860.1	9.5e-05	Spr120350_c0_seq1_m.21434	Non-apoplastic	0.59	Spr120350_c0_seq1_m.21434	not annotated	Spr120350_c0_seq1_m.21434	0			Spr120350_c0_seq1_m.21434	0.767614	1.57691	0.179894	0.275756	0.227311
Spr120384_c0_seq1_m.21497	Spr120384_c0_seq1_m.21497	no hit				Spr120384_c0_seq1_m.21497	Non-apoplastic	0.92	Spr120384_c0_seq1_m.21497	not annotated	Spr120384_c0_seq1_m.21497	0			Spr120384_c0_seq1_m.21497	0	0	0	1.49235	0
Spr120552_c0_seq1_m.21738	Spr120552_c0_seq1_m.21738	hypothetical protein MELLADRAFT_69771	Melampsora larici-populina 98AG31	EGF97788.1	3.4e-12	Spr120552_c0_seq1_m.21738	Non-apoplastic	0.98	Spr120552_c0_seq1_m.21738	not annotated	Spr120552_c0_seq1_m.21738	0			Spr120552_c0_seq1_m.21738	0.24811	0.432107	0.210423	0.146901	0.232296
Spr121014_c0_seq1_m.22888	Spr121014_c0_seq1_m.22888	repetitive proline-rich cell wall protein 1	Tetranychus urticae	XP_015790240.1	4.8e-134	Spr121014_c0_seq1_m.22888	Apoplastic	0.55	Spr121014_c0_seq1_m.22888	not annotated	Spr121014_c0_seq1_m.22888	0			Spr121014_c0_seq1_m.22888	0	0	35.7313	0.020408	0
Spr121014_c0_seq2_m.22892	Spr121014_c0_seq2_m.22892	zinc finger protein 512B	Tetranychus urticae	XP_015790241.1	3.9e-119	Spr121014_c0_seq2_m.22892	Non-apoplastic	0.53	Spr121014_c0_seq2_m.22892	not annotated	Spr121014_c0_seq2_m.22892	0			Spr121014_c0_seq2_m.22892	0	0	31.1193	0	0
Spr121078_c0_seq2_m.23078	Spr121078_c0_seq2_m.23078	hypothetical protein MELLADRAFT_47341	Melampsora larici-populina 98AG31	XP_007406793.1	2.5e-68	Spr121078_c0_seq2_m.23078	Non-apoplastic	0.86	Spr121078_c0_seq2_m.23078	not annotated	Spr121078_c0_seq2_m.23078	1	Methyltransf_16	Lysine methyltransferase	Spr121078_c0_seq2_m.23078	0.243391	29.313	0.540269	1.3189	1.68758
Spr121122_c0_seq1_m.23190	Spr121122_c0_seq1_m.23190	no hit				Spr121122_c0_seq1_m.23190	Non-apoplastic	0.87	Spr121122_c0_seq1_m.23190	not annotated	Spr121122_c0_seq1_m.23190	0			Spr121122_c0_seq1_m.23190	3.21879	2.56011	3.07938	4.44304	5.75268
Spr121246_c0_seq2_m.23518	Spr121246_c0_seq2_m.23518	hypothetical protein MELLADRAFT_90740	Melampsora larici-populina 98AG31	EGG11283.1	5.4e-66	Spr121246_c0_seq2_m.23518	Non-apoplastic	0.56	Spr121246_c0_seq2_m.23518	not annotated	Spr121246_c0_seq2_m.23518	0			Spr121246_c0_seq2_m.23518	0.0514308	0	0.050388	0.0467995	0
Spr121518_c0_seq1_m.24238	Spr121518_c0_seq1_m.24238	family 18 glycoside hydrolase	Melampsora larici-populina 98AG31	XP_007413879.1	0	Spr121518_c0_seq1_m.24238	Apoplastic	0.84	Spr121518_c0_seq1_m.24238	GH18(40-424)	Spr121518_c0_seq1_m.24238	1	Glyco_hydro_18	Glycosyl hydrolases family 18	Spr121518_c0_seq1_m.24238	0.112911	0	0.104582	8.26857	0
Spr121648_c0_seq1_m.24496	Spr121648_c0_seq1_m.24496	no hit				Spr121648_c0_seq1_m.24496	Non-apoplastic	0.9	Spr121648_c0_seq1_m.24496	not annotated	Spr121648_c0_seq1_m.24496	0			Spr121648_c0_seq1_m.24496	0.434368	0	0.321188	0.0565741	0.42017
Spr122011_c0_seq2_m.25492	Spr122011_c0_seq2_m.25492	heat shock protein	Cronartium ribicola	AAK28629.1	0	Spr122011_c0_seq2_m.25492	Non-apoplastic	0.81	Spr122011_c0_seq2_m.25492	not annotated	Spr122011_c0_seq2_m.25492	2	HSP70	Hsp70 protein	Spr122011_c0_seq2_m.25492	237.574	362.41	284.666	195.074	692.879
Spr122650_c0_seq1_m.26994	Spr122650_c0_seq1_m.26994	glutamyl-tRNA(Gln) amidotransferase complex	Melampsora larici-populina 98AG31	XP_007405821.1	3.2e-62	Spr122650_c0_seq1_m.26994	Non-apoplastic	0.59	Spr122650_c0_seq1_m.26994	GH131(67-299)	Spr122650_c0_seq1_m.26994	1	GH131_N	Glycoside hydrolase 131 catalytic N-terminal domain	Spr122650_c0_seq1_m.26994	0.0832416	0	0.446199	0.0705118	0.113229
Spr122919_c0_seq1_m.27541	Spr122919_c0_seq1_m.27541	no hit				Spr122919_c0_seq1_m.27541	Non-apoplastic	0.65	Spr122919_c0_seq1_m.27541	not annotated	Spr122919_c0_seq1_m.27541	0			Spr122919_c0_seq1_m.27541	4.39691	0	3.12323	5.50625	0
Spr123065_c0_seq1_m.27818	Spr123065_c0_seq1_m.27818	no hit				Spr123065_c0_seq1_m.27818	Non-apoplastic	0.83	Spr123065_c0_seq1_m.27818	not annotated	Spr123065_c0_seq1_m.27818	0			Spr123065_c0_seq1_m.27818	0	0	0	0.113363	0.313146
Spr123490_c0_seq1_m.29080	Spr123490_c0_seq1_m.29080	hypothetical protein MELLADRAFT_67159	Melampsora larici-populina 98AG31	EGG01281.1	0	Spr123490_c0_seq1_m.29080	Non-apoplastic	0.99	Spr123490_c0_seq1_m.29080	not annotated	Spr123490_c0_seq1_m.29080	2	RhoGEF	RhoGEF domain	Spr123490_c0_seq1_m.29080	0.805934	0	0.961894	1.33693	0.263184
Spr123538_c0_seq1_m.29284	Spr123538_c0_seq1_m.29284	hypothetical protein MELLADRAFT_43928	Melampsora larici-populina 98AG31	EGG05261.1	4.7e-115	Spr123538_c0_seq1_m.29284	Non-apoplastic	0.85	Spr123538_c0_seq1_m.29284	not annotated	Spr123538_c0_seq1_m.29284	1	UQ_con	Ubiquitin-conjugating enzyme	Spr123538_c0_seq1_m.29284	0.321759	0	0.68386	0.243158	1.05986
Spr123800_c0_seq3_m.30286	Spr123800_c0_seq3_m.30286	secreted protein	Melampsora larici-populina 98AG31	XP_007413878.1	1.8e-53	Spr123800_c0_seq3_m.30286	Non-apoplastic	0.63	Spr123800_c0_seq3_m.30286	not annotated	Spr123800_c0_seq3_m.30286	0			Spr123800_c0_seq3_m.30286	0.309526	0	0.207388	0.0622615	0.338213
Spr123962_c0_seq2_m.30887	Spr123962_c0_seq2_m.30887	hypothetical protein MELLADRAFT_103436	Melampsora larici-populina 98AG31	XP_007406382.1	1.2e-28	Spr123962_c0_seq2_m.30887	Non-apoplastic	0.97	Spr123962_c0_seq2_m.30887	not annotated	Spr123962_c0_seq2_m.30887	0			Spr123962_c0_seq2_m.30887	0.215105	1.31031	0.371498	0.0652046	0.744037
Spr124156_c0_seq2_m.31876	Spr124156_c0_seq2_m.31876	hypothetical protein MELLADRAFT_74774	Melampsora larici-populina 98AG31	EGG06990.1	4.2e-78	Spr124156_c0_seq2_m.31876	Non-apoplastic	0.87	Spr124156_c0_seq2_m.31876	not annotated	Spr124156_c0_seq2_m.31876	1	PQ-loop	PQ loop repeat	Spr124156_c0_seq2_m.31876	0.375108	9.15866	0.994269	1.44425	1.99756
Spr124372_c0_seq2_m.32480	Spr124372_c0_seq2_m.32480	oxidoreductase	Melampsora larici-populina 98AG31	EGF98553.1	3.8e-165	Spr124372_c0_seq2_m.32480	Non-apoplastic	0.57	Spr124372_c0_seq2_m.32480	not annotated	Spr124372_c0_seq2_m.32480	2	Pyr_redox_2	Pyridine nucleotide-disulphide oxidoreductase	Spr124372_c0_seq2_m.32480	0.165311	0.24984	0.174165	0.426708	0.272774
Spr124386_c0_seq1_m.32520	Spr124386_c0_seq1_m.32520	multi-copper oxidase laccase-like protein	Melampsora larici-populina 98AG31	EGG04955.1	0	Spr124386_c0_seq1_m.32520	Apoplastic	0.71	Spr124386_c0_seq1_m.32520	not annotated	Spr124386_c0_seq1_m.32520	3	Cu-oxidase_3	Multicopper oxidase	Spr124386_c0_seq1_m.32520	0.342312	3.54422	0.618762	1.63929	0.445908
Spr124436_c0_seq1_m.32699	Spr124436_c0_seq1_m.32699	no hit				Spr124436_c0_seq1_m.32699	Apoplastic	0.65	Spr124436_c0_seq1_m.32699	not annotated	Spr124436_c0_seq1_m.32699	0			Spr124436_c0_seq1_m.32699	0.0975089	0	1.18785	0	0.38142
Spr124492_c0_seq5_m.32821	Spr124492_c0_seq5_m.32821	hypothetical protein MELLADRAFT_85418	Melampsora larici-populina 98AG31	XP_007408918.1	6.5e-22	Spr124492_c0_seq5_m.32821	Apoplastic	0.64	Spr124492_c0_seq5_m.32821	not annotated	Spr124492_c0_seq5_m.32821	1	DUF92	Integral membrane protein DUF92	Spr124492_c0_seq5_m.32821	0.459661	28.1584	0.295045	0.419843	3.86883
Spr125260_c0_seq1_m.34760	Spr125260_c0_seq1_m.34760	secreted protein	Melampsora larici-populina 98AG31	XP_007411130.1	3.2e-13	Spr125260_c0_seq1_m.34760	Apoplastic	0.78	Spr125260_c0_seq1_m.34760	not annotated	Spr125260_c0_seq1_m.34760	0			Spr125260_c0_seq1_m.34760	41.6744	597.688	67.5938	36.1235	2339.25			5.82059	0
Spr125785_c0_seq1_m.36765	Spr125785_c0_seq1_m.36765	no hit				Spr125785_c0_seq1_m.36765	Non-apoplastic	0.63	Spr125785_c0_seq1_m.36765	not annotated	Spr125785_c0_seq1_m.36765	0			Spr125785_c0_seq1_m.36765	27.959	687.645	20.3629	19.1944	729.458
Spr125865_c0_seq1_m.37004	Spr125865_c0_seq1_m.37004	hypothetical protein MELLADRAFT_64518	Melampsora larici-populina 98AG31	EGG04973.1	4.4e-28	Spr125865_c0_seq1_m.37004	Non-apoplastic	0.8	Spr125865_c0_seq1_m.37004	not annotated	Spr125865_c0_seq1_m.37004	1	bVLRF1	bacteroidetes VLRF1 release factor	Spr125865_c0_seq1_m.37004	1.74833	0	0.737645	0.211078	0.257397
Spr125907_c1_seq1_m.37145	Spr125907_c1_seq1_m.37145	family 26 glycoside hydrolase	Melampsora larici-populina 98AG31	XP_007411263.1	0	Spr125907_c1_seq1_m.37145	Non-apoplastic	0.61	Spr125907_c1_seq1_m.37145	not annotated	Spr125907_c1_seq1_m.37145	1	Glyco_hydro_26	Glycosyl hydrolase family 26	Spr125907_c1_seq1_m.37145	610.712	0	1246.93	2901.69	0	5.05341	0.00569259
Spr125960_c0_seq2_m.37356	Spr125960_c0_seq2_m.37356	hypothetical protein MELLADRAFT_65006	Melampsora larici-populina 98AG31	XP_007412445.1	1.4e-127	Spr125960_c0_seq2_m.37356	Apoplastic	0.68	Spr125960_c0_seq2_m.37356	not annotated	Spr125960_c0_seq2_m.37356	0			Spr125960_c0_seq2_m.37356	7.47069	0	5.3801	5.65854	0.101509
Spr126333_c0_seq2_m.38850	Spr126333_c0_seq2_m.38850	hypothetical protein MELLADRAFT_112713	Melampsora larici-populina 98AG31	XP_007417277.1	5.6e-52	Spr126333_c0_seq2_m.38850	Non-apoplastic	0.96	Spr126333_c0_seq2_m.38850	not annotated	Spr126333_c0_seq2_m.38850	1	Tht1	Tht1-like nuclear fusion protein	Spr126333_c0_seq2_m.38850	3.12853	0	3.84437	5.32	0.219473
Spr126500_c0_seq2_m.39478	Spr126500_c0_seq2_m.39478	hypothetical protein MELLADRAFT_46189	Melampsora larici-populina 98AG31	XP_007418974.1	1.1e-87	Spr126500_c0_seq2_m.39478	Non-apoplastic	0.82	Spr126500_c0_seq2_m.39478	not annotated	Spr126500_c0_seq2_m.39478	1	Mtc	Tricarboxylate carrier	Spr126500_c0_seq2_m.39478	0.28754	1.56674	0.0931365	0.17641	0
Spr126833_c0_seq2_m.40664	Spr126833_c0_seq2_m.40664	no hit				Spr126833_c0_seq2_m.40664	Apoplastic	0.62	Spr126833_c0_seq2_m.40664	not annotated	Spr126833_c0_seq2_m.40664	0			Spr126833_c0_seq2_m.40664	0	0	42.2567	0	0
Spr126835_c1_seq2_m.40678	Spr126835_c1_seq2_m.40678	no hit				Spr126835_c1_seq2_m.40678	Non-apoplastic	0.57	Spr126835_c1_seq2_m.40678	not annotated	Spr126835_c1_seq2_m.40678	0			Spr126835_c1_seq2_m.40678	0	0	0	0	0
Spr126919_c0_seq1_m.40953	Spr126919_c0_seq1_m.40953	uncharacterized protein LOC107360863	Tetranychus urticae	XP_015783072.1	3.5e-154	Spr126919_c0_seq1_m.40953	Non-apoplastic	0.7	Spr126919_c0_seq1_m.40953	not annotated	Spr126919_c0_seq1_m.40953	0			Spr126919_c0_seq1_m.40953	0.0359645	0	57.4739	0.039702	0
Spr126986_c0_seq3_m.41216	Spr126986_c0_seq3_m.41216	lipase	Melampsora larici-populina 98AG31	XP_007417651.1	0	Spr126986_c0_seq3_m.41216	Non-apoplastic	0.65	Spr126986_c0_seq3_m.41216	not annotated	Spr126986_c0_seq3_m.41216	1	COesterase	Carboxylesterase family	Spr126986_c0_seq3_m.41216	0.49094	3.05764	0.59772	4.77736	0.0549343
Spr127108_c0_seq3_m.41620	Spr127108_c0_seq3_m.41620	transcription elongation regulator 1	Tetranychus urticae	XP_015789757.1	8e-103	Spr127108_c0_seq3_m.41620	Non-apoplastic	0.65	Spr127108_c0_seq3_m.41620	not annotated	Spr127108_c0_seq3_m.41620	1	Chitin_bind_4	Insect cuticle protein	Spr127108_c0_seq3_m.41620	0.0478948	0	2.56867	0.00756704	0.0836107
Spr127406_c0_seq1_m.42957	Spr127406_c0_seq1_m.42957	no hit				Spr127406_c0_seq1_m.42957	Apoplastic	0.85	Spr127406_c0_seq1_m.42957	not annotated	Spr127406_c0_seq1_m.42957	0			Spr127406_c0_seq1_m.42957	7.88387	36.8014	5.86042	5.44405	0.518176
Spr127746_c3_seq1_m.44795	Spr127746_c3_seq1_m.44795	subtilisin protease	Melampsora larici-populina 98AG31	EGG04425.1	0	Spr127746_c3_seq1_m.44795	Non-apoplastic	0.66	Spr127746_c3_seq1_m.44795	not annotated	Spr127746_c3_seq1_m.44795	2	Peptidase_S8	Subtilase family	Spr127746_c3_seq1_m.44795	505.928	690.292	549.827	497.266	2286.82			4.51227	0.00378057
Spr127767_c0_seq1_m.44851	Spr127767_c0_seq1_m.44851	hypothetical protein A1O7_05336	Cladophialophora yegresii CBS 114405	EXJ57913.1	4.6e-06	Spr127767_c0_seq1_m.44851	Apoplastic	0.73	Spr127767_c0_seq1_m.44851	not annotated	Spr127767_c0_seq1_m.44851	0			Spr127767_c0_seq1_m.44851	0.335169	31.6881	0.166585	3.82157	2.16344
Spr127836_c0_seq1_m.45253	Spr127836_c0_seq1_m.45253	leucine-rich repeat extensin-like protein 3	Tetranychus urticae	XP_015786754.1	0	Spr127836_c0_seq1_m.45253	Non-apoplastic	0.57	Spr127836_c0_seq1_m.45253	not annotated	Spr127836_c0_seq1_m.45253	1	CBM_14	Chitin binding Peritrophin-A domain	Spr127836_c0_seq1_m.45253	0	0	4.80213	0	0
Spr127851_c0_seq6_m.45354	Spr127851_c0_seq6_m.45354	carbohydrate-binding module family 21	Melampsora larici-populina 98AG31	XP_007404024.1	1.6e-17	Spr127851_c0_seq6_m.45354	Apoplastic	0.6	Spr127851_c0_seq6_m.45354	not annotated	Spr127851_c0_seq6_m.45354	0			Spr127851_c0_seq6_m.45354	5.24951	16.3135	8.15193	2.4736	9.47839
Spr127863_c1_seq2_m.45362	Spr127863_c1_seq2_m.45362	no hit				Spr127863_c1_seq2_m.45362	Non-apoplastic	0.86	Spr127863_c1_seq2_m.45362	not annotated	Spr127863_c1_seq2_m.45362	0			Spr127863_c1_seq2_m.45362	229.11	8416.92	321.571	216.699	16410.4
Spr127863_c1_seq3_m.45366	Spr127863_c1_seq3_m.45366	no hit				Spr127863_c1_seq3_m.45366	Non-apoplastic	0.54	Spr127863_c1_seq3_m.45366	not annotated	Spr127863_c1_seq3_m.45366	0			Spr127863_c1_seq3_m.45366	124.754	12.5455	123.488	281.622	164.737			14.3758	0
Spr127880_c0_seq2_m.45463	Spr127880_c0_seq2_m.45463	putative aminophospholipid translocase	Melampsora larici-populina 98AG31	XP_007416063.1	0	Spr127880_c0_seq2_m.45463	Non-apoplastic	0.87	Spr127880_c0_seq2_m.45463	not annotated	Spr127880_c0_seq2_m.45463	2	Hydrolase	Hydrolase	Spr127880_c0_seq2_m.45463	1.9839	1.15483	5.67969	4.48077	1.49647
Spr128291_c0_seq2_m.47502	Spr128291_c0_seq2_m.47502	aspartic peptidase A1	Melampsora larici-populina 98AG31	XP_007411992.1	2.2e-93	Spr128291_c0_seq2_m.47502	Non-apoplastic	0.54	Spr128291_c0_seq2_m.47502	not annotated	Spr128291_c0_seq2_m.47502	1	Asp	Eukaryotic aspartyl protease	Spr128291_c0_seq2_m.47502	8.76742	0	9.98234	5.81197	1.1524
Spr128390_c0_seq7_m.48018	Spr128390_c0_seq7_m.48018	no hit				Spr128390_c0_seq7_m.48018	Apoplastic	0.56	Spr128390_c0_seq7_m.48018	not annotated	Spr128390_c0_seq7_m.48018	0			Spr128390_c0_seq7_m.48018	0.349267	8.07882	0.131665	0.164463	0.500997
Spr128443_c0_seq1_m.48376	Spr128443_c0_seq1_m.48376	hypothetical protein K432DRAFT_412928	Lepidopterella palustris CBS 459.81	OCK86006.1	2.1e-54	Spr128443_c0_seq1_m.48376	Apoplastic	0.7	Spr128443_c0_seq1_m.48376	not annotated	Spr128443_c0_seq1_m.48376	0			Spr128443_c0_seq1_m.48376	0	0	0	2.6086	0
Spr128550_c2_seq9_m.48861	Spr128550_c2_seq9_m.48861	glycoside hydrolase family 92 protein	Sphaerobolus stellatus SS14	KIJ39475.1	1.9e-162	Spr128550_c2_seq9_m.48861	Non-apoplastic	0.86	Spr128550_c2_seq9_m.48861	not annotated	Spr128550_c2_seq9_m.48861	2	Glyco_hydro_92N	Glycosyl hydrolase family 92 N-terminal domain	Spr128550_c2_seq9_m.48861	0.582817	11.8756	0.701042	1.06531	3.75588
Spr128622_c0_seq1_m.49396	Spr128622_c0_seq1_m.49396	family 8 carbohydrate esterase	Melampsora larici-populina 98AG31	EGG03351.1	2.8e-109	Spr128622_c0_seq1_m.49396	Apoplastic	0.77	Spr128622_c0_seq1_m.49396	CE8(42-268)	Spr128622_c0_seq1_m.49396	1	Pectinesterase	Pectinesterase	Spr128622_c0_seq1_m.49396	767.018	28.4088	665.668	875.2	5.28497
Spr128677_c0_seq16_m.49812	Spr128677_c0_seq16_m.49812	no hit				Spr128677_c0_seq16_m.49812	Non-apoplastic	0.66	Spr128677_c0_seq16_m.49812	not annotated	Spr128677_c0_seq16_m.49812	0			Spr128677_c0_seq16_m.49812	3.43968	0	1.22435	12.9461	1.06123
Spr128768_c0_seq1_m.50517	Spr128768_c0_seq1_m.50517	glutamyl-tRNA(Gln) amidotransferase complex	Melampsora larici-populina 98AG31	XP_007405821.1	1.5e-40	Spr128768_c0_seq1_m.50517	Non-apoplastic	0.65	Spr128768_c0_seq1_m.50517	GH131(67-292)	Spr128768_c0_seq1_m.50517	1	GH131_N	Glycoside hydrolase 131 catalytic N-terminal domain	Spr128768_c0_seq1_m.50517	3.72705	1.62983	5.23267	1.43715	1.04796
Spr128803_c1_seq2_m.50898	Spr128803_c1_seq2_m.50898	no hit				Spr128803_c1_seq2_m.50898	Apoplastic	0.63	Spr128803_c1_seq2_m.50898	not annotated	Spr128803_c1_seq2_m.50898	0			Spr128803_c1_seq2_m.50898	0.165624	0	0.257269	0.451065	0.473213
Spr129015_c0_seq1_m.52825	Spr129015_c0_seq1_m.52825	hypothetical protein MELLADRAFT_70885	Melampsora larici-populina 98AG31	XP_007405525.1	0	Spr129015_c0_seq1_m.52825	Non-apoplastic	0.92	Spr129015_c0_seq1_m.52825	not annotated	Spr129015_c0_seq1_m.52825	1	Fasciclin	Fasciclin domain	Spr129015_c0_seq1_m.52825	598.185	599.72	528.525	748.183	2248.55			5.06802	0.000394049
Spr129055_c0_seq1_m.52949	Spr129055_c0_seq1_m.52949	thaumatin-like protein	Melampsora larici-populina 98AG31	EGG00162.1	7.3e-103	Spr129055_c0_seq1_m.52949	Apoplastic	0.93	Spr129055_c0_seq1_m.52949	GH152(30-158)	Spr129055_c0_seq1_m.52949	1	Thaumatin	Thaumatin family	Spr129055_c0_seq1_m.52949	604.499	650.45	238.819	487.932	9383.87			29.5097	0
Spr129064_c0_seq1_m.52995	Spr129064_c0_seq1_m.52995	hypothetical protein MELLADRAFT_105937	Melampsora larici-populina 98AG31	EGG07372.1	5.4e-35	Spr129064_c0_seq1_m.52995	Non-apoplastic	0.97	Spr129064_c0_seq1_m.52995	not annotated	Spr129064_c0_seq1_m.52995	0			Spr129064_c0_seq1_m.52995	474.02	218.975	437.173	555.876	572.328
Spr129686_c0_seq1_m.55138	Spr129686_c0_seq1_m.55138	family 61 glycoside hydrolase	Melampsora larici-populina 98AG31	XP_007408111.1	0	Spr129686_c0_seq1_m.55138	Non-apoplastic	0.53	Spr129686_c0_seq1_m.55138	AA9(15-249)	Spr129686_c0_seq1_m.55138	2	Glyco_hydro_61	Glycosyl hydrolase family 61	Spr129686_c0_seq1_m.55138	0.172769	0.255089	0.342646	0.0664046	0.635959
Spr129807_c0_seq1_m.55518	Spr129807_c0_seq1_m.55518	no hit				Spr129807_c0_seq1_m.55518	Non-apoplastic	0.81	Spr129807_c0_seq1_m.55518	not annotated	Spr129807_c0_seq1_m.55518	0			Spr129807_c0_seq1_m.55518	0.403288	0	0.790954	0	0
Spr129844_c0_seq1_m.55638	Spr129844_c0_seq1_m.55638	hypothetical protein MELLADRAFT_91340	Melampsora larici-populina 98AG31	EGG02508.1	1.2e-24	Spr129844_c0_seq1_m.55638	Non-apoplastic	0.74	Spr129844_c0_seq1_m.55638	not annotated	Spr129844_c0_seq1_m.55638	1	L51_S25_CI-B8	Mitochondrial ribosomal protein L51 / S25 / CI-B8 domain	Spr129844_c0_seq1_m.55638	51.2848	117.181	56.1868	52.5681	109.355
Spr130049_c0_seq1_m.56214	Spr130049_c0_seq1_m.56214	no hit				Spr130049_c0_seq1_m.56214	Non-apoplastic	0.78	Spr130049_c0_seq1_m.56214	not annotated	Spr130049_c0_seq1_m.56214	0			Spr130049_c0_seq1_m.56214	4.6598	28.2263	7.11697	2.81236	38.0057
Spr130466_c0_seq1_m.57136	Spr130466_c0_seq1_m.57136	L-ascorbate oxidase	Melampsora larici-populina 98AG31	EGG03305.1	0	Spr130466_c0_seq1_m.57136	Non-apoplastic	0.91	Spr130466_c0_seq1_m.57136	AA1_2(46-287)	Spr130466_c0_seq1_m.57136	3	Cu-oxidase_3	Multicopper oxidase	Spr130466_c0_seq1_m.57136	0.613425	0	1.66027	0.90337	0.278256
Spr130562_c0_seq1_m.57303	Spr130562_c0_seq1_m.57303	no hit				Spr130562_c0_seq1_m.57303	Non-apoplastic	0.64	Spr130562_c0_seq1_m.57303	not annotated	Spr130562_c0_seq1_m.57303	0			Spr130562_c0_seq1_m.57303	0	0	0.504778	0.257847	0.974932
Spr130763_c0_seq1_m.57516	Spr130763_c0_seq1_m.57516	no hit				Spr130763_c0_seq1_m.57516	Non-apoplastic	0.74	Spr130763_c0_seq1_m.57516	not annotated	Spr130763_c0_seq1_m.57516	0			Spr130763_c0_seq1_m.57516	0.186414	0	0.33666	0.673067	0.162713
Spr133796_c0_seq1_m.58243	Spr133796_c0_seq1_m.58243	no hit				Spr133796_c0_seq1_m.58243	Non-apoplastic	0.82	Spr133796_c0_seq1_m.58243	not annotated	Spr133796_c0_seq1_m.58243	0			Spr133796_c0_seq1_m.58243	7.28012	2809.65	4.12809	20.3234	4405.69
Spr141381_c0_seq1_m.58407	Spr141381_c0_seq1_m.58407	no hit				Spr141381_c0_seq1_m.58407	Non-apoplastic	0.54	Spr141381_c0_seq1_m.58407	not annotated	Spr141381_c0_seq1_m.58407	0			Spr141381_c0_seq1_m.58407	0.162443	0	10.397	0.409028	0.218378
Spr146055_c0_seq1_m.58479	Spr146055_c0_seq1_m.58479	hypothetical protein MELLADRAFT_104282	Melampsora larici-populina 98AG31	EGG09322.1	0	Spr146055_c0_seq1_m.58479	Apoplastic	0.67	Spr146055_c0_seq1_m.58479	not annotated	Spr146055_c0_seq1_m.58479	0			Spr146055_c0_seq1_m.58479	0.0977963	0.51669	5.7319	0.0193926	2.49995
Spr175682_c0_seq1_m.58878	Spr175682_c0_seq1_m.58878	no hit				Spr175682_c0_seq1_m.58878	Apoplastic	0.87	Spr175682_c0_seq1_m.58878	not annotated	Spr175682_c0_seq1_m.58878	0			Spr175682_c0_seq1_m.58878	0.342046	0	0.266624	0.0777622	0.244845
Spr203549_c0_seq1_m.59248	Spr203549_c0_seq1_m.59248	hypothetical protein MELLADRAFT_59520	Melampsora larici-populina 98AG31	EGG11367.1	1.5e-36	Spr203549_c0_seq1_m.59248	Non-apoplastic	0.92	Spr203549_c0_seq1_m.59248	not annotated	Spr203549_c0_seq1_m.59248	0			Spr203549_c0_seq1_m.59248	0.275728	0	1.11427	0.24472	1.17224
Spr222085_c0_seq1_m.59471	Spr222085_c0_seq1_m.59471	no hit				Spr222085_c0_seq1_m.59471	Non-apoplastic	0.54	Spr222085_c0_seq1_m.59471	not annotated	Spr222085_c0_seq1_m.59471	0			Spr222085_c0_seq1_m.59471	0.0897136	0	0.325292	0.561506	1.33032
Spr277053_c0_seq1_m.60048	Spr277053_c0_seq1_m.60048	hypothetical protein MELLADRAFT_90740	Melampsora larici-populina 98AG31	EGG11283.1	0	Spr277053_c0_seq1_m.60048	Non-apoplastic	0.97	Spr277053_c0_seq1_m.60048	GH105(135-360)	Spr277053_c0_seq1_m.60048	1	Glyco_hydro_88	Glycosyl Hydrolase Family 88	Spr277053_c0_seq1_m.60048	0.287447	0	1.27153	0.0889224	0.160563
Spr400107_c0_seq1_m.60928	Spr400107_c0_seq1_m.60928	hypothetical protein MELLADRAFT_89211	Melampsora larici-populina 98AG31	XP_007404397.1	9.5e-17	Spr400107_c0_seq1_m.60928	Apoplastic	0.65	Spr400107_c0_seq1_m.60928	not annotated	Spr400107_c0_seq1_m.60928	0			Spr400107_c0_seq1_m.60928	0	0	0.454927	0	0.718968
Spr62698_c0_seq1_m.125	Spr62698_c0_seq1_m.125	no hit				Spr62698_c0_seq1_m.125	Non-apoplastic	0.51	Spr62698_c0_seq1_m.125	not annotated	Spr62698_c0_seq1_m.125	0			Spr62698_c0_seq1_m.125	0	0	0.394261	0	0
Spr73075_c0_seq1_m.818	Spr73075_c0_seq1_m.818	hypothetical protein FKW77_001197	Venturia effusa	QDS75289.1	4.5e-23	Spr73075_c0_seq1_m.818	Non-apoplastic	0.54	Spr73075_c0_seq1_m.818	AA16(23-192)	Spr73075_c0_seq1_m.818	0			Spr73075_c0_seq1_m.818	0.125569	12.1589	0.96497	0.330924	3.19357
Spr73597_c0_seq1_m.1553	Spr73597_c0_seq1_m.1553	no hit				Spr73597_c0_seq1_m.1553	Non-apoplastic	0.62	Spr73597_c0_seq1_m.1553	not annotated	Spr73597_c0_seq1_m.1553	0			Spr73597_c0_seq1_m.1553	0.0780122	0	0.0714012	0.169198	0
Spr73736_c0_seq1_m.2491	Spr73736_c0_seq1_m.2491	no hit				Spr73736_c0_seq1_m.2491	Non-apoplastic	0.65	Spr73736_c0_seq1_m.2491	not annotated	Spr73736_c0_seq1_m.2491	0			Spr73736_c0_seq1_m.2491	0	0	0	0	0
Spr73751_c0_seq1_m.2646	Spr73751_c0_seq1_m.2646	family 17 glycoside hydrolase	Melampsora larici-populina 98AG31	XP_007409974.1	0	Spr73751_c0_seq1_m.2646	Apoplastic	0.79	Spr73751_c0_seq1_m.2646	GH17(52-318)	Spr73751_c0_seq1_m.2646	0			Spr73751_c0_seq1_m.2646	3080.26	545.303	2409.7	4975.02	2608.83			6.52957	4.35829e-11
Spr73780_c0_seq1_m.2905	Spr73780_c0_seq1_m.2905	hypothetical protein MELLADRAFT_105734	Melampsora larici-populina 98AG31	EGG07680.1	1.4e-27	Spr73780_c0_seq1_m.2905	Non-apoplastic	0.82	Spr73780_c0_seq1_m.2905	not annotated	Spr73780_c0_seq1_m.2905	0			Spr73780_c0_seq1_m.2905	1.11431	8.99567	3.21273	2.56894	0.77568
Spr73812_c0_seq2_m.3206	Spr73812_c0_seq2_m.3206	no hit				Spr73812_c0_seq2_m.3206	Non-apoplastic	0.56	Spr73812_c0_seq2_m.3206	not annotated	Spr73812_c0_seq2_m.3206	0			Spr73812_c0_seq2_m.3206	14.5016	8.37394	13.4893	16.7017	15.6209
Spr73876_c0_seq1_m.3671	Spr73876_c0_seq1_m.3671	secreted protein	Melampsora larici-populina 98AG31	XP_007408922.1	7.6e-34	Spr73876_c0_seq1_m.3671	Apoplastic	0.87	Spr73876_c0_seq1_m.3671	not annotated	Spr73876_c0_seq1_m.3671	1	GPI-anchored	Ser-Thr-rich glycosyl-phosphatidyl-inositol-anchored membrane family	Spr73876_c0_seq1_m.3671	0.738835	0	0.676978	0.861722	0
Spr73926_c0_seq2_m.4025	Spr73926_c0_seq2_m.4025	hypothetical protein MELLADRAFT_115298	Melampsora larici-populina 98AG31	XP_007405174.1	2.8e-59	Spr73926_c0_seq2_m.4025	Non-apoplastic	0.52	Spr73926_c0_seq2_m.4025	not annotated	Spr73926_c0_seq2_m.4025	1	Mpv17_PMP22	Mpv17 / PMP22 family	Spr73926_c0_seq2_m.4025	0.156055	0	0.0935935	0.245151	0.454684
Spr74177_c0_seq1_m.5413	Spr74177_c0_seq1_m.5413	hypothetical protein MELLADRAFT_87009	Melampsora larici-populina 98AG31	XP_007403984.1	0	Spr74177_c0_seq1_m.5413	Non-apoplastic	0.96	Spr74177_c0_seq1_m.5413	not annotated	Spr74177_c0_seq1_m.5413	4	Avl9	Transport protein Avl9	Spr74177_c0_seq1_m.5413	0.0773326	0.182316	0.0892235	0.0500779	0.349624
Spr74337_c0_seq1_m.6141	Spr74337_c0_seq1_m.6141	uncharacterized protein LOC107372099	Tetranychus urticae	XP_015795739.1	3e-06	Spr74337_c0_seq1_m.6141	Non-apoplastic	0.64	Spr74337_c0_seq1_m.6141	not annotated	Spr74337_c0_seq1_m.6141	0			Spr74337_c0_seq1_m.6141	0.0490875	0	0.178689	0.318257	0.480278
Spr74382_c0_seq1_m.6331	Spr74382_c0_seq1_m.6331	family 18 glycoside hydrolase	Melampsora larici-populina 98AG31	XP_007415811.1	0	Spr74382_c0_seq1_m.6331	Apoplastic	0.77	Spr74382_c0_seq1_m.6331	not annotated	Spr74382_c0_seq1_m.6331	1	Glyco_hydro_18	Glycosyl hydrolases family 18	Spr74382_c0_seq1_m.6331	3.56613	3815.19	6.22495	9.37695	3452.94
Spr77028_c0_seq1_m.7733	Spr77028_c0_seq1_m.7733	no hit				Spr77028_c0_seq1_m.7733	Apoplastic	0.69	Spr77028_c0_seq1_m.7733	not annotated	Spr77028_c0_seq1_m.7733	0			Spr77028_c0_seq1_m.7733	0.256871	0	0.786566	0.0182068	0.312744
Spr-contig106	Spr-contig106	secreted protein	Melampsora larici-populina 98AG31	XP_007410139.1	1.2e-18	Spr-contig106	Non-apoplastic	0.75	Spr-contig106	not annotated	Spr-contig106	0			Spr-contig106	1.06761	0	1.49289	2.92437	1.03988
Spr-contig110	Spr-contig110	L-ascorbate oxidase	Melampsora larici-populina 98AG31	EGG05707.1	0	Spr-contig110	Non-apoplastic	0.91	Spr-contig110	not annotated	Spr-contig110	3	Cu-oxidase	Multicopper oxidase	Spr-contig110	64.7411	0.378262	45.9382	93.908	4.17383
Spr-contig128	Spr-contig128	secreted protein	Melampsora larici-populina 98AG31	XP_007416068.1	4.2e-39	Spr-contig128	Apoplastic	0.83	Spr-contig128	not annotated	Spr-contig128	0			Spr-contig128	0.142903	0.663509	0.215934	0.0910473	0.27703
Spr-contig131	Spr-contig131	hypothetical protein MELLADRAFT_42160	Melampsora larici-populina 98AG31	XP_007406195.1	2.6e-59	Spr-contig131	Non-apoplastic	0.97	Spr-contig131	not annotated	Spr-contig131	1	zf-CCCH	Zinc finger C-x8-C-x5-C-x3-H type (and similar)	Spr-contig131	0.627343	1.81227	0.350387	1.03123	0.374183
Spr-contig138	Spr-contig138	nucleotidyltransferase	Puccinia graminis f. sp. tritici CRL 75-36-700-3	EFP84037.2	9.5e-51	Spr-contig138	Non-apoplastic	0.98	Spr-contig138	not annotated	Spr-contig138	0			Spr-contig138	0.0924201	1.26481	0.0848087	0.100286	0.415266
Spr-contig148	Spr-contig148	no hit				Spr-contig148	Non-apoplastic	0.71	Spr-contig148	not annotated	Spr-contig148	0			Spr-contig148	12.8016	0	19.6041	7.42148	6.55808
Spr-contig156	Spr-contig156	no hit				Spr-contig156	Non-apoplastic	0.9	Spr-contig156	not annotated	Spr-contig156	0			Spr-contig156	7.36017	0	10.883	9.57018	0.318415
Spr-contig165	Spr-contig165	no hit				Spr-contig165	Non-apoplastic	0.78	Spr-contig165	not annotated	Spr-contig165	0			Spr-contig165	0.192964	0	0.128258	0.168788	0.594104
Spr-contig17	Spr-contig17	hypothetical protein MELLADRAFT_123251	Melampsora larici-populina 98AG31	XP_007419144.1	1.4e-117	Spr-contig17	Non-apoplastic	0.96	Spr-contig17	not annotated	Spr-contig17	1	ARPC4	ARP2/3 complex 20 kDa subunit (ARPC4)	Spr-contig17	0.215334	7.75181	0.207141	0.363583	0.783935
Spr-contig171	Spr-contig171	secreted protein	Melampsora larici-populina 98AG31	EGF99531.1	3.5e-09	Spr-contig171	Non-apoplastic	0.85	Spr-contig171	not annotated	Spr-contig171	0			Spr-contig171	0.297629	105.189	0.504904	0.433749	222.874
Spr-contig177	Spr-contig177	hypothetical protein MELLADRAFT_94239	Melampsora larici-populina 98AG31	EGF99548.1	0	Spr-contig177	Non-apoplastic	0.97	Spr-contig177	not annotated	Spr-contig177	1	DUF3402	Domain of unknown function (DUF3402)	Spr-contig177	0.0571142	8.69217	0.076278	0.0576439	0.777725
Spr-contig178	Spr-contig178	no hit				Spr-contig178	Non-apoplastic	0.82	Spr-contig178	not annotated	Spr-contig178	0			Spr-contig178	0.404668	1.46292	0.917087	1.13877	10.9755
Spr-contig184	Spr-contig184	no hit				Spr-contig184	Non-apoplastic	0.64	Spr-contig184	not annotated	Spr-contig184	0			Spr-contig184	8.76891	27.1032	10.3967	8.81411	545.371			21.9189	0
Spr-contig194	Spr-contig194	6-beta-N-acetylglucosaminyltransferase	Puccinia coronata var. avenae f. sp. avenae	PLW51398.1	3.5e-179	Spr-contig194	Non-apoplastic	0.86	Spr-contig194	not annotated	Spr-contig194	1	Glyco_transf_18	Glycosyltransferase family 18	Spr-contig194	35.6263	6.44719	36.7367	56.612	13.2302
Spr-contig201	Spr-contig201	hypothetical protein MELLADRAFT_94094	Melampsora larici-populina 98AG31	EGF99813.1	9.4e-151	Spr-contig201	Apoplastic	0.89	Spr-contig201	not annotated	Spr-contig201	0			Spr-contig201	65.0021	0	60.704	73.3828	0
Spr-contig210	Spr-contig210	no hit				Spr-contig210	Non-apoplastic	0.71	Spr-contig210	not annotated	Spr-contig210	0			Spr-contig210	0	0	0.154409	0	0.325426
Spr-contig263	Spr-contig263	no hit				Spr-contig263	Non-apoplastic	0.62	Spr-contig263	not annotated	Spr-contig263	0			Spr-contig263	0.818337	0	0.508381	0.795912	0
Spr-contig33	Spr-contig33	hypothetical protein MELLADRAFT_96074	Melampsora larici-populina 98AG31	XP_007418502.1	3.1e-135	Spr-contig33	Non-apoplastic	0.82	Spr-contig33	not annotated	Spr-contig33	0			Spr-contig33	0.0529237	11.5453	0.0924869	0.126787	0.613058			-9.78659	0.0477668
Spr-contig52	Spr-contig52	family 5 glycoside hydrolase	Melampsora larici-populina 98AG31	EGG12641.1	9.5e-63	Spr-contig52	Non-apoplastic	0.8	Spr-contig52	not annotated	Spr-contig52	0			Spr-contig52	0.839977	0.722751	0.562007	0.240306	1.21662
Spr-contig56	Spr-contig56	hypothetical protein MELLADRAFT_90136	Melampsora larici-populina 98AG31	XP_007413209.1	1.8e-135	Spr-contig56	Non-apoplastic	0.64	Spr-contig56	not annotated	Spr-contig56	0			Spr-contig56	0.0364462	0	0.111316	0.0444849	0
Spr-contig62	Spr-contig62	hypothetical protein PTTG_03173	Puccinia triticina 1-1 BBBD Race 1	OAV97950.1	0	Spr-contig62	Non-apoplastic	0.96	Spr-contig62	not annotated	Spr-contig62	2	DSPn	Dual specificity protein phosphatase, N-terminal half	Spr-contig62	0.0945118	13.8115	0.137501	0.116199	0.312632
Spr-contig7	Spr-contig7	peroxidase	Melampsora larici-populina 98AG31	EGF99554.1	0	Spr-contig7	Apoplastic	0.55	Spr-contig7	not annotated	Spr-contig7	1	Peroxidase_2	Peroxidase, family 2	Spr-contig7	227.465	0	225.536	343.925	0
Spr-contig70	Spr-contig70	hypothetical protein MELLADRAFT_43024	Melampsora larici-populina 98AG31	EGG08032.1	1.2e-98	Spr-contig70	Non-apoplastic	0.93	Spr-contig70	not annotated	Spr-contig70	0			Spr-contig70	23.813	19.954	40.0993	10.2113	51.5763
Spr-contig75	Spr-contig75	hypothetical protein MELLADRAFT_95111	Melampsora larici-populina 98AG31	EGG09668.1	2.8e-129	Spr-contig75	Non-apoplastic	0.54	Spr-contig75	not annotated	Spr-contig75	1	VCBS	Repeat domain in Vibrio, Colwellia, Bradyrhizobium and Shewanella	Spr-contig75	0.961127	1.64084	0.986011	0.309858	0.779835

## Sheet: S7-GOterm
Tabe S7: Enriched GO-terms of pathotype-specifically expressed genes and differentially expressed genes as detected by RNA-seq Analysis.
Tags	GO ID	GO Name	GO Category	FDR	P-Value	Nr Test	Nr Reference	Non Annot Test	Non Annot Reference
GO-terms enriched in the vcr2 specifically expressed genes
[OVER]	GO:0055114	oxidation-reduction process	BIOLOGICAL_PROCESS	1.48137e-26	2.00348e-30	568	997	5281	17689
[OVER]	GO:0098754	detoxification	BIOLOGICAL_PROCESS	3.00276e-06	1.22735e-09	73	87	5776	18599
[OVER]	GO:1990748	cellular detoxification	BIOLOGICAL_PROCESS	3.00276e-06	1.62443e-09	70	82	5779	18604
[OVER]	GO:0097237	cellular response to toxic substance	BIOLOGICAL_PROCESS	3.42096e-06	3.23867e-09	70	84	5779	18602
[OVER]	GO:0005975	carbohydrate metabolic process	BIOLOGICAL_PROCESS	3.42096e-06	2.82049e-09	230	454	5619	18232
[OVER]	GO:0009636	response to toxic substance	BIOLOGICAL_PROCESS	3.42096e-06	2.43319e-09	74	91	5775	18595
[OVER]	GO:0098869	cellular oxidant detoxification	BIOLOGICAL_PROCESS	3.51407e-06	3.80208e-09	63	71	5786	18615
[OVER]	GO:0009132	nucleoside diphosphate metabolic process	BIOLOGICAL_PROCESS	3.37759e-05	5.48162e-08	37	31	5812	18655
[OVER]	GO:0006165	nucleoside diphosphate phosphorylation	BIOLOGICAL_PROCESS	8.61249e-05	1.63071e-07	32	25	5817	18661
[OVER]	GO:0009185	ribonucleoside diphosphate metabolic process	BIOLOGICAL_PROCESS	9.98501e-05	2.02563e-07	33	27	5816	18659
[OVER]	GO:0046031	ADP metabolic process	BIOLOGICAL_PROCESS	0.000122072	2.80664e-07	32	26	5817	18660
[OVER]	GO:0046939	nucleotide phosphorylation	BIOLOGICAL_PROCESS	0.000122072	2.80664e-07	32	26	5817	18660
[OVER]	GO:0009135	purine nucleoside diphosphate metabolic process	BIOLOGICAL_PROCESS	0.000184164	4.73237e-07	32	27	5817	18659
[OVER]	GO:0009179	purine ribonucleoside diphosphate metabolic process	BIOLOGICAL_PROCESS	0.000184164	4.73237e-07	32	27	5817	18659
[OVER]	GO:0006757	ATP generation from ADP	BIOLOGICAL_PROCESS	0.000346284	1.03033e-06	28	22	5821	18664
[OVER]	GO:0006096	glycolytic process	BIOLOGICAL_PROCESS	0.000346284	1.03033e-06	28	22	5821	18664
[OVER]	GO:0016491	oxidoreductase activity	MOLECULAR_FUNCTION	3.69148e-26	9.98506e-30	562	991	5287	17695
[OVER]	GO:0016209	antioxidant activity	MOLECULAR_FUNCTION	1.33635e-05	1.62661e-08	65	79	5784	18607
[OVER]	GO:0016684	oxidoreductase activity, acting on peroxide as acceptor	MOLECULAR_FUNCTION	1.76491e-05	2.38695e-08	54	59	5795	18627
[OVER]	GO:0048037	cofactor binding	MOLECULAR_FUNCTION	2.05824e-05	3.06203e-08	276	591	5573	18095
[OVER]	GO:0004601	peroxidase activity	MOLECULAR_FUNCTION	5.33308e-05	9.37653e-08	51	57	5798	18629
[OVER]	GO:0050662	coenzyme binding	MOLECULAR_FUNCTION	0.000240243	6.49832e-07	187	384	5662	18302
[OVER]	GO:0030246	carbohydrate binding	MOLECULAR_FUNCTION	0.000642729	1.99929e-06	47	58	5802	18628
GO-terms enriched in DEGs detected in cankered stems of western white pine trees
[OVER]	GO:0090304	nucleic acid metabolic process	BIOLOGICAL_PROCESS	0.0195339	1.54937e-05	221	1964	1700	20950
[OVER]	GO:0050794	regulation of cellular process	BIOLOGICAL_PROCESS	0.0323788	4.69735e-05	171	1482	1750	21432
[OVER]	GO:0043412	macromolecule modification	BIOLOGICAL_PROCESS	0.034509	5.5133e-05	131	1081	1790	21833
[OVER]	GO:1903506	regulation of nucleic acid-templated transcription	BIOLOGICAL_PROCESS	0.0195339	2.05482e-05	74	512	1847	22402
GO-terms enriched in DEGs detected in aeciospores
[OVER]	GO:0009987	cellular process	BIOLOGICAL_PROCESS	2.17157e-05	1.0675e-08	82	7670	72	17011
[OVER]	GO:0043412	macromolecule modification	BIOLOGICAL_PROCESS	3.60614e-05	2.96944e-08	26	1186	128	23495
[OVER]	GO:0071840	cellular component organization or biogenesis	BIOLOGICAL_PROCESS	5.02145e-05	4.9369e-08	34	1961	120	22720
[OVER]	GO:0051128	regulation of cellular component organization	BIOLOGICAL_PROCESS	9.01058e-05	1.10736e-07	12	254	142	24427
[OVER]	GO:0006996	organelle organization	BIOLOGICAL_PROCESS	0.0001193	1.61275e-07	25	1206	129	23475
[OVER]	GO:0033043	regulation of organelle organization	BIOLOGICAL_PROCESS	0.000509009	8.75769e-07	10	202	144	24479
[OVER]	GO:0006464	cellular protein modification process	BIOLOGICAL_PROCESS	0.000591772	1.16362e-06	22	1073	132	23608

## Sheet: S8-RPKM1000
Table S8: Cronartium ribicola unigenes with most abudant transcripts (RPKM > 1,000) expressed in the cankered stem of western white pine with Cr2/- genotype
Transcript ID	Protein ID	Transcript Length (bp)	RPKM (avcr2//vcr2)	Secreted (a)	Nr description (b)	Blast Top Hit Taxonomy Name (b)	Blast Top Hit E-Value (b)	Accession No. (b)
F_HC147318_c0_seq1	F_HC147318_c0_seq1_p2	476	0.20//1170.29	no	conidiation protein 6	Colletotrichum salicis	1.3e-51	KXH54212.1
F_HC58182_c0_seq2	F_HC58182_c0_seq2_p3	281	36.02//1160.40	no	DUF1761-domain-containing protein	Pyrenophora teres f. teres 0-1	4.5e-44	EFQ89381.1
SB-Spr-contig108	SB-Spr-contig108	927	1767.87//903.04	yes	family 12 glycoside hydrolase	Melampsora larici-populina 98AG31	3.4e-136	XP_007416918.1
Spr73751_c0_seq1_m.2646	Spr73751_c0_seq1_m.2646	1179	2608.83//545.30	yes	family 17 glycoside hydrolase	Melampsora larici-populina 98AG31	0	XP_007409974.1
Spr74382_c0_seq1_m.6331	Spr74382_c0_seq1_m.6331	1236	3452.94//3815.19	yes	family 18 glycoside hydrolase	Melampsora larici-populina 98AG31	0	XP_007415811.1
SB-Spr-contig59	SB-Spr-contig59	1665	1042.84//268.53	yes	family 27 glycoside hydrolase	Melampsora larici-populina 98AG31	0	XP_007418940.1
SB181438_c0_seq1-m.124108	SB181438_c0_seq1-m.124108	1875	520.83//2629.40	yes	family 5 glycoside hydrolase	Melampsora larici-populina 98AG31	0	EGG07438.1
SB-contig463	SB-contig463	1584	206.47//10017.64	yes	hypothetical protein AMTR_s00018p00124850	Amborella trichopoda	4.8e-168	ERN08152.1
SB-Spr-contig26	SB-Spr-contig26	456	9223.46//538.70	yes	hypothetical protein MELLADRAFT_118503	Melampsora larici-populina 98AG31	2.4e-64	XP_007418165.1
Spr112311_c0_seq1_m.13169	Spr112311_c0_seq1_m.13169	333	1259.05//992.68	yes	hypothetical protein MELLADRAFT_31498	Melampsora larici-populina 98AG31	1.9e-30	XP_007404731.1
NA_Contig265	NA_Contig265_p1	1081	243.43//2736.11	no	hypothetical protein MELLADRAFT_65334	Melampsora larici-populina 98AG31	1.9e-12	EGG03777.1
Spr129015_c0_seq1_m.52825	Spr129015_c0_seq1_m.52825	1962	2248.55//599.72	yes	hypothetical protein MELLADRAFT_70885	Melampsora larici-populina 98AG31	0	XP_007405525.1
SB-Spr-contig180	SB-Spr-contig180	780	1047.64//423.72	yes	hypothetical protein MELLADRAFT_73154	Melampsora larici-populina 98AG31	2.6e-92	EGG00492.1
F_Contig2381	F_Contig2381_p1	1219	310.63//1000.03	yes	hypothetical protein MELLADRAFT_76472	Melampsora larici-populina 98AG31	3.3e-10	EGG11919.1
SB-Spr-contig155	SB-Spr-contig155	771	601.94//4953.41	yes	hypothetical protein MELLADRAFT_86274	Melampsora larici-populina 98AG31	4.2e-48	XP_007409883.1
SB-Spr-contig196	SB-Spr-contig196	375	73770.12//3067.38	yes	hypothetical protein PGTG_10268	Puccinia graminis f. sp. tritici CRL 75-36-700-3	1.6e-34	XP_003329216.2
SB179976_c0_seq1-m.123654	SB179976_c0_seq1-m.123654	702	2496.45//4364.53	yes	hypothetical protein PSTG_02054	Puccinia striiformis/Puccinia striiformis f. sp. tritici PST-78	2.4e-07	KNF04998.1
SB-contig401	SB-contig401	825	7945.77//1563.15	yes	polysaccharide lyase family 3 protein	Mixia osmundae IAM 14324	2.8e-32	XP_014566663.1
F_HC35552_c0_seq1	F_HC35552_c0_seq1_p1	404	68.14//2621.54	no	related to HSP12-heat shock protein	Kalmanozyma brasiliensis GHG001	1.4e-40	XP_016294819.1
F_Contig266	F_Contig266_p1	1768	131.06//1041.39	yes	secreted protein	Melampsora larici-populina 98AG31	8.1e-125	XP_007405889.1
SB165589_c0_seq1-m.54238	SB165589_c0_seq1-m.54238	615	3876.84//14053.90	yes	secreted protein	Melampsora larici-populina 98AG31	7.1e-31	XP_007416068.1
SB-Spr-contig11	SB-Spr-contig11	486	2292.99//538.67	yes	secreted protein	Melampsora larici-populina 98AG31	1.4e-44	EGG12953.1
SB-Spr-contig217	SB-Spr-contig217	648	2992.03//1861.87	yes	secreted protein	Melampsora larici-populina 98AG31	4.8e-93	XP_007409429.1
SB-Spr-contig254	SB-Spr-contig254	735	5195.04//4371.03	yes	secreted protein	Melampsora larici-populina 98AG31	4.5e-72	XP_007406928.1
SB-Spr-contig262	SB-Spr-contig262	654	7833.72//19020.71	yes	secreted protein	Melampsora larici-populina 98AG31	6.6e-43	XP_007412630.1
SB-Spr-contig279	SB-Spr-contig279	915	1500.85//2395.19	yes	secreted protein	Melampsora larici-populina 98AG31	5.5e-39	EGG09105.1
SB-Spr-contig28	SB-Spr-contig28	1533	3113.07//859.59	yes	secreted protein	Melampsora larici-populina 98AG31	0	EGG04392.1
SB-Spr-contig9	SB-Spr-contig9	654	8172.02//2442.92	yes	secreted protein	Melampsora larici-populina 98AG31	1.9e-48	EGG01164.1
SB-Spr-contig207	SB-Spr-contig207	600	1384.30//3481.47	yes	secreted protein	Melampsora larici-populina 98AG31	5.9e-28	EGF99151.1
SB-Spr-contig213	SB-Spr-contig213	486	873.03//1525.01	yes	secreted protein	Melampsora larici-populina 98AG31	4.3e-17	XP_007404219.1
SB-Spr-contig251	SB-Spr-contig251	522	1301.00//446.37	yes	secreted protein	Melampsora larici-populina 98AG31	2.2e-35	XP_007411872.1
SB-Spr-contig316	SB-Spr-contig316	630	2192.49//9113.52	yes	secreted protein	Melampsora larici-populina 98AG31	1.4e-26	XP_007405956.1
SB-Spr-contig51	SB-Spr-contig51	642	1776.86//3697.12	yes	secreted protein	Melampsora larici-populina 98AG31	5.3e-18	XP_007408929.1
Spr125260_c0_seq1_m.34760	Spr125260_c0_seq1_m.34760	417	2339.25//597.69	yes	secreted protein	Melampsora larici-populina 98AG31	3.2e-13	XP_007411130.1
Spr127746_c3_seq1_m.44795	Spr127746_c3_seq1_m.44795	1617	2286.82//690.29	yes	subtilisin protease	Melampsora larici-populina 98AG31	0	EGG04425.1
Spr129055_c0_seq1_m.52949	Spr129055_c0_seq1_m.52949	558	9383.87//650.45	yes	thaumatin-like protein	Melampsora larici-populina 98AG31	7.3e-103	EGG00162.1
SB-contig432	SB-contig432	393	485.96//4360.85	yes	unknown protein	Picea sitchensis	2.6e-38	ABK26394.1
NA_Contig5234	NA_Contig5234_p2	765	1816.15//739.32	no	-	-	-	-
NA_HC37594_c0_seq1	NA_HC37594_c0_seq1_p1	1266	137.09//1580.07	yes	-	-	-	-
NA_HC39292_c0_seq1	NA_HC39292_c0_seq1_p1	522	1066.41//407.02	no	-	-	-	-
NA_HC45125_c0_seq2	NA_HC45125_c0_seq2_p1	786	0.52//2858.59	yes	-	-	-	-
NA_HC60053_c0_seq1	NA_HC60053_c0_seq1_p1	602	147.67//16170.76	yes	-	-	-	-
NH_Contig130	NH_Contig130_p3	933	4.99//1107.04	no	-	-	-	-
NH_HC26521_c0_seq1	NH_HC26521_c0_seq1_p2	1003	74.01//1783.32	no	-	-	-	-
NH_HC27170_c0_seq2	NH_HC27170_c0_seq2_p3	744	0.56//1416.71	no	-	-	-	-
NH_HC51541_c0_seq1	NH_HC51541_c0_seq1_p1	767	1.93//3467.01	yes	-	-	-	-
NH_HC53998_c0_seq1	NH_HC53998_c0_seq1_p1	531	26.17//1051.57	no	-	-	-	-
NH_HC57399_c0_seq1	NH_HC57399_c0_seq1_p2	705	0.14//2278.11	no	-	-	-	-
NH_HC59734_c0_seq1	NH_HC59734_c0_seq1_p1	646	0.16//1168.32	no	-	-	-	-
NH_HC60937_c0_seq7	NH_HC60937_c0_seq7_p1	806	20.18//1721.36	no	-	-	-	-
NH_HC61636_c2_seq1	NH_HC61636_c2_seq1_p1	559	0.18//1125.27	no	-	-	-	-
NH_HC61914_c1_seq1	NH_HC61914_c1_seq1_p1	489	41.48//2031.39	no	-	-	-	-
NH_HC63528_c0_seq5	NH_HC63528_c0_seq5_p3	361	6.13//2143.26	no	-	-	-	-
NH_HC63948_c0_seq9	NH_HC63948_c0_seq9_p1	582	0.17//3739.26	no	-	-	-	-
NH_HC64896_c0_seq1	NH_HC64896_c0_seq1_p1	825	36.30//3084.57	no	-	-	-	-
NH_HC65219_c0_seq3	NH_HC65219_c0_seq3_p1	724	7.80//1138.19	no	-	-	-	-
SB172364_c0_seq1-m.83060	SB172364_c0_seq1-m.83060	651	3181.03//1703.93	yes	-	-	-	-
SB-contig423	SB-contig423	639	39838.96//353324.48	yes	-	-	-	-
Spr127863_c1_seq2_m.45362	Spr127863_c1_seq2_m.45362	768	16410.45//8416.92	yes	-	-	-	-
Spr133796_c0_seq1_m.58243	Spr133796_c0_seq1_m.58243	498	4405.69//2809.65	yes	-	-	-	-
Note: (a) The proteins were predicted to be secreted.
(b) The genes were annotated by Blast2Go program.

## Sheet: S9-Sequences
Table 9: Putative protein sequences of 119 associated genes
>Spr127863_c1_seq3_m.45366
MRFISMCVVSLSIGAAYGLVPAPRKLIAREVDKQNTQQFPKPNITGPNITGSSQEFPKTN
FTGPAGVGLFPPPFMPGMNPTGNISQQPSSGSTEKKIQKLEEKIGKEEVKLAADKAELAR
LQGSSNNGQSGDRSHEFPQLGNVDHDPGKQNKSGIQSFPFDAGVTSGGQGGGNPQSFNAS
GPDNNVQPLSGQGNNNASGSEEGANPKSLNASGQSVNASGLGNTLLPESGQGKTNKSGSN
EKGDPQSDVDNSVPLESDDTTSTDSSGGAR
>SB-Spr-contig11
MLFFYTCLSLYSLFFSFTHGLGLEKRQDLSGLPSCSQTCLVTSLTTSSGGCSQTDFSCLC
KSAPFLKASTSCYSTACSTTDAATATAWGVKTCASIGIDVAANTVANATGVNSTTANTTA
STNTTSSTAATGAKSAGSTVSMPSITSLALLFTLLIGSLIA
>SB-Spr-contig85
MRTFGLLSVFVALAVSAVYGDAAHDDSDVIDLKTESFKELVDNESLVLVEFMAPWCGHCK
ALAPEYATAATTLKPQGIKLAKVDCTAEQDLCSEQGVSGYPTLKVFTKGSSSDYGGPRKA
DGIVSFMTKRSRPVVSYLSPANHTEFSQSDRVVVVAYLDPTDTANLGVFKSYAEGHRDDY
AFGWAHELKDIKEVGDIKKPSVVVWKKFDEGRNDHHAEKLSEDSISEFVKAAAVPLLDEV
SPANFQLYAEAGLPLAYVFVEANNPHRESVVKALEPVARTYKGKINFVWIDAHKFADHAK
ALNLVENNWPAFVIQNVAAQTKFPLDQKKTVDVDSVSHFVKEFVDGKLSPSLRSQPIPKK
QSPGAFTLVTDEFDSVVYGNDNKKDVFIEFYAPWCGHCKRLKPIWDNLAHSFKGAGDALL
IAKFDATENDVPPSSGLHVPGFPTLKFKKAGTKEFIDYQGDRSLDSLIEFVEQQTSHEAV
KVEIAEEESEKPADQVVLEDESGEEEDKDAEHDEL
>SB-Spr-contig204
MLSALTIALSLIPSLAIGLSAPDTVPSILNATALPECALTCTLDVAPTTKCTHSADIKCV
CTDHDFKLKAEACYKKTCDEAAHKATTAYGLSACATAGYGAPSTTHPDPKIPNAINATIS
VATNLSFANSSSVNSSLLNSTFANASSSLTNITNSSQVGMGNSSTVLPSTNRFNQSSPIS
TPRNTTTSDARSSAPNSGSASSSGLSDLNLALAAATIYVAGSILNV
>SB-contig370
MLTSTHLLALIFILASSTVSAMFVNTKGPQCSLIYFSQITNWANGTFYNQNGDVVIKTRR
TGSNISFFENNTIVSSIPASGAYCDNNFTVQDSHGVKFIAHIDYPHKLYNWTFQGLTGTR
FIWKLSHSKDEHSKGSFPVTGVVTKEGELKLIARISVANPEKTPNVLHGKAAYRITIINS
AGANDVPDRLELMELVYLLYIGPRSCKRGYNIIASSDWPFSGGDPSNQYSGSDCN
>SB-contig401
MFQKLVFLVPVWVMLGLQDTIFSTSYTVARTLKARRHSNDHKKHVDPHTPNGIDAAVYNP
TLTSKCKEPPVTKTIKVSKPIHIGAGKTFDCQYTKYQPVDTSCNLNSERGQDAATFVLED
KATLKKCNLGYSQESVYCLGNCNIENCHWPQIGDEAITFKQKRGTSVVSGCTFSNGGNKA
LQSDGSGTLNVRNTCFYNLDIAYRSCGTGGSCPSTKRDVVFENIQIMNVKTLAGFNHFQG
DTVNIMSYSGQGTRTMCQDKKSRNPERPPGCTLA
>SB-contig463
MAKYCICPLFTSLWMLLPLLIAVTSSRDAPDSSNGLISCLHDLGLKNVTTMSSSSTSEYD
VLLSFSLQNLRFAEPGVRKPYVIVLPQSKEQVKNSVVCCVQNGWEIRVRSGGHSYEGLSY
TSDVRFVLIDLMNFDNVHVHTKSMTAWIEAGATLGQVYSGIANKSNNHAFPAGICPTVGT
GGHIAGGGLSFLSRKYGVAADNVIDALLVNASGEIMDKKAMGDDVFWALRGGGGGSWGVV
IAWKIKLVSVPTIVTAFQVSRTGRDVVTDTIHRWQYIMPFVEEDLFMRVQFFGINVKGGT
KKDMNASFQGMYLGRKEQFLKIVNITFPELKMAEDECSEMSWIESTSFIGGTANVSELTQ
RYYSNKAHFKIKSDMATTPLPKSGLKGLWDIMEEEVNAYAIFSPLGGIMDRIPPSAIPFP
HRAGNIFDIQYEVVWNNSSDDEHYLNWMRKLYAYMAPYVSSSPRSAYVNYLDLDLGSAVN
GTATVEEAEAWGKKYFRDNFDRLVKAKTEVDPHNFFRNSQSIPPRNN
>F_Contig1113_p1
MANSHSNTNPEPAPEWMLPEFDPSLVKVSELRSILLQNNIPHSYTRKSDLIQLFERDVRP
LTPKLLREHQSVRPSAHGIIDMRTGGLLQPQDAPPKKTPRKKAASKALTDQELSSTPSGF
KRRVTTRKPIAIMAESEEIGTDADAESTPRSRASSRAPKVRRSAINPPVKRKQEDRVPSA
EEEQADELARDEQTHNMGLDRSAPTIVSTTRVARQGGSSSASKSTNSPVPTKRRKSDFPI
QASTIESPSEDTSQLPKKKSSKPKNRRTTLHEVIEAGEGNYSDFNPFQSGPDDDKSGGSG
KKPKTSKRSSSAARPSLAPAQLPKSSTTSNLPRLESPSKANRINARTSIAPMHEPESHMN
PEPRGFLPKSATTSNVRASMTPQQIFGSRAGTRLLDHQDSPDSGTPEQILRQLVPSREHR
RHQPPEKVEDDQPSSAEARHPYFEDHNPSRTRRQSQLPPRSPYPPRPSLPSSTTPALQRV
RLSELVHTPGPEKKLRINRPTPRPRAGPGWSFSQLLSFILRLGCLAGMLGVLNWYRSQSL
ELGYCDTGSNTNGRTRDRAIERVVEGSEGVSQIVEVTSSLGILPDCTGCPAHAICEKGEL
RGCEVDYVLTQSLFGSWVNAWIPMIMGPKCLPDTAKLVKIAERAHEILQVLKVKKGSVVC
GMGMAGVEADGEIDEKTEVRAYGMPERELKEKVLGKQKLGETDEEIFRLALKDLEKYEEV
VVLEGWYATGNSKSMEMSWKCRMKLGMYKLIKRFKLILMSLVCIGVGWIYLKLKLHRISE
EKKKVKELVEITLTKLRDESWVHHTNPTLKPNAFIASAHLRDLILSYEHSPIARQKLWKK
VETIIEGNSNIRTKLSEQRGENIKVWEWIGSYTGDLNLNSSPTGRYSTPSRSDSRHQLRN
GMMGGVGEQEMIGDEMNGTRSVW*
>F_Contig1146_p1
MSNKKTTADLPLFASLPPLPILDGAEPARIALDAFRIAVAVQVAEILNLPNNQPGELEKI
WLGVESGKKEGGDLTVAVPRFRIKGGDPKALAIKLQDEFRPNEWIESAKANGSFVNFQIR
SQTLAKTVLNQINELTHLTKSGYGSNTSGCDQETGEKKKLILEFSSPNIAKKFHAGHLRS
TIIGAFLGNLYEANGWDVTRINYLGDWGRQFGVLAVGFDRYGSEEELSQHPIQHLLDVYT
RINRDMEGGEKEVLEQKARDFFKLMEDGDTTAVQLWKRFRDYSIKQYESDYARLNIKFDV
YSGESQVSIKSMDSALEILKGKGIAIEDKGTLICDLEKYKLGKTVIRKNDGTNLYITRDI
GAAIERYEKHKFDKMIYVVASQQDLHLAQFFKVLELMDFDWAKRLVHINFGMVAGMSTRK
GTSVHLEDMMNEARNTMHEQMMKNEDKYKEIPDPIGTADEVGLSGIKIQDMAGKRINGYE
FKWDRVLSFEGDTGPYLQYAHVRLCSVERKAAPDHVLPLPTELATTIDTTLVCEDPKARD
LLILLASYPDAVKLAYQKLEPSSIVTYCWRLTHAVSSAWETLIVRGQSPEVALARLWVFR
SCKDVLASAMKLLTLQPLERM*
>F_Contig1284_p1
MANFAQALQGLPDEAVEVNQRALIDKVLARYSGENTVFRELLQNADDASASAVEIKFLSS
TESDITQPAPSIGPLPDLKTHKIARVVARNNGIPFRDQDWSRLRKIAEGNPDESKIGAFG
VGFYALWSICDAPIVMSGDAIMGFSWSTKNPDQLVTRRGTNPSPSQWTTFVMDVRSPSPI
PPPFEFSRFLATSLAFTTQIKTLSLYFDDHLLCKLEKKLAPPQSLTPPSNLNALSPMQMM
KIIGVDQTSVQIDTAVLRWTLQGFNTKTKATLGATLAAATSTSSFATRMLSAFTSKASPL
ASPSLTPTPTETANANADPLASLKASLFLRVVTGNVNVSVPAAFSSELERATKKPPPKKT
QYQLVWTNKDEFDAGNDSSAEDGASKLMIGDQRARAVFDGLISNLKVQGRVFIGFPTHQT
TGFSGSVAARFIPTVERESLDLQAKYVADWNRELLAIGGILARMIYEGEMKEIAGLWTKN
IPDSTRTWLIGRALHAMQFFTFHASTPAGTVSLDTEQSFFKCDRNRTITVPSSAGPQSAV
NVRLPRSELAAFIKNVPVIPPEVSKNAQLLIDKLRERRLITEISLEDIFKELENRVFSVD
EMRDCMSWWIGLTSVQGYDRSLVQRFLRCAVFQYLPAAINSTTDTPPSQGAEVIMPLNTA
KTFINVKLIPTDVPTPPHCLPFVLTKSLSSDSLRKVFGFNELNLLDFTTHLFSTDLTGIE
RVTESPVLAERFLNILAKAWSSLSLELQTEIVSYLQEKVFIPTRHGMRKSSEAYHSNVTL
FQDLAVVCLPSGTPVKGMMEKVLTAIGVRKHVELQMVFSRLLGSGEWNHADLVKYLVSVR
DILTDVEVDRLRQTNWLPKDGEPKVTPIPGPDGKTRKPKTIRYAASQLYEPTPANRELQL
PLVEWPVKWRSTSDEAKLLYFLGLNKIPPIKPLLQIAANTQDSNLREKALSFFIEHFGDY
RSSYRPDAQTPAYVPCTTGLFNPLECYSNPEASAMGFPVLQAKHLVDSQKFGLKQDPPSA
QLVKRLSEQPPANATNARKVFEYLSTRVADFSQSELASLKNASFIPVVKGSHAPPSTCFF
QPQTDVNSGPFRSLFTYIDFGPASKPFLLACGVKNEPTVQEITQMLIADPAKFYALAGSA
EEYLQVLRNIAANAHLLSSSLKQAMQKSAFILGSRRVTPSVLAGEKAQVYEDEEDEIEAG
QPFVHVLALPKDVVIIDDSHSYSQFITIIIACPQEEVFEKLAESLGASRLTKILNESFRI
ERANPEHNERTEEMRKLMVERTALFLHERQAGVRNDVIRDAEWMKRHLVVKQVEHLALHR
DLVYLGTKHSSVLQATASATMEGRSTMVLYLARKTEIDWFELASTVCKLILAHQKLSDSL
FFMTILQTSLKNLKRRGVNVDRIINARKAEREAAQQRVREQKLQMQLDSANELTPDQLEA
HAHELEKKFPDAEPDFIRQALLSEKEDHLKQVSEKFNHGAYKKKPAVPTPSMPAISQQQS
GLFSSLRRKLLNNDHQSPHPQPHPISPPPLGIPSPQPTSLDGPRPKSLLPPPSEATPMSD
IRTNLLKAINVSRPDNNADIRTKPDTKPVKESEASYCDPTGAREDLSFLTNVGGLRFYVS
RKVNSGEMVMMEYGDALNRYVEKVIKPVGDVFDIDPRSLHVFYDLEGPIIAFNRNGSLFF
NLRYYLAWYDDHVKQGILADALIGTFSSFAHELAHNLVEAHNSEHEWWMSAFIEQYFLRI
AAHIASVQGQF*
>F_Contig1361_p1
MFDVTVSKTDIISRELWRELEQELGETIVFPLDDQTYQLSFTDSSPDHSPSKLFSTIITP
DTSSAESSPVSKSRPPISPMSAKEPLSYPSGHVPAIQQNSVNHSESARGIASELRQALTT
PKPRRPSAPAPPELLNQLLSGSAGSLPSLDTQVNSALVALRRQHAQNVSSAQRNSDASEL
SITAIFRPETDSLTDHEPIQSVKSAGAQLPNSSSFQSQMSSASSTHAHLMSRRRHLSSES
TESEVEVATPKEIVQSLPTSITGSPSERCTPPLDSIQITDVDQILMRPELLDSWASPACS
PLQSRPADLILPPPKPLRRPPCSSPKISPILQPLPTQGDVLPTTSLSPESTRSALRELPR
ASHRTHPSITSTVSNTGSQPTYIQPRAMLANRRTSEEANRNSNPLPRRTPLMLRCRSENR
VPRAQSDPVALSYRPRARHTRAASSMSHALVPNSPQLPTASEKPSTRKRSASASVSKTRP
LGPAVLPELPPIDPSLTLQTLKDNHNASANLSPISNSSAFGRNNTFNASFSFSNVQTCTT
AIPRTTPKPEQPHSPGPVLSQRHSGQSMKPPHYLRTLRPRHSQPHLSSVRGAPAELGLQI
PCPRSELTRPPAPSPLNLSPASSPPPSPERFKFSGRCASDQKKLSPGAGLPLDRSLFAKV
SKEFFSRRGPVESTSGDGKQRRSSRSNTRPKAVLHLKTKSEMLGPLPPPAVPKSMFED*
>F_Contig1520_p1
MATDNKTHETSSSNAHSHHFPPPSYSLQPSSANSTNLGSLTPSPTSTKPLSQIGVNQSHS
GSSNGLITSSLQVPNPVKTLNQSFGLSTLSTWAADTKNFRIQGWDPILIIAQIVALQALH
YLTLSVLIPPLLIVFAKPTPLEYEGGPANVAMIMDWREMVGYGTLHHSLNRLGGWAGYGR
LPDTLGRRPLRVGSTQPSIKIESGLGHRAVGLVSRVELGLGEEWGKYLHDTMMVDIAADP
NRGWVLAGAWLLASLIGAWSLYHIVRRPIHIMDHSLTICLNHLILTTYYSSSFPTSLWFY
AVLLFSAILQIVWAENLCVKREMRDGLGVGWKIDQRPEDLPSSSSPAHNSIPLVNGSLHH
DNVLPDDR*
>F_Contig1712_p1
MNGHSANSPTSVPSPILVKHSSRLIDGIRTDVLVQSFADRILILVTQLGKVGTLTQISMP
MTSVDEPYELSPAVPSLNLPSLPVPHTSLQISPLLSTPPSDLKTIYEVYLNQIGMIVLTG
FGPRPNPPLPPSQAFGRGSRQLVVGLALDLASKASEAGEGDSDKERIRFGSVMEMVMECR
IW*
>F_Contig174_p1
STSINHHSPRTFFVVRPITTEGYISLRLKFLRLYSLSQLYAQYFILPIKMLSMAYMPTIS
LISGSFLGYLLLVHRLRFANRDALFQRFVHLNSARDMVKMTSEEARQIVRVLSQFESPYL
LHTSISLALLQTYAIPRISSLLTRTGRLAQPACAGRRAEDTVCLLMEAEVHGTESERGLL
AISRINFIHRIYGSAITRDDMLFTLTLAIFEPTRLIDWLDWRPSTDLEKHARFVLWRDIG
TRMGITDIPSTPQALADWLAEYRLQAVAFAKSNITVGETSLSLFLRSYPAFLRPILRKAV
MVFIPDDIRQAFGWPEPSALCCSLVYILFRCRAFCIRHFFLPRRSPFDFGLTDTRLHSLA
PSGKKLYQRSTWLFEPWYVRQSPIHRVLALLGFAVPSSKFHCEGYSIESLGPENLSHLGG
KEVELKAGLACSVKR*
>F_Contig1769_p1
MRPILLSGHERSLTQVKYNREGDLLFSCSKDHIINAWFTHNGERLGTYNGHNGTVWSVDV
DSKSEFLVSGSADNSMRLWRVATGECVKAWEFPTAVKRVSWSEDDSKIALVTEQRMGHQG
AVRVFEIARDGGPQSDEPILMFSPPGSKAQVIAFSFLDKYLITGHENGKVALWDAETGEE
VESREKNHLGLITDLQVSADRTYFVTSSKDKSARLYDTRTLEVIKTYQDTQTPLNSAALI
PGKPYLLVGGGQEAMAVTTTSARQGHFEIRMWHRVFEEEVARIKGGFGPCNSIAVHPEGK
GYAIGGEDGYVRLHHFDDNTFRSKPYGHETEPSHVD*
>F_Contig1770_p1
[truncated: 1,015 more rows]

## Sheet: S10-Annotation
Table S10: Annotation of 87 top vcr2-associated SNPs in 52 polymorphic genes.
[truncated: 61 more rows]
